# Supplementary material for: Revision of the fungus-farming ant genus Sericomyrmex Mayr (Hymenoptera, Formicidae, Myrmicinae)
Source: Zookeys. 2017 Apr 24;(670):1–109. doi: 10.3897/zookeys.670.11839 (PMC5523163; doi:10.3897/zookeys.670.11839)
Supplement: XML Treatment for Sericomyrmex amabilis [file zookeys.670.11839-treatment1.xml]

<!DOCTYPE tp:taxon-treatment
  PUBLIC "-//TaxonX//DTD Taxonomic Treatment Publishing DTD v0 20100105//EN" "tax-treatment-NSO.dtd">
<tp:taxon-treatment xmlns:tp="http://www.plazi.org/taxpub"><tp:treatment-meta><kwd-group><label>Taxon classification</label><kwd><named-content xmlns:xlink="http://www.w3.org/1999/xlink" content-type="kingdom">Animalia</named-content></kwd><kwd><named-content xmlns:xlink="http://www.w3.org/1999/xlink" content-type="order">Hymenoptera</named-content></kwd><kwd><named-content xmlns:xlink="http://www.w3.org/1999/xlink" content-type="family">Formicidae</named-content></kwd></kwd-group><mixed-citation publication-type="journal"><person-group><name><surname>Ješovnik</surname><given-names>Ana</given-names></name><name><surname>Schultz</surname><given-names>Ted R.</given-names></name></person-group><article-title>Revision of the fungus-farming ant genus <italic><tp:taxon-name><tp:taxon-name-part taxon-name-part-type="genus" reg="Sericomyrmex">Sericomyrmex</tp:taxon-name-part></tp:taxon-name></italic> Mayr (<tp:taxon-name><tp:taxon-name-part taxon-name-part-type="order">Hymenoptera</tp:taxon-name-part></tp:taxon-name>, <tp:taxon-name><tp:taxon-name-part taxon-name-part-type="family">Formicidae</tp:taxon-name-part></tp:taxon-name>, <tp:taxon-name><tp:taxon-name-part taxon-name-part-type="subfamily">Myrmicinae</tp:taxon-name-part></tp:taxon-name>)</article-title><source>Zookeys</source><day>24</day><month>4</month><year>2017</year><volume>2017</volume><issue>670</issue><fpage>1</fpage><lpage>109</lpage><pub-id pub-id-type="doi">10.3897/zookeys.670.11839</pub-id></mixed-citation></tp:treatment-meta><tp:nomenclature><tp:taxon-name>
              <tp:taxon-name-part taxon-name-part-type="genus" reg="Sericomyrmex">Sericomyrmex</tp:taxon-name-part>
              <tp:taxon-name-part taxon-name-part-type="species" reg="amabilis">amabilis</tp:taxon-name-part>
            </tp:taxon-name><tp:taxon-authority>Wheeler, 1925b</tp:taxon-authority><xref ref-type="fig" rid="F17">Figures 17</xref><xref ref-type="fig" rid="F18">, 18a–d</xref><xref ref-type="fig" rid="F18">(Worker); Figures 18e–j</xref><xref ref-type="fig" rid="F19">, 19</xref><xref ref-type="fig" rid="F20">(Queen and male); Figure 20</xref><xref ref-type="fig" rid="F21">(Larva); Figure 21 (Map)</xref><tp:nomenclature-citation-list><tp:nomenclature-citation><tp:taxon-name>
                  <tp:taxon-name-part taxon-name-part-type="genus" reg="Sericomyrmex">Sericomyrmex</tp:taxon-name-part> <tp:taxon-name-part taxon-name-part-type="species" reg="amabilis">amabilis</tp:taxon-name-part></tp:taxon-name><comment>Wheeler, 1925b: 166. <tp:taxon-name><tp:taxon-name-part taxon-name-part-type="genus" reg="Lectotype">Lectotype</tp:taxon-name-part> <tp:taxon-name-part taxon-name-part-type="species" reg="worker">worker</tp:taxon-name-part></tp:taxon-name> (here designated): PANAMÁ, Panamá, Barro Colorado Island, [<named-content xmlns:xlink="http://www.w3.org/1999/xlink" content-type="dwc:verbatimCoordinates" xlink:type="simple"><named-content content-type="geo-json" specific-use="{&#34;type&#34;:&#34;Point&#34;,&#34;coordinates&#34;:[-79.846100,9.154300]}" id="NCID0E3XBK" xlink:type="simple">9.1543, -79.8461</named-content></named-content>], 3 Aug 1924, W. M. Wheeler, WMW838 (<abbrev xmlns:xlink="http://www.w3.org/1999/xlink" content-type="institution" xlink:title="National Museum of Natural History, Washington, DC" id="ABBRID0EBYBK" xlink:type="simple">USNM</abbrev>: 3w, <ext-link xmlns:xlink="http://www.w3.org/1999/xlink" xlink:type="simple" ext-link-type="uri" xlink:href="http://hol.osu.edu/spmInfo.html?id=USNMENT00920034">USNMENT00920034</ext-link>, topmost specimen on the pin). <italic>Paralectotypes</italic>: Same data as lectotype (<abbrev xmlns:xlink="http://www.w3.org/1999/xlink" content-type="institution" xlink:title="National Museum of Natural History, Washington, DC" id="ABBRID0ENYBK" xlink:type="simple">USNM</abbrev>: 2w, <ext-link xmlns:xlink="http://www.w3.org/1999/xlink" xlink:type="simple" ext-link-type="uri" xlink:href="http://hol.osu.edu/spmInfo.html?id=USNMENT00920034">USNMENT00920034</ext-link>, lower two specimens on the pin) (<abbrev xmlns:xlink="http://www.w3.org/1999/xlink" content-type="institution" xlink:title="Museum of Comparative Zoology, Harvard University" id="ABBRID0EXYBK" xlink:type="simple">MCZ</abbrev>: 2w, 1q, MCZ40-42 21197).</comment></tp:nomenclature-citation><tp:nomenclature-citation><tp:taxon-name><tp:taxon-name-part taxon-name-part-type="genus" reg="Sericomyrmex">Sericomyrmex</tp:taxon-name-part> <tp:taxon-name-part taxon-name-part-type="species" reg="bierigi">bierigi</tp:taxon-name-part></tp:taxon-name><comment>= Santschi, 1931: 279.
                Type material examined: PANAMÁ, Chiriquí, La Concepción, 16 Jul 1930, Bierigi, (<abbrev xmlns:xlink="http://www.w3.org/1999/xlink" content-type="institution" xlink:title="Naturhistorisches Museum, Basel" id="ABBRID0EMZBK" xlink:type="simple">NHMB</abbrev>: 1w, <ext-link xmlns:xlink="http://www.w3.org/1999/xlink" xlink:type="simple" ext-link-type="uri" xlink:href="http://data.antweb.org/specimen/CASENT0912515">CASENT0912515</ext-link>) [image examined]. <xref ref-type="bibr" rid="B66">Weber 1958</xref>: 263: junior synonym of <tp:taxon-name><tp:taxon-name-part taxon-name-part-type="species" reg="amabilis">amabilis</tp:taxon-name-part></tp:taxon-name>.</comment></tp:nomenclature-citation></tp:nomenclature-citation-list></tp:nomenclature><tp:treatment-sec sec-type="S. amabilis worker diagnosis" id="SECID0ED1BK"><title>
              <italic><tp:taxon-name><tp:taxon-name-part taxon-name-part-type="genus" reg="Sericomyrmex">S.</tp:taxon-name-part> <tp:taxon-name-part taxon-name-part-type="species" reg="amabilis">amabilis</tp:taxon-name-part></tp:taxon-name></italic> worker diagnosis.</title><p>Medium-sized species; mandible usually striate; frontal carina complete; frontal lobe triangular; eye almost flat, without white layer; posterior cephalic margin with abrupt to gradual emargination; mesosomal tubercles from low and obtuse to well developed; first gastral tergite with lateral carinae strongly developed, dorsal carinae from weak to well developed.</p><p>
              <bold><italic><tp:taxon-name><tp:taxon-name-part taxon-name-part-type="genus" reg="Sericomyrmex">S.</tp:taxon-name-part> <tp:taxon-name-part taxon-name-part-type="species" reg="amabilis">amabilis</tp:taxon-name-part></tp:taxon-name></italic> worker description.</bold> Measurements in mm, range (lectotype): <abbrev xmlns:xlink="http://www.w3.org/1999/xlink" xlink:title="Head width" id="ABBRID0EE2BK" xlink:type="simple">HWe</abbrev> 0.88–1.21 (1.15) <abbrev xmlns:xlink="http://www.w3.org/1999/xlink" xlink:title="Head width" id="ABBRID0EI2BK" xlink:type="simple">HW</abbrev> 0.88–1.24 (1.15) <abbrev xmlns:xlink="http://www.w3.org/1999/xlink" xlink:title="Head width at the top of head" id="ABBRID0EM2BK" xlink:type="simple">HW1</abbrev> 0.82–1.18 (1.12) <abbrev xmlns:xlink="http://www.w3.org/1999/xlink" xlink:title="Head width posterior" id="ABBRID0EQ2BK" xlink:type="simple">HW2</abbrev> 0.92–1.36 (1.2) <abbrev xmlns:xlink="http://www.w3.org/1999/xlink" xlink:title="Anterior head width most" id="ABBRID0EU2BK" xlink:type="simple">HW3</abbrev> 0.58–0.9 (0.75) <abbrev xmlns:xlink="http://www.w3.org/1999/xlink" xlink:title="Interfrontal width 1" id="ABBRID0EY2BK" xlink:type="simple">IFW1</abbrev> 0.56–0.86 (0.78) <abbrev xmlns:xlink="http://www.w3.org/1999/xlink" xlink:title="Interfrontal width 2" id="ABBRID0E32BK" xlink:type="simple">IFW2</abbrev> 0.19–0.35 (0.3) <abbrev xmlns:xlink="http://www.w3.org/1999/xlink" xlink:title="Head length 1" id="ABBRID0EA3BK" xlink:type="simple">HL1</abbrev> 0.82–1.2 (1.05) <abbrev xmlns:xlink="http://www.w3.org/1999/xlink" xlink:title="Head length 2" id="ABBRID0EE3BK" xlink:type="simple">HL2</abbrev> 0.76–1.04 (0.93) <abbrev xmlns:xlink="http://www.w3.org/1999/xlink" xlink:title="Scape length" id="ABBRID0EI3BK" xlink:type="simple">SL</abbrev> 0.65–0.87 (0.76) EL 0.11–0.2 (0.162) <abbrev xmlns:xlink="http://www.w3.org/1999/xlink" xlink:title="Ommatidia count" id="ABBRID0EM3BK" xlink:type="simple">Om</abbrev> 7–11 (8) <abbrev xmlns:xlink="http://www.w3.org/1999/xlink" xlink:title="Weber’s length" id="ABBRID0EQ3BK" xlink:type="simple">WL</abbrev> 1.13–1.6 (1.44) <abbrev xmlns:xlink="http://www.w3.org/1999/xlink" xlink:title="Petiole length" id="ABBRID0EU3BK" xlink:type="simple">PL</abbrev> 0.22–0.4 (0.3) <abbrev xmlns:xlink="http://www.w3.org/1999/xlink" xlink:title="Postpetiole length" id="ABBRID0EY3BK" xlink:type="simple">PPL</abbrev> 0.16–0.29 (0.24) <abbrev xmlns:xlink="http://www.w3.org/1999/xlink" xlink:title="Gaster length" id="ABBRID0E33BK" xlink:type="simple">GL</abbrev> 0.78–1.12 (1.03) <abbrev xmlns:xlink="http://www.w3.org/1999/xlink" xlink:title="Hind femur length" id="ABBRID0EA4BK" xlink:type="simple">HFL</abbrev> 0.93–1.38 (1.21) <abbrev xmlns:xlink="http://www.w3.org/1999/xlink" xlink:title="Pronotal width" id="ABBRID0EE4BK" xlink:type="simple">PW</abbrev> 0.58–0.92 (0.78) <abbrev xmlns:xlink="http://www.w3.org/1999/xlink" xlink:title="Cephalic index worker and queen" id="ABBRID0EI4BK" xlink:type="simple">CI</abbrev> 97–111 (110) <abbrev xmlns:xlink="http://www.w3.org/1999/xlink" xlink:title="Frontal lobe index worker and queen" id="ABBRID0EM4BK" xlink:type="simple">FLI</abbrev> 60–72 (68) <abbrev xmlns:xlink="http://www.w3.org/1999/xlink" xlink:title="Scape index worker and queen" id="ABBRID0EQ4BK" xlink:type="simple">SI</abbrev> 66–78 (66) <abbrev xmlns:xlink="http://www.w3.org/1999/xlink" xlink:title="Ocular index" id="ABBRID0EU4BK" xlink:type="simple">OI</abbrev> 12–19 (14) <abbrev xmlns:xlink="http://www.w3.org/1999/xlink" xlink:title="Cephalic emargination index" id="ABBRID0EY4BK" xlink:type="simple">CEI</abbrev> 5–15 (10) [N=70]</p><p>
              <bold><italic>Pilosity.</italic></bold> Pubescence dense, often lighter colored than integument, appressed to decumbent. Hairs curved, darker in color at base, yellow to gray, appressed to suberect, mostly decumbent.</p><p>
              <bold><italic>Head.</italic></bold> In full-face view slightly broader than long (<abbrev xmlns:xlink="http://www.w3.org/1999/xlink" xlink:title="Cephalic index worker and queen" id="ABBRID0EK5BK" xlink:type="simple">CI</abbrev>=104 ± 3, mean ± SD), posterior corner rounded to angular. Posterior cephalic margin with distinct median emargination (<abbrev xmlns:xlink="http://www.w3.org/1999/xlink" xlink:title="Cephalic emargination index" id="ABBRID0EO5BK" xlink:type="simple">CEI</abbrev>=10 ± 2), gradually (Figure <xref ref-type="fig" rid="F7">7j</xref>) or abruptly (Figure <xref ref-type="fig" rid="F7">7k</xref>) impressed. Vertexal impression and frontal tumuli usually distinct. Mandible with 7–9 teeth, dorsally glossy and striate, striation sometimes reduced. Eye medium-sized (<abbrev xmlns:xlink="http://www.w3.org/1999/xlink" xlink:title="Ocular index" id="ABBRID0E15BK" xlink:type="simple">OI</abbrev>=16 ± 1), flat to slightly convex, 7–11 ommatidia across largest diameter. Frontal lobe triangular, posterior margin shorter than medial, lobe diverging <!--PageBreak-->laterally, relatively wide (<abbrev xmlns:xlink="http://www.w3.org/1999/xlink" xlink:title="Frontal lobe index worker and queen" id="ABBRID0EA6BK" xlink:type="simple">FLI</abbrev>=68 ± 2). Frontal carina complete, reaching posterior cephalic corner. Antennal scape relatively short, never reaching posterior cephalic corner (<abbrev xmlns:xlink="http://www.w3.org/1999/xlink" xlink:title="Scape index worker and queen" id="ABBRID0EE6BK" xlink:type="simple">SI</abbrev>=71 ± 3).</p><!--PageBreak--><p>
              <bold><italic>Mesosoma.</italic></bold> Mesosomal tubercles from low and obtuse to well developed. Propodeal carinae low, sometimes serrate, each with low posterodorsal denticle.</p><p>
              <bold><italic>Metasoma.</italic></bold> Petiole and postpetiole each with pair of low, serrate carinae dorsally; in petiole sometimes reduced to two low denticles, seen in dorsolateral view. Postpetiole with another pair of low carinae laterally, sometimes reduced to low denticles. First gastral tergite with lateral carinae strongly developed, dorsal carinae faint in most specimens, sometimes strongly developed.</p><!--PageBreak--></tp:treatment-sec><tp:treatment-sec sec-type="description" id="SECID0EY6BK"><title>
              <italic><tp:taxon-name><tp:taxon-name-part taxon-name-part-type="genus" reg="Sericomyrmex">S.</tp:taxon-name-part> <tp:taxon-name-part taxon-name-part-type="species" reg="amabilis">amabilis</tp:taxon-name-part></tp:taxon-name></italic> queen description.</title><p>Measurements in mm, range: <abbrev xmlns:xlink="http://www.w3.org/1999/xlink" xlink:title="Head width" id="ABBRID0EKACK" xlink:type="simple">HWe</abbrev> 1.27–1.40 <abbrev xmlns:xlink="http://www.w3.org/1999/xlink" xlink:title="Head width" id="ABBRID0EOACK" xlink:type="simple">HW</abbrev> 0.34–1.45 <abbrev xmlns:xlink="http://www.w3.org/1999/xlink" xlink:title="Head width at the top of head" id="ABBRID0ESACK" xlink:type="simple">HW1</abbrev> 1.30–1.52 <abbrev xmlns:xlink="http://www.w3.org/1999/xlink" xlink:title="Head width posterior" id="ABBRID0EWACK" xlink:type="simple">HW2</abbrev> 1.40–1.52 <abbrev xmlns:xlink="http://www.w3.org/1999/xlink" xlink:title="Anterior head width most" id="ABBRID0E1ACK" xlink:type="simple">HW3</abbrev> 0.87–1.04 <abbrev xmlns:xlink="http://www.w3.org/1999/xlink" xlink:title="Interfrontal width 1" id="ABBRID0E5ACK" xlink:type="simple">IFW1</abbrev> 0.90–1.00 <abbrev xmlns:xlink="http://www.w3.org/1999/xlink" xlink:title="Interfrontal width 2" id="ABBRID0ECBCK" xlink:type="simple">IFW2</abbrev> 0.27–0.37 <abbrev xmlns:xlink="http://www.w3.org/1999/xlink" xlink:title="Head length 1" id="ABBRID0EGBCK" xlink:type="simple">HL1</abbrev> 1.27–1.45 <abbrev xmlns:xlink="http://www.w3.org/1999/xlink" xlink:title="Head length 2" id="ABBRID0EKBCK" xlink:type="simple">HL2</abbrev> 1.15–1.25 <abbrev xmlns:xlink="http://www.w3.org/1999/xlink" xlink:title="Scape length" id="ABBRID0EOBCK" xlink:type="simple">SL</abbrev> 0.81–0.99 EL 0.23–0.29 <abbrev xmlns:xlink="http://www.w3.org/1999/xlink" xlink:title="Ommatidia count" id="ABBRID0ESBCK" xlink:type="simple">Om</abbrev> 15–22 EW 0.06–0.1 <abbrev xmlns:xlink="http://www.w3.org/1999/xlink" xlink:title="Weber’s length" id="ABBRID0EWBCK" xlink:type="simple">WL</abbrev> 1.95–2.2 <abbrev xmlns:xlink="http://www.w3.org/1999/xlink" xlink:title="Petiole length" id="ABBRID0E1BCK" xlink:type="simple">PL</abbrev> 0.45–0.58 <abbrev xmlns:xlink="http://www.w3.org/1999/xlink" xlink:title="Postpetiole length" id="ABBRID0E5BCK" xlink:type="simple">PPL</abbrev> 0.28–0.4 <abbrev xmlns:xlink="http://www.w3.org/1999/xlink" xlink:title="Gaster length" id="ABBRID0ECCCK" xlink:type="simple">GL</abbrev> 1.68–1.87 <abbrev xmlns:xlink="http://www.w3.org/1999/xlink" xlink:title="Hind femur length" id="ABBRID0EGCCK" xlink:type="simple">HFL</abbrev> 1.16–1.58 <abbrev xmlns:xlink="http://www.w3.org/1999/xlink" xlink:title="Pronotal width" id="ABBRID0EKCCK" xlink:type="simple">PW</abbrev> 1.05–1.52 <abbrev xmlns:xlink="http://www.w3.org/1999/xlink" xlink:title="Front wing length" id="ABBRID0EOCCK" xlink:type="simple">FWg</abbrev> 5.85–6.93 <abbrev xmlns:xlink="http://www.w3.org/1999/xlink" xlink:title="Hind wing length" id="ABBRID0ESCCK" xlink:type="simple">HWg</abbrev> 3.79–4.41 <abbrev xmlns:xlink="http://www.w3.org/1999/xlink" xlink:title="Cephalic index worker and queen" id="ABBRID0EWCCK" xlink:type="simple">CI</abbrev> 93–104 <abbrev xmlns:xlink="http://www.w3.org/1999/xlink" xlink:title="Frontal lobe index worker and queen" id="ABBRID0E1CCK" xlink:type="simple">FLI</abbrev> 70–77 <abbrev xmlns:xlink="http://www.w3.org/1999/xlink" xlink:title="Scape index worker and queen" id="ABBRID0E5CCK" xlink:type="simple">SI</abbrev> 62–74 <abbrev xmlns:xlink="http://www.w3.org/1999/xlink" xlink:title="Ocular index" id="ABBRID0ECDCK" xlink:type="simple">OI</abbrev> 18–22 [N=10]</p><p>
              <bold><italic>Head.</italic></bold> Mandible with 8–9 teeth, dorsally glossy and striate. Preocular carina usually fading posterior to eye. Eye large (<abbrev xmlns:xlink="http://www.w3.org/1999/xlink" xlink:title="Ocular index" id="ABBRID0ENDCK" xlink:type="simple">OI</abbrev>=20 ± 1), nearly flat, 15–22 ommatidia across largest diameter. Frontal lobe as in worker, antennal scape not reaching posterior cephalic corner.</p><p>
              <bold><italic>Mesosoma.</italic></bold> Scutum in dorsal view with notauli weak, median mesoscutal sulcus reduced. Groove between axillae in dorsal view sometimes weakly transversely costate. Scutellum slightly convex in profile view, narrowing posteriorly in dorsal view, posterior margin medially with wide shallow V-shaped notch, notch sometimes continuing into median impression that divides scutellum into two lateral parts. Propodeum in dorsal view with two low carinae, each with posterodorsal denticle.</p><p>
              <bold><italic>Metasoma.</italic></bold> First gastral tergite with lateral carinae well developed, dorsal carinae absent, anteromedian groove distinct.</p></tp:treatment-sec><tp:treatment-sec sec-type="description" id="SECID0E6DCK"><title>
              <italic><tp:taxon-name><tp:taxon-name-part taxon-name-part-type="genus" reg="Sericomyrmex">S.</tp:taxon-name-part> <tp:taxon-name-part taxon-name-part-type="species" reg="amabilis">amabilis</tp:taxon-name-part></tp:taxon-name></italic> male description.</title><p>Measurements in mm, range: <abbrev xmlns:xlink="http://www.w3.org/1999/xlink" xlink:title="Head width" id="ABBRID0ERECK" xlink:type="simple">HWe</abbrev> 0.61–0.98 <abbrev xmlns:xlink="http://www.w3.org/1999/xlink" xlink:title="Head width" id="ABBRID0EVECK" xlink:type="simple">HW</abbrev> 0.6–0.78 <abbrev xmlns:xlink="http://www.w3.org/1999/xlink" xlink:title="Interfrontal width 1" id="ABBRID0EZECK" xlink:type="simple">IFW1</abbrev> 0.24–0.48 <abbrev xmlns:xlink="http://www.w3.org/1999/xlink" xlink:title="Interfrontal width 2" id="ABBRID0E4ECK" xlink:type="simple">IFW2</abbrev> 0.17–0.25 <abbrev xmlns:xlink="http://www.w3.org/1999/xlink" xlink:title="Head length 1" id="ABBRID0EBFCK" xlink:type="simple">HL1</abbrev> 0.61–0.78 <abbrev xmlns:xlink="http://www.w3.org/1999/xlink" xlink:title="Scape length" id="ABBRID0EFFCK" xlink:type="simple">SL</abbrev> 0.59–0.76 EL 0.24 0.35 <abbrev xmlns:xlink="http://www.w3.org/1999/xlink" xlink:title="Ommatidia count" id="ABBRID0EJFCK" xlink:type="simple">Om</abbrev> 20–26 EW 0.1–0.18 <abbrev xmlns:xlink="http://www.w3.org/1999/xlink" xlink:title="Weber’s length" id="ABBRID0ENFCK" xlink:type="simple">WL</abbrev> 1.43–2.02 <abbrev xmlns:xlink="http://www.w3.org/1999/xlink" xlink:title="Petiole length" id="ABBRID0ERFCK" xlink:type="simple">PL</abbrev> 0.25–0.43 <abbrev xmlns:xlink="http://www.w3.org/1999/xlink" xlink:title="Postpetiole length" id="ABBRID0EVFCK" xlink:type="simple">PPL</abbrev> 0.18–0.25 <abbrev xmlns:xlink="http://www.w3.org/1999/xlink" xlink:title="Gaster length" id="ABBRID0EZFCK" xlink:type="simple">GL</abbrev> 1.08–1.75 <abbrev xmlns:xlink="http://www.w3.org/1999/xlink" xlink:title="Hind femur length" id="ABBRID0E4FCK" xlink:type="simple">HFL</abbrev> 1.48–1.95 <abbrev xmlns:xlink="http://www.w3.org/1999/xlink" xlink:title="Pronotal width" id="ABBRID0EBGCK" xlink:type="simple">PW</abbrev> 0.58–0.90 <abbrev xmlns:xlink="http://www.w3.org/1999/xlink" xlink:title="Interocular distance (male only)" id="ABBRID0EFGCK" xlink:type="simple">IOD</abbrev> 0.54–0.63 <abbrev xmlns:xlink="http://www.w3.org/1999/xlink" xlink:title="Front wing length" id="ABBRID0EJGCK" xlink:type="simple">FWg</abbrev> 4.28–5.77 <abbrev xmlns:xlink="http://www.w3.org/1999/xlink" xlink:title="Hind wing length" id="ABBRID0ENGCK" xlink:type="simple">HWg</abbrev> 2.68–3.68 <abbrev xmlns:xlink="http://www.w3.org/1999/xlink" xlink:title="Cephalic index worker and queen" id="ABBRID0ERGCK" xlink:type="simple">CI</abbrev> 100–129 <abbrev xmlns:xlink="http://www.w3.org/1999/xlink" xlink:title="Frontal lobe index worker and queen" id="ABBRID0EVGCK" xlink:type="simple">FLI</abbrev> 33–60 <abbrev xmlns:xlink="http://www.w3.org/1999/xlink" xlink:title="Scape index worker and queen" id="ABBRID0EZGCK" xlink:type="simple">SI</abbrev> 74–99 <abbrev xmlns:xlink="http://www.w3.org/1999/xlink" xlink:title="Ocular index" id="ABBRID0E4GCK" xlink:type="simple">OI</abbrev> 34–40 [N=10]</p><p>Head in full-face view longer than broad (<abbrev xmlns:xlink="http://www.w3.org/1999/xlink" xlink:title="Cephalic index worker and queen" id="ABBRID0EDHCK" xlink:type="simple">CI</abbrev>=120 ± 7). Eye large (<abbrev xmlns:xlink="http://www.w3.org/1999/xlink" xlink:title="Ocular index" id="ABBRID0EHHCK" xlink:type="simple">OI</abbrev>=38 ± 2), 20–26 ommatidia across largest diameter. Preocular carina slightly curved medially, fading posterior to eye. In dorsal view, scutum with notauli well developed, mesoscutal line faint, groove between axillae with up to four transverse costae. Propodeal carinae short and faint. Petiole with lateral and dorsal denticles, postpetiole with very reduced lateral denticle.</p></tp:treatment-sec><tp:treatment-sec sec-type="description" id="SECID0ELHCK"><title>
              <italic><tp:taxon-name><tp:taxon-name-part taxon-name-part-type="genus" reg="Sericomyrmex">S.</tp:taxon-name-part> <tp:taxon-name-part taxon-name-part-type="species" reg="amabilis">amabilis</tp:taxon-name-part></tp:taxon-name></italic> larva description.</title><p>About 15 setae on each side of dorsal and lateral body surfaces (i.e., total ~30). Supra-antennal setae present. Four genal setae on each side. Mandibular apical tooth divided. Labial denticles present anterior to sericteries, sparse. First thoracic segment ventrally with multiple multidentate spinules, arranged in transverse rows. Numbers of ventral setae: six on T1, four on T2, four on T3, and around ten on abdomen (not including anal setae). Single pair of setae anterior to anal opening.</p></tp:treatment-sec><tp:treatment-sec sec-type="S. amabilis geographic range" id="SECID0E3HCK"><title>
              <italic><tp:taxon-name><tp:taxon-name-part taxon-name-part-type="genus" reg="Sericomyrmex">S.</tp:taxon-name-part> <tp:taxon-name-part taxon-name-part-type="species" reg="amabilis">amabilis</tp:taxon-name-part></tp:taxon-name></italic> geographic range.</title><p>Central America, Colombia, Ecuador, Mexico, Venezuela. Map: Figure <xref ref-type="fig" rid="F21">21</xref>.</p></tp:treatment-sec><tp:treatment-sec sec-type="S. amabilis notes" id="SECID0ESICK"><title>
              <italic><tp:taxon-name><tp:taxon-name-part taxon-name-part-type="genus" reg="Sericomyrmex">S.</tp:taxon-name-part> <tp:taxon-name-part taxon-name-part-type="species" reg="amabilis">amabilis</tp:taxon-name-part></tp:taxon-name></italic> notes.</title><p>
              <italic><tp:taxon-name><tp:taxon-name-part taxon-name-part-type="genus" reg="Sericomyrmex">S.</tp:taxon-name-part> <tp:taxon-name-part taxon-name-part-type="species" reg="amabilis">amabilis</tp:taxon-name-part></tp:taxon-name></italic> differs from the sympatric <italic><tp:taxon-name><tp:taxon-name-part taxon-name-part-type="genus" reg="Sericomyrmex">S.</tp:taxon-name-part> <tp:taxon-name-part taxon-name-part-type="species" reg="opacus">opacus</tp:taxon-name-part></tp:taxon-name></italic> by its larger size, striate mandibles (in <italic><tp:taxon-name><tp:taxon-name-part taxon-name-part-type="species" reg="opacus">opacus</tp:taxon-name-part></tp:taxon-name></italic> always smooth), triangular frontal lobes (rectangular in <italic><tp:taxon-name><tp:taxon-name-part taxon-name-part-type="species" reg="opacus">opacus</tp:taxon-name-part></tp:taxon-name></italic>), the shape of the posterior cephalic corners (in <italic><tp:taxon-name><tp:taxon-name-part taxon-name-part-type="species" reg="opacus">opacus</tp:taxon-name-part></tp:taxon-name></italic> smoothly rounded), and the presence of dorsal carinae on the gaster. The differences in size and mandibles also help in separating queens of these two species. In addition, the notauli and mesoscutal line are often pronounced in <italic><tp:taxon-name><tp:taxon-name-part taxon-name-part-type="species" reg="amabilis">amabilis</tp:taxon-name-part></tp:taxon-name></italic> and faint or absent in <italic><tp:taxon-name><tp:taxon-name-part taxon-name-part-type="species" reg="opacus">opacus</tp:taxon-name-part></tp:taxon-name></italic>, although this can vary in both <italic><tp:taxon-name><tp:taxon-name-part taxon-name-part-type="species" reg="amabilis">amabilis</tp:taxon-name-part></tp:taxon-name></italic> and <italic><tp:taxon-name><tp:taxon-name-part taxon-name-part-type="species" reg="opacus">opacus</tp:taxon-name-part></tp:taxon-name></italic>.</p><!--PageBreak--><p>
              <italic><tp:taxon-name><tp:taxon-name-part taxon-name-part-type="genus" reg="Sericomyrmex">S.</tp:taxon-name-part> <tp:taxon-name-part taxon-name-part-type="species" reg="amabilis">amabilis</tp:taxon-name-part></tp:taxon-name></italic> can be separated from its sister species <italic><tp:taxon-name><tp:taxon-name-part taxon-name-part-type="genus" reg="Sericomyrmex">S.</tp:taxon-name-part> <tp:taxon-name-part taxon-name-part-type="species" reg="saussurei">saussurei</tp:taxon-name-part></tp:taxon-name></italic> by its flatter, uncoated eyes (convex, with a thick white layer in <italic><tp:taxon-name><tp:taxon-name-part taxon-name-part-type="species" reg="saussurei">saussurei</tp:taxon-name-part></tp:taxon-name></italic>) and usually by geography (Figure <xref ref-type="fig" rid="F21">21</xref>). It can be separated from <italic><tp:taxon-name><tp:taxon-name-part taxon-name-part-type="genus" reg="Sericomyrmex">S.</tp:taxon-name-part> <tp:taxon-name-part taxon-name-part-type="species" reg="mayri">mayri</tp:taxon-name-part></tp:taxon-name></italic> by its smaller size, narrower head, complete frontal carinae, and wider frontal lobes.</p><p>Within <italic><tp:taxon-name><tp:taxon-name-part taxon-name-part-type="genus" reg="Sericomyrmex">S.</tp:taxon-name-part> <tp:taxon-name-part taxon-name-part-type="species" reg="amabilis">amabilis</tp:taxon-name-part></tp:taxon-name></italic>, there is variation in the character of smooth versus striate mandibles. In the majority of specimens examined for this revision (including the type specimens) the mandibles are consistently striate across the entire dorsal surface (Figure <xref ref-type="fig" rid="F17">17a</xref>). In some populations, however, some specimens from a given locality <!--PageBreak-->have striate mandibles and some have completely smooth mandibles (Figure <xref ref-type="fig" rid="F17">17b</xref>). In those populations intermediate forms are also found, with faint striations most obvious along the posterior lateral edge of the mandible.</p><p>The population of <italic><tp:taxon-name><tp:taxon-name-part taxon-name-part-type="species" reg="amabilis">amabilis</tp:taxon-name-part></tp:taxon-name></italic> at Costa Rica, Heredia, La Selva Biological Station, exemplifies the polymorphic state in which both smooth and striate mandibles co-occur, whereas the population from Costa Rica, Puntarenas, Osa Peninsula, contains only the striate state. A few specimens from Nicaragua and Ecuador also have smooth or faintly striate mandibles. Specimens of <italic><tp:taxon-name><tp:taxon-name-part taxon-name-part-type="species" reg="amabilis">amabilis</tp:taxon-name-part></tp:taxon-name></italic> from Gorgona National Park (an island 35 km off the Pacific coast in the department of Cauca, Colombia) show the complete range of variation, from fully striate through intermediate to completely smooth mandibles. We did not find both forms, fully striate and completely smooth, co-occurring within a single nest, but we examined nest series from only a few localities. The smooth-mandibled populations do not form distinct clusters in molecular phylogenies of <italic><tp:taxon-name><tp:taxon-name-part taxon-name-part-type="species" reg="amabilis">amabilis</tp:taxon-name-part></tp:taxon-name></italic>; rather, smooth-mandibled specimens group with striate-mandibled ones and vice versa. Likewise, statistical analyses of morphological measurements do not identify any distinct clusters correlated with mandibular sculpture (Figure <xref ref-type="fig" rid="F5">5e</xref>).</p><p>Members of the Gorgona population of <italic><tp:taxon-name><tp:taxon-name-part taxon-name-part-type="species" reg="amabilis">amabilis</tp:taxon-name-part></tp:taxon-name></italic> have longer and sharper lateral mesonotal tubercles and more robust anteromedian dorsal carinae on the gaster compared to Central American populations. Some specimens from Nicaragua have a thin, translucent white layer covering part of the eye, similar to the condition observed in <italic><tp:taxon-name><tp:taxon-name-part taxon-name-part-type="genus" reg="Sericomyrmex">S.</tp:taxon-name-part> <tp:taxon-name-part taxon-name-part-type="species" reg="opacus">opacus</tp:taxon-name-part></tp:taxon-name></italic>. Other variable characters in <italic><tp:taxon-name><tp:taxon-name-part taxon-name-part-type="species" reg="amabilis">amabilis</tp:taxon-name-part></tp:taxon-name></italic> are the frontal carinae (usually complete, <!--PageBreak-->but less developed in some), head shape (from angular to more rounded posterior head corners), and the size of the frontal lobes.</p><p>A single sequenced specimen from the population of <italic><tp:taxon-name><tp:taxon-name-part taxon-name-part-type="genus" reg="Sericomyrmex">S.</tp:taxon-name-part> <tp:taxon-name-part taxon-name-part-type="species" reg="amabilis">amabilis</tp:taxon-name-part></tp:taxon-name></italic> from Venezuela (indicated with a yellow circle in the Figure <xref ref-type="fig" rid="F21">21</xref>) is molecularly distinct from the rest of the <italic><tp:taxon-name><tp:taxon-name-part taxon-name-part-type="species" reg="amabilis">amabilis</tp:taxon-name-part></tp:taxon-name></italic> clade, as indicated by its position in the molecular phylogeny of <italic><tp:taxon-name><tp:taxon-name-part taxon-name-part-type="genus" reg="Sericomyrmex">Sericomyrmex</tp:taxon-name-part></tp:taxon-name></italic> (Suppl. material <xref ref-type="supplementary-material" rid="S1">1</xref>). This specimen, referred to as <italic><tp:taxon-name><tp:taxon-name-part taxon-name-part-type="genus" reg="Sericomyrmex">S.</tp:taxon-name-part> <tp:taxon-name-part taxon-name-part-type="species" reg="amabilis">amabilis</tp:taxon-name-part></tp:taxon-name></italic> VE, is the sister of a clade that contains two reciprocally monophyletic subclades: (i) the monophyletic <italic><tp:taxon-name><tp:taxon-name-part taxon-name-part-type="genus" reg="Sericomyrmex">S.</tp:taxon-name-part> <tp:taxon-name-part taxon-name-part-type="species" reg="saussurei">saussurei</tp:taxon-name-part></tp:taxon-name></italic> and (ii) all <italic><tp:taxon-name><tp:taxon-name-part taxon-name-part-type="genus" reg="Sericomyrmex">S.</tp:taxon-name-part> <tp:taxon-name-part taxon-name-part-type="species" reg="amabilis">amabilis</tp:taxon-name-part></tp:taxon-name></italic> except <italic><tp:taxon-name><tp:taxon-name-part taxon-name-part-type="genus" reg="Sericomyrmex">S.</tp:taxon-name-part> <tp:taxon-name-part taxon-name-part-type="species" reg="amabilis">amabilis</tp:taxon-name-part></tp:taxon-name></italic> VE. The molecular phylogeny, based on UCEs, reconstructs <italic><tp:taxon-name><tp:taxon-name-part taxon-name-part-type="genus" reg="Sericomyrmex">S.</tp:taxon-name-part> <tp:taxon-name-part taxon-name-part-type="species" reg="amabilis">amabilis</tp:taxon-name-part></tp:taxon-name></italic> VE as a separate, third, species-level lineage (<xref ref-type="bibr" rid="B34">Ješovnik et al, 2017</xref>). The two available specimens, however, are morphologically identical to the specimens assigned to <italic><tp:taxon-name><tp:taxon-name-part taxon-name-part-type="species" reg="amabilis">amabilis</tp:taxon-name-part></tp:taxon-name></italic>. Because of the small number of specimens and the lack of distinguishing morphological data, and because the molecular data are consistent with a scenario in which <italic><tp:taxon-name><tp:taxon-name-part taxon-name-part-type="genus" reg="Sericomyrmex">S.</tp:taxon-name-part> <tp:taxon-name-part taxon-name-part-type="species" reg="saussurei">saussurei</tp:taxon-name-part></tp:taxon-name></italic> arises from within a paraphyletic <italic><tp:taxon-name><tp:taxon-name-part taxon-name-part-type="genus" reg="Sericomyrmex">S.</tp:taxon-name-part> <tp:taxon-name-part taxon-name-part-type="species" reg="amabilis">amabilis</tp:taxon-name-part></tp:taxon-name></italic>, we are for now treating <italic><tp:taxon-name><tp:taxon-name-part taxon-name-part-type="genus" reg="Sericomyrmex">S.</tp:taxon-name-part> <tp:taxon-name-part taxon-name-part-type="species" reg="amabilis">amabilis</tp:taxon-name-part></tp:taxon-name></italic> VZ as an allopatric population of <italic><tp:taxon-name><tp:taxon-name-part taxon-name-part-type="species" reg="amabilis">amabilis</tp:taxon-name-part></tp:taxon-name></italic> that renders <italic><tp:taxon-name><tp:taxon-name-part taxon-name-part-type="species" reg="amabilis">amabilis</tp:taxon-name-part></tp:taxon-name></italic> paraphyletic. We would like to encourage further study of this population and more thorough sampling in Venezuela in general, which will hopefully bring more insight into the species status of this population.</p></tp:treatment-sec><tp:treatment-sec sec-type="material" id="SECID0EQVCK"><title>
              <italic><tp:taxon-name><tp:taxon-name-part taxon-name-part-type="genus" reg="Sericomyrmex">S.</tp:taxon-name-part> <tp:taxon-name-part taxon-name-part-type="species" reg="amabilis">amabilis</tp:taxon-name-part></tp:taxon-name></italic> material examined.</title><p>
              <bold>COLOMBIA</bold>: <bold>Antioquia</bold>: Amalfi Cañon del Río Porce, El Caiman, <named-content xmlns:xlink="http://www.w3.org/1999/xlink" content-type="dwc:verbatimCoordinates" xlink:type="simple"><named-content content-type="geo-json" specific-use="{&#34;type&#34;:&#34;Point&#34;,&#34;coordinates&#34;:[-75.095800,6.857200]}" id="NCID0EJWCK" xlink:type="simple">6.8572, -75.0958</named-content></named-content>, 970m, 19 Dec 1999, E. Vergara, F. Serna; <bold>Cauca</bold>: PNN Gorgona Alto El Mirador, <named-content xmlns:xlink="http://www.w3.org/1999/xlink" content-type="dwc:verbatimCoordinates" xlink:type="simple"><named-content content-type="geo-json" specific-use="{&#34;type&#34;:&#34;Point&#34;,&#34;coordinates&#34;:[-78.183300,2.966600]}" id="NCID0ETWCK" xlink:type="simple">2.9666, -78.1833</named-content></named-content>, 180m, 21 Oct 2000, R. Duque; PNN Gorgona Antigua Laguna, <named-content xmlns:xlink="http://www.w3.org/1999/xlink" content-type="dwc:verbatimCoordinates" xlink:type="simple"><named-content content-type="geo-json" specific-use="{&#34;type&#34;:&#34;Point&#34;,&#34;coordinates&#34;:[-78.183300,2.966600]}" id="NCID0E2WCK" xlink:type="simple">2.9666, -78.1833</named-content></named-content>, 70m, 20 Dec 2000, R. Duque; PNN Gorgona El Helechal, <named-content xmlns:xlink="http://www.w3.org/1999/xlink" content-type="dwc:verbatimCoordinates" xlink:type="simple"><named-content content-type="geo-json" specific-use="{&#34;type&#34;:&#34;Point&#34;,&#34;coordinates&#34;:[-78.183300,2.966000]}" id="NCID0EDXCK" xlink:type="simple">2.966, -78.1833</named-content></named-content>, 30m, 17 Mar 2002, R. Duque; PNN Gorgona El Roble, <named-content xmlns:xlink="http://www.w3.org/1999/xlink" content-type="dwc:verbatimCoordinates" xlink:type="simple"><named-content content-type="geo-json" specific-use="{&#34;type&#34;:&#34;Point&#34;,&#34;coordinates&#34;:[-78.183300,2.966600]}" id="NCID0ELXCK" xlink:type="simple">2.9666, -78.1833</named-content></named-content>, 120m, 17 Jun 2001, R. Duque; PNN Gorgona El Samán, <named-content xmlns:xlink="http://www.w3.org/1999/xlink" content-type="dwc:verbatimCoordinates" xlink:type="simple"><named-content content-type="geo-json" specific-use="{&#34;type&#34;:&#34;Point&#34;,&#34;coordinates&#34;:[-78.183300,2.966600]}" id="NCID0ETXCK" xlink:type="simple">2.9666, -78.1833</named-content></named-content>, 5m, 14 Sep 2001, H. Torres ; PNN Gorgona Mancora, <named-content xmlns:xlink="http://www.w3.org/1999/xlink" content-type="dwc:verbatimCoordinates" xlink:type="simple"><named-content content-type="geo-json" specific-use="{&#34;type&#34;:&#34;Point&#34;,&#34;coordinates&#34;:[-78.183300,2.966600]}" id="NCID0E2XCK" xlink:type="simple">2.9666, -78.1833</named-content></named-content>, 60m, 20 Dec 2000, R. Duque; <bold>Cundinamarca</bold>: Melgar to Girardot, [<named-content xmlns:xlink="http://www.w3.org/1999/xlink" content-type="dwc:verbatimCoordinates" xlink:type="simple"><named-content content-type="geo-json" specific-use="{&#34;type&#34;:&#34;Point&#34;,&#34;coordinates&#34;:[-74.726000,4.249000]}" id="NCID0EFYCK" xlink:type="simple">4.249, -74.726</named-content></named-content>], 28 Mar 1967, R. B. Root, W. L. Brown; <bold>Magdalena</bold>: 4 km N San Pedro, <named-content xmlns:xlink="http://www.w3.org/1999/xlink" content-type="dwc:verbatimCoordinates" xlink:type="simple"><named-content content-type="geo-json" specific-use="{&#34;type&#34;:&#34;Point&#34;,&#34;coordinates&#34;:[-74.050000,10.950000]}" id="NCID0EPYCK" xlink:type="simple">10.95, -74.05</named-content></named-content>, 220m, 14 Aug 1985, P. S. Ward; <bold>Meta</bold>: San Martín Caduceo, [<named-content xmlns:xlink="http://www.w3.org/1999/xlink" content-type="dwc:verbatimCoordinates" xlink:type="simple"><named-content content-type="geo-json" specific-use="{&#34;type&#34;:&#34;Point&#34;,&#34;coordinates&#34;:[-73.698200,3.697000]}" id="NCID0EZYCK" xlink:type="simple">3.6970, -73.6982</named-content></named-content>], 400m, 4 May 2006, J. Ordonez; <bold>Valle del Cauca</bold>: Buenaventura, Bajo Calima, Villa Clara, [<named-content xmlns:xlink="http://www.w3.org/1999/xlink" content-type="dwc:verbatimCoordinates" xlink:type="simple"><named-content content-type="geo-json" specific-use="{&#34;type&#34;:&#34;Point&#34;,&#34;coordinates&#34;:[-76.974000,3.996000]}" id="NCID0EDZCK" xlink:type="simple">3.996, -76.974</named-content></named-content> ±2000m], 30m, 18 Mar 1967, R. B. Root, W. L. Brown; PNN Farallones de Cali, Anchicayá, <named-content xmlns:xlink="http://www.w3.org/1999/xlink" content-type="dwc:verbatimCoordinates" xlink:type="simple"><named-content content-type="geo-json" specific-use="{&#34;type&#34;:&#34;Point&#34;,&#34;coordinates&#34;:[-76.800000,3.433300]}" id="NCID0ELZCK" xlink:type="simple">3.4333, -76.8</named-content></named-content>, 730m, 1 Jul 2000, S. Sarria; <bold>COSTA RICA</bold>: <bold>Heredia</bold>: La Selva Biol. Station, <named-content xmlns:xlink="http://www.w3.org/1999/xlink" content-type="dwc:verbatimCoordinates" xlink:type="simple"><named-content content-type="geo-json" specific-use="{&#34;type&#34;:&#34;Point&#34;,&#34;coordinates&#34;:[-84.017000,10.430000]}" id="NCID0EXZCK" xlink:type="simple">10.43, -84.017</named-content></named-content>, 50-150m, 1 Aug 2004, J. Sosa-Calvo; <bold>Limón</bold>: Puerto Viejo, [<named-content xmlns:xlink="http://www.w3.org/1999/xlink" content-type="dwc:verbatimCoordinates" xlink:type="simple"><named-content content-type="geo-json" specific-use="{&#34;type&#34;:&#34;Point&#34;,&#34;coordinates&#34;:[-84.180000,10.510000]}" id="NCID0EB1CK" xlink:type="simple">10.51, -84.18</named-content></named-content>], 18 Jun 1979, J. Paich; R. Toro Amarillo Vic., Guapiles, <named-content xmlns:xlink="http://www.w3.org/1999/xlink" content-type="dwc:verbatimCoordinates" xlink:type="simple"><named-content content-type="geo-json" specific-use="{&#34;type&#34;:&#34;Point&#34;,&#34;coordinates&#34;:[-83.766700,10.216600]}" id="NCID0EJ1CK" xlink:type="simple">10.2166, -83.7667</named-content></named-content>, 25 Feb 1966, W. L. Brown; <bold>Puntarenas</bold>: 15 km SSW Puerto Jiménez, [<named-content xmlns:xlink="http://www.w3.org/1999/xlink" content-type="dwc:verbatimCoordinates" xlink:type="simple"><named-content content-type="geo-json" specific-use="{&#34;type&#34;:&#34;Point&#34;,&#34;coordinates&#34;:[-83.327800,8.408300]}" id="NCID0ET1CK" xlink:type="simple">8.4083, -83.3278</named-content></named-content> ±30m], 170m, 7 Mar 2010, J. T. Longino; Osa Peninsula, Corcovado, Sirena Station, <named-content xmlns:xlink="http://www.w3.org/1999/xlink" content-type="dwc:verbatimCoordinates" xlink:type="simple"><named-content content-type="geo-json" specific-use="{&#34;type&#34;:&#34;Point&#34;,&#34;coordinates&#34;:[-83.616600,8.500000]}" id="NCID0E21CK" xlink:type="simple">8.50, -83.6166</named-content></named-content>, 31 May 1992, T. R. Schultz; <bold>ECUADOR: Esmeraldas</bold>: Las Vegas, <named-content xmlns:xlink="http://www.w3.org/1999/xlink" content-type="dwc:verbatimCoordinates" xlink:type="simple"><named-content content-type="geo-json" specific-use="{&#34;type&#34;:&#34;Point&#34;,&#34;coordinates&#34;:[-79.849000,0.754700]}" id="NCID0EF2CK" xlink:type="simple">0.7547, -79.8490</named-content></named-content>, 26 Jun 2003, A. G. Himler; <bold>Loja</bold>: Reserva Jorupe, Macará, <named-content xmlns:xlink="http://www.w3.org/1999/xlink" content-type="dwc:verbatimCoordinates" xlink:type="simple"><named-content content-type="geo-json" specific-use="{&#34;type&#34;:&#34;Point&#34;,&#34;coordinates&#34;:[-79.906000,-4.372000]}" id="NCID0EP2CK" xlink:type="simple">-4.372, -79.906</named-content></named-content>, 600m, 15 Sep 2011, T. Delsinne; <bold>Los Ríos</bold>: Río Palenque, 2km SSE Patricia Pilar, <named-content xmlns:xlink="http://www.w3.org/1999/xlink" content-type="dwc:verbatimCoordinates" xlink:type="simple"><named-content content-type="geo-json" specific-use="{&#34;type&#34;:&#34;Point&#34;,&#34;coordinates&#34;:[-79.366600,-0.583300]}" id="NCID0EZ2CK" xlink:type="simple">-0.5833, -79.3666</named-content></named-content>, 160m, 1 Sep 1991, M. J. Stern; Río Palenque Research Station, 47 km S Santo Domingo [<named-content xmlns:xlink="http://www.w3.org/1999/xlink" content-type="dwc:verbatimCoordinates" xlink:type="simple"><named-content content-type="geo-json" specific-use="{&#34;type&#34;:&#34;Point&#34;,&#34;coordinates&#34;:[-79.367000,-0.583000]}" id="NCID0EB3CK" xlink:type="simple">-0.583, -79.367</named-content></named-content>], 28 May 1905, S., J. Peck; <bold>Napo</bold>: Limoncocha, <named-content xmlns:xlink="http://www.w3.org/1999/xlink" content-type="dwc:verbatimCoordinates" xlink:type="simple"><named-content content-type="geo-json" specific-use="{&#34;type&#34;:&#34;Point&#34;,&#34;coordinates&#34;:[-76.600000,-0.400000]}" id="NCID0EL3CK" xlink:type="simple">-0.4, -76.6</named-content></named-content>, 250m, 18 Jun 1976, S., J. Peck; Tiputini, La Selva, Chorongo trail, <named-content xmlns:xlink="http://www.w3.org/1999/xlink" content-type="dwc:verbatimCoordinates" xlink:type="simple"><named-content content-type="geo-json" specific-use="{&#34;type&#34;:&#34;Point&#34;,&#34;coordinates&#34;:[-76.374700,-0.497500]}" id="NCID0ET3CK" xlink:type="simple">-0.4975, -76.3747</named-content></named-content>, 12 Jun 2003, A. Little; <bold>GUATEMALA: Escuintla</bold>: Escuintla, [<named-content xmlns:xlink="http://www.w3.org/1999/xlink" content-type="dwc:verbatimCoordinates" xlink:type="simple"><named-content content-type="geo-json" specific-use="{&#34;type&#34;:&#34;Point&#34;,&#34;coordinates&#34;:[-90.799500,14.244500]}" id="NCID0E43CK" xlink:type="simple">14.2445, -90.7995</named-content></named-content>], 22 Sep 2008, W. M. Mann; <bold>Izabal</bold>: 16 <!--PageBreak-->km ESE Morales, <named-content xmlns:xlink="http://www.w3.org/1999/xlink" content-type="dwc:verbatimCoordinates" xlink:type="simple"><named-content content-type="geo-json" specific-use="{&#34;type&#34;:&#34;Point&#34;,&#34;coordinates&#34;:[-88.711800,15.411100]}" id="NCID0EJ4CK" xlink:type="simple">15.4111, -88.7118</named-content></named-content> ±58m, 440m, 19 May 2009, J. T. Longino; 5 km NW Morales, <named-content xmlns:xlink="http://www.w3.org/1999/xlink" content-type="dwc:verbatimCoordinates" xlink:type="simple"><named-content content-type="geo-json" specific-use="{&#34;type&#34;:&#34;Point&#34;,&#34;coordinates&#34;:[-88.862700,15.509700]}" id="NCID0ER4CK" xlink:type="simple">15.5097, -88.8627</named-content></named-content> ±36m, 160m, 18 May 2009, J. T. Longino; <bold>Petén</bold>: Cerro Cahui, <named-content xmlns:xlink="http://www.w3.org/1999/xlink" content-type="dwc:verbatimCoordinates" xlink:type="simple"><named-content content-type="geo-json" specific-use="{&#34;type&#34;:&#34;Point&#34;,&#34;coordinates&#34;:[-89.719400,17.002300]}" id="NCID0E24CK" xlink:type="simple">17.0023, -89.7194</named-content></named-content>, 210m, 3 Feb 2009, Llama team; <bold>Retalhuleu</bold>: El Asintal, <named-content xmlns:xlink="http://www.w3.org/1999/xlink" content-type="dwc:verbatimCoordinates" xlink:type="simple"><named-content content-type="geo-json" specific-use="{&#34;type&#34;:&#34;Point&#34;,&#34;coordinates&#34;:[-91.734400,14.655500]}" id="NCID0EF5CK" xlink:type="simple">14.6555, -91.7344</named-content></named-content>, 720m, 19 Feb 2013, K. Delgado; Nuevo San Carlos, 110 km NW Retalhuleu, <named-content xmlns:xlink="http://www.w3.org/1999/xlink" content-type="dwc:verbatimCoordinates" xlink:type="simple"><named-content content-type="geo-json" specific-use="{&#34;type&#34;:&#34;Point&#34;,&#34;coordinates&#34;:[-91.723400,14.625800]}" id="NCID0EN5CK" xlink:type="simple">14.6258, -91.7234</named-content></named-content>, 440m, 27 Feb 2013, K. Delgado; San Felipe, <named-content xmlns:xlink="http://www.w3.org/1999/xlink" content-type="dwc:verbatimCoordinates" xlink:type="simple"><named-content content-type="geo-json" specific-use="{&#34;type&#34;:&#34;Point&#34;,&#34;coordinates&#34;:[-91.581000,14.630900]}" id="NCID0EV5CK" xlink:type="simple">14.6309, -91.581</named-content></named-content>, 745m, 8 Feb 2013, K. Delgado; <bold>HONDURAS: Gracias a Dios</bold>: Las Marias, <named-content xmlns:xlink="http://www.w3.org/1999/xlink" content-type="dwc:verbatimCoordinates" xlink:type="simple"><named-content content-type="geo-json" specific-use="{&#34;type&#34;:&#34;Point&#34;,&#34;coordinates&#34;:[-84.835200,15.681700]}" id="NCID0E65CK" xlink:type="simple">15.6817, -84.8352</named-content></named-content> ±20m, 80m, Llama team; <bold>Olancho</bold>: 14 km WSW Catacamas, <named-content xmlns:xlink="http://www.w3.org/1999/xlink" content-type="dwc:verbatimCoordinates" xlink:type="simple"><named-content content-type="geo-json" specific-use="{&#34;type&#34;:&#34;Point&#34;,&#34;coordinates&#34;:[-86.014100,14.799700]}" id="NCID0EJ6CK" xlink:type="simple">14.7997, -86.0141</named-content></named-content> ±210m, 600m, 13 May 2009, J. T. Longino; <bold>MEXICO: San Luis Potosí</bold>: Río Santa Maria, Tamul, <named-content xmlns:xlink="http://www.w3.org/1999/xlink" content-type="dwc:verbatimCoordinates" xlink:type="simple"><named-content content-type="geo-json" specific-use="{&#34;type&#34;:&#34;Point&#34;,&#34;coordinates&#34;:[-99.180300,21.802500]}" id="NCID0ET6CK" xlink:type="simple">21.8025, -99.1803</named-content></named-content>, 200m, 2 Jul 1992, S. Sanchez-Pena; <bold>Veracruz</bold>: Catemaco, Tuxtla, <named-content xmlns:xlink="http://www.w3.org/1999/xlink" content-type="dwc:verbatimCoordinates" xlink:type="simple"><named-content content-type="geo-json" specific-use="{&#34;type&#34;:&#34;Point&#34;,&#34;coordinates&#34;:[-95.077900,18.586500]}" id="NCID0E46CK" xlink:type="simple">18.5865, -95.0779</named-content></named-content>, 184m, 3 Oct 2013, A. Ješovnik; Ocotal Chico, <named-content xmlns:xlink="http://www.w3.org/1999/xlink" content-type="dwc:verbatimCoordinates" xlink:type="simple"><named-content content-type="geo-json" specific-use="{&#34;type&#34;:&#34;Point&#34;,&#34;coordinates&#34;:[-94.861900,18.258800]}" id="NCID0EFADK" xlink:type="simple">18.2588, -94.8619</named-content></named-content>, G. N. Ross; <bold>NICARAGUA: Matagalpa</bold>: Pancasan, nr. Río Guapotal, <named-content xmlns:xlink="http://www.w3.org/1999/xlink" content-type="dwc:verbatimCoordinates" xlink:type="simple"><named-content content-type="geo-json" specific-use="{&#34;type&#34;:&#34;Point&#34;,&#34;coordinates&#34;:[-85.550000,12.920000]}" id="NCID0EPADK" xlink:type="simple">12.92, -85.55</named-content></named-content>, 450m, 17 Jun 1992, T. R. Schultz, J. C. Gomez; Selva Negra, ca. 12 km N Matagalpa, Reserva Natural Cerro El Arenal, <named-content xmlns:xlink="http://www.w3.org/1999/xlink" content-type="dwc:verbatimCoordinates" xlink:type="simple"><named-content content-type="geo-json" specific-use="{&#34;type&#34;:&#34;Point&#34;,&#34;coordinates&#34;:[-85.913600,12.981200]}" id="NCID0EXADK" xlink:type="simple">12.9812, -85.9136</named-content></named-content>, 1009m, 28 Dec 2007, C. Rabeling; <bold>Región Autónoma del Atlántico Norte</bold>: PN Cerro Saslaya, <named-content xmlns:xlink="http://www.w3.org/1999/xlink" content-type="dwc:verbatimCoordinates" xlink:type="simple"><named-content content-type="geo-json" specific-use="{&#34;type&#34;:&#34;Point&#34;,&#34;coordinates&#34;:[-84.978900,13.770500]}" id="NCID0EBBDK" xlink:type="simple">13.7705, -84.9789</named-content></named-content> ±20m, 290m, 7 May 2011, M. G. Branstetter; <bold>Región Autónoma del Atlántico Sur</bold>: RN Kahka Creek, <named-content xmlns:xlink="http://www.w3.org/1999/xlink" content-type="dwc:verbatimCoordinates" xlink:type="simple"><named-content content-type="geo-json" specific-use="{&#34;type&#34;:&#34;Point&#34;,&#34;coordinates&#34;:[-83.713600,12.685100]}" id="NCID0ELBDK" xlink:type="simple">12.6851, -83.7136</named-content></named-content>, 50m, 8 Jun 2011, M. G. Branstetter; <bold>PANAMÁ: Colón</bold>: Fort Sherman, <named-content xmlns:xlink="http://www.w3.org/1999/xlink" content-type="dwc:verbatimCoordinates" xlink:type="simple"><named-content content-type="geo-json" specific-use="{&#34;type&#34;:&#34;Point&#34;,&#34;coordinates&#34;:[-79.950000,9.360000]}" id="NCID0EVBDK" xlink:type="simple">9.36, -79.95</named-content></named-content>, 28 Apr 1996, T. R. Schultz, U. G. Mueller, S. Rehner; Gamboa, PN Soberanía, Pipeline Rd. ca. 2 km past Río Frijoles, <named-content xmlns:xlink="http://www.w3.org/1999/xlink" content-type="dwc:verbatimCoordinates" xlink:type="simple"><named-content content-type="geo-json" specific-use="{&#34;type&#34;:&#34;Point&#34;,&#34;coordinates&#34;:[-79.706700,9.120500]}" id="NCID0E4BDK" xlink:type="simple">9.1205, -79.7067</named-content></named-content>, 54m, 25 May 2002, C. J. Marshall; Gatún, Punta da los Chivos, 3 km SW Gatún, [<named-content xmlns:xlink="http://www.w3.org/1999/xlink" content-type="dwc:verbatimCoordinates" xlink:type="simple"><named-content content-type="geo-json" specific-use="{&#34;type&#34;:&#34;Point&#34;,&#34;coordinates&#34;:[-79.910000,9.260000]}" id="NCID0EFCDK" xlink:type="simple">9.26, -79.91</named-content></named-content>], 1 Jul 1979, W. L. Brown; Mt. Hope, nr. Colón, <named-content xmlns:xlink="http://www.w3.org/1999/xlink" content-type="dwc:verbatimCoordinates" xlink:type="simple"><named-content content-type="geo-json" specific-use="{&#34;type&#34;:&#34;Point&#34;,&#34;coordinates&#34;:[-79.966700,9.283300]}" id="NCID0ENCDK" xlink:type="simple">9.2833, -79.9667</named-content></named-content>, 24 Jul 1924, W. M. Wheeler; San Lorenzo Forest, <named-content xmlns:xlink="http://www.w3.org/1999/xlink" content-type="dwc:verbatimCoordinates" xlink:type="simple"><named-content content-type="geo-json" specific-use="{&#34;type&#34;:&#34;Point&#34;,&#34;coordinates&#34;:[-79.966600,9.283300]}" id="NCID0EVCDK" xlink:type="simple">9.2833, -79.9666</named-content></named-content>, 25 May 2004, R. K. Didham; <bold>Darién</bold>: Cana, <named-content xmlns:xlink="http://www.w3.org/1999/xlink" content-type="dwc:verbatimCoordinates" xlink:type="simple"><named-content content-type="geo-json" specific-use="{&#34;type&#34;:&#34;Point&#34;,&#34;coordinates&#34;:[-77.700000,7.716600]}" id="NCID0E6CDK" xlink:type="simple">7.7166, -77.7</named-content></named-content>, 800m, 23 Aug 1987, D. M. Olson; <bold>Panamá</bold>: Barro Colorado Island, <named-content xmlns:xlink="http://www.w3.org/1999/xlink" content-type="dwc:verbatimCoordinates" xlink:type="simple"><named-content content-type="geo-json" specific-use="{&#34;type&#34;:&#34;Point&#34;,&#34;coordinates&#34;:[-79.840000,9.150000]}" id="NCID0EJDDK" xlink:type="simple">9.15, -79.84</named-content></named-content>, 1 Aug 1946, J. Zetek; Gamboa, Pipeline Rd, ca. 2 km past Río Frijoles, <named-content xmlns:xlink="http://www.w3.org/1999/xlink" content-type="dwc:verbatimCoordinates" xlink:type="simple"><named-content content-type="geo-json" specific-use="{&#34;type&#34;:&#34;Point&#34;,&#34;coordinates&#34;:[-79.706600,9.120500]}" id="NCID0ERDDK" xlink:type="simple">9.1205, -79.7066</named-content></named-content>, 54m, 25 May 2002, C. J. Marshall; Nusagandi Biol. Stn, Markisgandi trail, [<named-content xmlns:xlink="http://www.w3.org/1999/xlink" content-type="dwc:verbatimCoordinates" xlink:type="simple"><named-content content-type="geo-json" specific-use="{&#34;type&#34;:&#34;Point&#34;,&#34;coordinates&#34;:[-79.028000,9.284800]}" id="NCID0EZDDK" xlink:type="simple">9.2848, -79.0280</named-content></named-content>], 26 Apr 1996, T. R. Schultz; PN Soberanía, Plantation Rd., <named-content xmlns:xlink="http://www.w3.org/1999/xlink" content-type="dwc:verbatimCoordinates" xlink:type="simple"><named-content content-type="geo-json" specific-use="{&#34;type&#34;:&#34;Point&#34;,&#34;coordinates&#34;:[-79.660000,9.080000]}" id="NCID0EBEDK" xlink:type="simple">9.08, -79.66</named-content></named-content>, 4 May 2011, R. M. M. Adams; <bold>VENEZUELA: Carabobo</bold>: Mocundo, ca. Aguirre, [<named-content xmlns:xlink="http://www.w3.org/1999/xlink" content-type="dwc:verbatimCoordinates" xlink:type="simple"><named-content content-type="geo-json" specific-use="{&#34;type&#34;:&#34;Point&#34;,&#34;coordinates&#34;:[-68.268300,10.253300]}" id="NCID0ELEDK" xlink:type="simple">10.2533, -68.2683</named-content></named-content>], 750m, 27 Dec 2010, J. Lattke.</p><fig id="F17" position="float" orientation="portrait"><label>Figure 17.</label><caption><p>
          <italic><tp:taxon-name><tp:taxon-name-part taxon-name-part-type="genus" reg="Sericomyrmex">S.</tp:taxon-name-part> <tp:taxon-name-part taxon-name-part-type="species" reg="amabilis">amabilis</tp:taxon-name-part></tp:taxon-name></italic> worker; head, lateral profile, and dorsal view. Striate-mandibled form (<ext-link xmlns:xlink="http://www.w3.org/1999/xlink" xlink:type="simple" ext-link-type="uri" xlink:href="http://hol.osu.edu/spmInfo.html?id=USNMENT00308236">USNMENT00308236</ext-link>) (<bold>a, c, e</bold>) Smooth-mandibled form (<ext-link xmlns:xlink="http://www.w3.org/1999/xlink" xlink:type="simple" ext-link-type="uri" xlink:href="http://hol.osu.edu/spmInfo.html?id=USNMENT01125194">USNMENT01125194</ext-link>) (<bold>b, d, f</bold>).</p></caption><graphic xmlns:xlink="http://www.w3.org/1999/xlink" xlink:href="zookeys-670-001-g017.jpg" position="float" orientation="portrait" xlink:type="simple" id="oo_132826.jpg"/></fig><fig id="F18" position="float" orientation="portrait"><label>Figure 18.</label><caption><p>
          <italic><tp:taxon-name><tp:taxon-name-part taxon-name-part-type="genus" reg="Sericomyrmex">S.</tp:taxon-name-part> <tp:taxon-name-part taxon-name-part-type="species" reg="amabilis">amabilis</tp:taxon-name-part></tp:taxon-name></italic> worker, queen, and male, SEM images. Worker (<ext-link xmlns:xlink="http://www.w3.org/1999/xlink" xlink:type="simple" ext-link-type="uri" xlink:href="http://hol.osu.edu/spmInfo.html?id=USNMENT01125862">USNMENT01125862</ext-link>): <bold>a</bold> head, full-face view <bold>b</bold> mandibles <bold>c</bold> mesosoma, lateral view <bold>d</bold> metasoma, lateral view. Queen (<ext-link xmlns:xlink="http://www.w3.org/1999/xlink" xlink:type="simple" ext-link-type="uri" xlink:href="http://hol.osu.edu/spmInfo.html?id=USNMENT01125864">USNMENT01125864</ext-link>): <bold>e</bold> head, full-face view <bold>f</bold> mandibles <bold>g</bold> mesosoma and metasoma, lateral view. Male (<ext-link xmlns:xlink="http://www.w3.org/1999/xlink" xlink:type="simple" ext-link-type="uri" xlink:href="http://hol.osu.edu/spmInfo.html?id=USNMENT01125863">USNMENT01125863</ext-link>): <bold>h</bold> head, full-face view <bold>i</bold> mandibles <bold>j</bold> mesosoma and metasoma, lateral view.</p></caption><graphic xmlns:xlink="http://www.w3.org/1999/xlink" xlink:href="zookeys-670-001-g018.jpg" position="float" orientation="portrait" xlink:type="simple" id="oo_132829.jpg"/></fig><fig id="F19" position="float" orientation="portrait"><label>Figure 19.</label><caption><p>
          <italic><tp:taxon-name><tp:taxon-name-part taxon-name-part-type="genus" reg="Sericomyrmex">S.</tp:taxon-name-part> <tp:taxon-name-part taxon-name-part-type="species" reg="amabilis">amabilis</tp:taxon-name-part></tp:taxon-name></italic> queen and male; head, profile, and dorsal view. Queen (<ext-link xmlns:xlink="http://www.w3.org/1999/xlink" xlink:type="simple" ext-link-type="uri" xlink:href="http://hol.osu.edu/spmInfo.html?id=USNMENT01125871">USNMENT01125871</ext-link>) (<bold>a, c, e</bold>) Male (<ext-link xmlns:xlink="http://www.w3.org/1999/xlink" xlink:type="simple" ext-link-type="uri" xlink:href="http://hol.osu.edu/spmInfo.html?id=USNMENT01125846">USNMENT01125846</ext-link>) (<bold>b, d, f</bold>).</p></caption><graphic xmlns:xlink="http://www.w3.org/1999/xlink" xlink:href="zookeys-670-001-g019.jpg" position="float" orientation="portrait" xlink:type="simple" id="oo_132832.jpg"/></fig><fig id="F20" position="float" orientation="portrait"><label>Figure 20.</label><caption><p>
          <italic><tp:taxon-name><tp:taxon-name-part taxon-name-part-type="genus" reg="Sericomyrmex">S.</tp:taxon-name-part> <tp:taxon-name-part taxon-name-part-type="species" reg="amabilis">amabilis</tp:taxon-name-part></tp:taxon-name></italic> larva (<ext-link xmlns:xlink="http://www.w3.org/1999/xlink" xlink:type="simple" ext-link-type="uri" xlink:href="http://hol.osu.edu/spmInfo.html?id=USNMENT01126216">USNMENT01126216</ext-link>), SEM images. <bold>a</bold> Lateral view <bold>b</bold> ventral view <bold>c</bold> head, frontodorsal view <bold>d</bold> head, lateral view <bold>e</bold> mouthparts; <bold>f</bold> anal setae.</p></caption><graphic xmlns:xlink="http://www.w3.org/1999/xlink" xlink:href="zookeys-670-001-g020.jpg" position="float" orientation="portrait" xlink:type="simple" id="oo_132836.jpg"/></fig><fig id="F21" position="float" orientation="portrait"><label>Figure 21.</label><caption><p>Distribution map of <italic><tp:taxon-name><tp:taxon-name-part taxon-name-part-type="genus" reg="Sericomyrmex">S.</tp:taxon-name-part> <tp:taxon-name-part taxon-name-part-type="species" reg="amabilis">amabilis</tp:taxon-name-part></tp:taxon-name></italic> and <italic><tp:taxon-name><tp:taxon-name-part taxon-name-part-type="genus" reg="Sericomyrmex">S.</tp:taxon-name-part> <tp:taxon-name-part taxon-name-part-type="species" reg="saussurei">saussurei</tp:taxon-name-part></tp:taxon-name></italic>.</p></caption><graphic xmlns:xlink="http://www.w3.org/1999/xlink" xlink:href="zookeys-670-001-g021.jpg" position="float" orientation="portrait" xlink:type="simple" id="oo_132840.jpg"/></fig></tp:treatment-sec><tp:treatment-sec><!--Section generated to contain objects referenced in tp:taxon-treatment.--><fig id="F7" position="float" orientation="portrait"><label>Figure 7.</label><caption><p>
          <italic><tp:taxon-name><tp:taxon-name-part taxon-name-part-type="genus" reg="Sericomyrmex">Sericomyrmex</tp:taxon-name-part></tp:taxon-name></italic> worker morphology and terminology. <bold>a</bold> Head, full-face view <bold>b</bold> petiole and postpetiole, lateral view; <bold>c</bold> metasoma, lateral view. Posterior cephalic corner shapes: <bold>d</bold> acute <bold>e</bold> rectangular <bold>f</bold> rounded. Frontal lobe shapes: <bold>g</bold> trapeziform <bold>h</bold> rectangular <bold>i</bold> triangular. Posterior cephalic border shapes: <bold>j</bold> posterior cephalic border gradually impressed <bold>k</bold> posterior cephalic border abruptly impressed. Mesosoma morphology: <bold>l</bold> mesosoma, lateral view <bold>m</bold> mesosoma, dorsal view. <bold>PCC</bold> Posterior cephalic corner <bold>PCE</bold> posterior cephalic emargination <bold>Tu</bold> tumulus <bold>V</bold> vertexal impression <bold>FrC</bold> frontal carina <bold>FrL</bold> frontal lobe <bold>post</bold> posterior frontal lobe margin <bold>lat</bold> lateral frontal lobe margin <bold>med</bold> medial frontal lobe margin <bold>vs</bold> postpetiolar ventral sternite <bold>LC</bold> longitudinal lateral gastral carina <bold>DC</bold> anteromedial dorsal gastral carina <bold>IFC</bold> incomplete frontal carina <bold>CFC</bold> complete frontal carina <bold>Fe</bold> frontal lobe fenestra <bold>APT</bold> anterior pronotal tumulus <bold>LPT</bold> lateral pronotal tubercle <bold>LMT</bold> lateral mesonotal tubercle <bold>PMT</bold> posterior mesonotal tubercle.</p></caption><graphic xmlns:xlink="http://www.w3.org/1999/xlink" xlink:href="zookeys-670-001-g007.jpg" position="float" orientation="portrait" xlink:type="simple" id="oo_132782.jpg"/></fig><fig id="F5" position="float" orientation="portrait"><label>Figure 5.</label><caption><p>Principal component analysis of reduced data sets, scatter plots. <bold>a</bold> <italic><tp:taxon-name><tp:taxon-name-part taxon-name-part-type="genus" reg="Sericomyrmex">S.</tp:taxon-name-part> <tp:taxon-name-part taxon-name-part-type="species" reg="amabilis">amabilis</tp:taxon-name-part></tp:taxon-name></italic> and <italic><tp:taxon-name><tp:taxon-name-part taxon-name-part-type="genus" reg="Sericomyrmex">S.</tp:taxon-name-part> <tp:taxon-name-part taxon-name-part-type="species" reg="opacus">opacus</tp:taxon-name-part></tp:taxon-name></italic> <bold>b</bold> <italic><tp:taxon-name><tp:taxon-name-part taxon-name-part-type="genus" reg="Sericomyrmex">S.</tp:taxon-name-part> <tp:taxon-name-part taxon-name-part-type="species" reg="opacus">opacus</tp:taxon-name-part></tp:taxon-name></italic> and <italic><tp:taxon-name><tp:taxon-name-part taxon-name-part-type="genus" reg="Sericomyrmex">S.</tp:taxon-name-part> <tp:taxon-name-part taxon-name-part-type="species" reg="parvulus">parvulus</tp:taxon-name-part></tp:taxon-name></italic> <bold>c</bold> populations of <italic><tp:taxon-name><tp:taxon-name-part taxon-name-part-type="genus" reg="Sericomyrmex">S.</tp:taxon-name-part> <tp:taxon-name-part taxon-name-part-type="species" reg="mayri">mayri</tp:taxon-name-part></tp:taxon-name></italic> <bold>d</bold> <italic><tp:taxon-name><tp:taxon-name-part taxon-name-part-type="genus" reg="Sericomyrmex">S.</tp:taxon-name-part> <tp:taxon-name-part taxon-name-part-type="species" reg="maravalhas">maravalhas</tp:taxon-name-part></tp:taxon-name></italic> and <italic><tp:taxon-name><tp:taxon-name-part taxon-name-part-type="genus" reg="Sericomyrmex">S.</tp:taxon-name-part> <tp:taxon-name-part taxon-name-part-type="species" reg="scrobifer">scrobifer</tp:taxon-name-part></tp:taxon-name></italic> <bold>e</bold> populations of striate-mandibled <italic><tp:taxon-name><tp:taxon-name-part taxon-name-part-type="genus" reg="Sericomyrmex">S.</tp:taxon-name-part> <tp:taxon-name-part taxon-name-part-type="species" reg="amabilis">amabilis</tp:taxon-name-part></tp:taxon-name></italic> vs. smooth-mandibled (SM) <italic><tp:taxon-name><tp:taxon-name-part taxon-name-part-type="genus" reg="Sericomyrmex">S.</tp:taxon-name-part> <tp:taxon-name-part taxon-name-part-type="species" reg="amabilis">amabilis</tp:taxon-name-part></tp:taxon-name></italic> <bold>f</bold> populations of <italic><tp:taxon-name><tp:taxon-name-part taxon-name-part-type="genus" reg="Sericomyrmex">S.</tp:taxon-name-part> <tp:taxon-name-part taxon-name-part-type="species" reg="opacus">opacus</tp:taxon-name-part></tp:taxon-name></italic> <bold>g</bold> populations of typical <italic><tp:taxon-name><tp:taxon-name-part taxon-name-part-type="genus" reg="Sericomyrmex">S.</tp:taxon-name-part> <tp:taxon-name-part taxon-name-part-type="species" reg="bondari">bondari</tp:taxon-name-part></tp:taxon-name></italic> vs. reduced-hair (RH) <italic><tp:taxon-name><tp:taxon-name-part taxon-name-part-type="genus" reg="Sericomyrmex">S.</tp:taxon-name-part> <tp:taxon-name-part taxon-name-part-type="species" reg="bondari">bondari</tp:taxon-name-part></tp:taxon-name></italic> <bold>h</bold> populations striate-mandibled <italic><tp:taxon-name><tp:taxon-name-part taxon-name-part-type="genus" reg="Sericomyrmex">S.</tp:taxon-name-part> <tp:taxon-name-part taxon-name-part-type="species" reg="saussurei">saussurei</tp:taxon-name-part></tp:taxon-name></italic> vs. smooth-mandibled (SM) <italic><tp:taxon-name><tp:taxon-name-part taxon-name-part-type="genus" reg="Sericomyrmex">S.</tp:taxon-name-part> <tp:taxon-name-part taxon-name-part-type="species" reg="saussurei">saussurei</tp:taxon-name-part></tp:taxon-name></italic>.</p></caption><graphic xmlns:xlink="http://www.w3.org/1999/xlink" xlink:href="zookeys-670-001-g005.jpg" position="float" orientation="portrait" xlink:type="simple" id="oo_132778.jpg"/></fig><supplementary-material xmlns:xlink="http://www.w3.org/1999/xlink" id="S1" position="float" orientation="portrait" xlink:type="simple"><label>Supplementary material 1</label><p>Data type: Adobe PDF file</p><p>
          <bold>UCE phylogeny</bold>
        </p><p>Explanation note: The maximum-likelihood phylogeny of the 90% complete concatenated matrix containing 799 UCE loci (702,574 base pairs), adapted from <xref ref-type="bibr" rid="B34">Ješovnik et al. 2017</xref>.</p><media xlink:href="zookeys-670-001-s001.pdf" mimetype="application" mime-subtype="pdf" position="float" orientation="portrait" xlink:type="simple" id="oo_132947.pdf"/><permissions><license xlink:type="simple"><license-p>This dataset is made available under the Open Database License (http://opendatacommons.org/licenses/odbl/1.0/). The Open Database License (ODbL) is a license agreement intended to allow users to freely share, modify, and use this Dataset while maintaining this same freedom for others, provided that the original source and author(s) are credited.</license-p></license></permissions><attrib specific-use="authors">Ana Ješovnik, Ted R. Schultz</attrib></supplementary-material></tp:treatment-sec><ref-list><ref id="B66"><mixed-citation xmlns:xlink="http://www.w3.org/1999/xlink" xlink:type="simple">
          <person-group><name name-style="western"><surname>Weber</surname><given-names>NA</given-names></name></person-group> (<year>1958</year>) <article-title>Some attine synonyms and types (<tp:taxon-name><tp:taxon-name-part taxon-name-part-type="order">Hymenoptera</tp:taxon-name-part></tp:taxon-name>, <tp:taxon-name><tp:taxon-name-part taxon-name-part-type="family">Formicidae</tp:taxon-name-part></tp:taxon-name>).</article-title> <source>Proceedings of the Entomological Society of Washington</source> <volume>60</volume>: <fpage>259</fpage>–<lpage>264</lpage>.</mixed-citation></ref><ref id="B34"><mixed-citation xmlns:xlink="http://www.w3.org/1999/xlink" xlink:type="simple">
          <person-group><name name-style="western"><surname>Ješovnik</surname><given-names>A</given-names></name><name name-style="western"><surname>Sosa-Calvo</surname><given-names>J</given-names></name><name name-style="western"><surname>Lloyd</surname><given-names>M</given-names></name><name name-style="western"><surname>Branstetter</surname><given-names>M</given-names></name><name name-style="western"><surname>Fernández</surname><given-names>F</given-names></name><name name-style="western"><surname>Schultz</surname><given-names>TR</given-names></name></person-group> (<year>2017</year>) Phylogenomic species delimitation and host-symbiont coevolution in the fungus-farming ant genus <italic><tp:taxon-name><tp:taxon-name-part taxon-name-part-type="genus">Sericomyrmex</tp:taxon-name-part></tp:taxon-name></italic> Mayr (<tp:taxon-name><tp:taxon-name-part taxon-name-part-type="order">Hymenoptera</tp:taxon-name-part></tp:taxon-name>: <tp:taxon-name><tp:taxon-name-part taxon-name-part-type="family">Formicidae</tp:taxon-name-part></tp:taxon-name>): Ultraconserved elements (UCEs) resolve a recent radiation. Systematic Entomology. <ext-link xlink:type="simple" ext-link-type="doi" xlink:href="10.1111/syen.12228">https://doi.org/10.1111/syen.12228</ext-link></mixed-citation></ref></ref-list></tp:taxon-treatment>
