# Supplementary material for: Revision of the fungus-farming ant genus Sericomyrmex Mayr (Hymenoptera, Formicidae, Myrmicinae)
Source: Zookeys. 2017 Apr 24;(670):1–109. doi: 10.3897/zookeys.670.11839 (PMC5523163; doi:10.3897/zookeys.670.11839)
Supplement: XML Treatment for Sericomyrmex bondari [file zookeys.670.11839-treatment2.xml]

<!DOCTYPE tp:taxon-treatment
  PUBLIC "-//TaxonX//DTD Taxonomic Treatment Publishing DTD v0 20100105//EN" "tax-treatment-NSO.dtd">
<tp:taxon-treatment xmlns:tp="http://www.plazi.org/taxpub"><tp:treatment-meta><kwd-group><label>Taxon classification</label><kwd><named-content xmlns:xlink="http://www.w3.org/1999/xlink" content-type="kingdom">Animalia</named-content></kwd><kwd><named-content xmlns:xlink="http://www.w3.org/1999/xlink" content-type="order">Hymenoptera</named-content></kwd><kwd><named-content xmlns:xlink="http://www.w3.org/1999/xlink" content-type="family">Formicidae</named-content></kwd></kwd-group><mixed-citation publication-type="journal"><person-group><name><surname>Ješovnik</surname><given-names>Ana</given-names></name><name><surname>Schultz</surname><given-names>Ted R.</given-names></name></person-group><article-title>Revision of the fungus-farming ant genus <italic><tp:taxon-name><tp:taxon-name-part taxon-name-part-type="genus" reg="Sericomyrmex">Sericomyrmex</tp:taxon-name-part></tp:taxon-name></italic> Mayr (<tp:taxon-name><tp:taxon-name-part taxon-name-part-type="order">Hymenoptera</tp:taxon-name-part></tp:taxon-name>, <tp:taxon-name><tp:taxon-name-part taxon-name-part-type="family">Formicidae</tp:taxon-name-part></tp:taxon-name>, <tp:taxon-name><tp:taxon-name-part taxon-name-part-type="subfamily">Myrmicinae</tp:taxon-name-part></tp:taxon-name>)</article-title><source>Zookeys</source><day>24</day><month>4</month><year>2017</year><volume>2017</volume><issue>670</issue><fpage>1</fpage><lpage>109</lpage><pub-id pub-id-type="doi">10.3897/zookeys.670.11839</pub-id></mixed-citation></tp:treatment-meta><tp:nomenclature><tp:taxon-name>
              <tp:taxon-name-part taxon-name-part-type="genus" reg="Sericomyrmex">Sericomyrmex</tp:taxon-name-part>
              <tp:taxon-name-part taxon-name-part-type="species" reg="bondari">bondari</tp:taxon-name-part>
            </tp:taxon-name><tp:taxon-authority>Borgmeier, 1937</tp:taxon-authority><xref ref-type="fig" rid="F22">Figures 22</xref><xref ref-type="fig" rid="F23">, 23</xref><xref ref-type="fig" rid="F24">, 24</xref><xref ref-type="fig" rid="F25">(Worker); Figure 25</xref><xref ref-type="fig" rid="F26">(Queen); Figure 26</xref><xref ref-type="fig" rid="F27">(Larva); Figure 27 (Map)</xref><!--PageBreak--><tp:nomenclature-citation-list><tp:nomenclature-citation><tp:taxon-name>
                  <tp:taxon-name-part taxon-name-part-type="genus" reg="Sericomyrmex">Sericomyrmex</tp:taxon-name-part> <tp:taxon-name-part taxon-name-part-type="species" reg="bondari">bondari</tp:taxon-name-part></tp:taxon-name><comment>Borgmeier, 1937: 248. <tp:taxon-name><tp:taxon-name-part taxon-name-part-type="genus" reg="Lectotype">Lectotype</tp:taxon-name-part> <tp:taxon-name-part taxon-name-part-type="species" reg="worker">worker</tp:taxon-name-part></tp:taxon-name> (here designated): BRAZIL, Bahia, Sul da Bahia, Áqua Preta, [<named-content xmlns:xlink="http://www.w3.org/1999/xlink" content-type="dwc:verbatimCoordinates" xlink:type="simple"><named-content content-type="geo-json" specific-use="{&#34;type&#34;:&#34;Point&#34;,&#34;coordinates&#34;:[-66.166700,-8.833300]}" id="NCID0E3NDK" xlink:type="simple">-8.8333, -66.1667</named-content></named-content>], 1 May 1936, G. Bondar (<abbrev xmlns:xlink="http://www.w3.org/1999/xlink" content-type="institution" xlink:title="Museu de Zoologia da Universidade de São Paulo, São Paulo" id="ABBRID0EBODK" xlink:type="simple">MZSP</abbrev>: 3w; <ext-link xmlns:xlink="http://www.w3.org/1999/xlink" xlink:type="simple" ext-link-type="uri" xlink:href="http://hol.osu.edu/spmInfo.html?id=USNMENT01126238">USNMENT01126238</ext-link>, topmost specimen on the pin). Paralectotypes: same data as lectotype (<abbrev xmlns:xlink="http://www.w3.org/1999/xlink" content-type="institution" xlink:title="Museu de Zoologia da Universidade de São Paulo, São Paulo" id="ABBRID0ELODK" xlink:type="simple">MZSP</abbrev>: 2w; <ext-link xmlns:xlink="http://www.w3.org/1999/xlink" xlink:type="simple" ext-link-type="uri" xlink:href="http://hol.osu.edu/spmInfo.html?id=USNMENT01126238">USNMENT01126238</ext-link>, lower two specimens on the pin).</comment></tp:nomenclature-citation><tp:nomenclature-citation><tp:taxon-name><tp:taxon-name-part taxon-name-part-type="genus" reg="Sericomyrmex">Sericomyrmex</tp:taxon-name-part> <tp:taxon-name-part taxon-name-part-type="species" reg="beniensis">beniensis</tp:taxon-name-part></tp:taxon-name><comment>= Weber, 1938: 182. <bold>syn. n.</bold> Type material examined. BOLIVIA, Huachi Beni, 31 Dec 1921, W. M. Mann, WMM327. (<abbrev xmlns:xlink="http://www.w3.org/1999/xlink" content-type="institution" xlink:title="National Museum of Natural History, Washington, DC" id="ABBRID0EEPDK" xlink:type="simple">USNM</abbrev>: 3w, <ext-link xmlns:xlink="http://www.w3.org/1999/xlink" xlink:type="simple" ext-link-type="uri" xlink:href="http://hol.osu.edu/spmInfo.html?id=USNMENT01126217">USNMENT01126217</ext-link>; 3w, <ext-link xmlns:xlink="http://www.w3.org/1999/xlink" xlink:type="simple" ext-link-type="uri" xlink:href="http://hol.osu.edu/spmInfo.html?id=USNMENT01126218">USNMENT01126218</ext-link>; 3w, <ext-link xmlns:xlink="http://www.w3.org/1999/xlink" xlink:type="simple" ext-link-type="uri" xlink:href="http://hol.osu.edu/spmInfo.html?id=USNMENT01126220">USNMENT01126220</ext-link>; 3w, <ext-link xmlns:xlink="http://www.w3.org/1999/xlink" xlink:type="simple" ext-link-type="uri" xlink:href="http://hol.osu.edu/spmInfo.html?id=USNMENT01126221">USNMENT01126221</ext-link>) (<abbrev xmlns:xlink="http://www.w3.org/1999/xlink" content-type="institution" xlink:title="Museum of Comparative Zoology, Harvard University" id="ABBRID0E4PDK" xlink:type="simple">MCZ</abbrev>: 3w, <ext-link xmlns:xlink="http://www.w3.org/1999/xlink" xlink:type="simple" ext-link-type="uri" xlink:href="http://hol.osu.edu/spmInfo.html?id=USNMENT01126219">USNMENT01126219</ext-link>). </comment></tp:nomenclature-citation><!--PageBreak--></tp:nomenclature-citation-list></tp:nomenclature><tp:treatment-sec sec-type="S. bondari worker diagnosis" id="SECID0EKQDK"><title>
              <italic><tp:taxon-name><tp:taxon-name-part taxon-name-part-type="genus" reg="Sericomyrmex">S.</tp:taxon-name-part> <tp:taxon-name-part taxon-name-part-type="species" reg="bondari">bondari</tp:taxon-name-part></tp:taxon-name></italic> worker diagnosis.</title><p>Large species; hairs thick and dark; posterior cephalic emargination deep, gradually impressed; posterior cephalic corner acute to rounded; mandible dorsally smooth, glossy; frontal lobe triangular, narrow; mesosomal tubercles distinct, sometimes relatively sharp; first gastral tergite with lateral carinae weakly to moderately developed, dorsal carinae absent.</p></tp:treatment-sec><tp:treatment-sec sec-type="description" id="SECID0E2QDK"><title>
              <italic><tp:taxon-name><tp:taxon-name-part taxon-name-part-type="genus" reg="Sericomyrmex">S.</tp:taxon-name-part> <tp:taxon-name-part taxon-name-part-type="species" reg="bondari">bondari</tp:taxon-name-part></tp:taxon-name></italic> worker description.</title><p>Measurements in mm, range (lectotype): <abbrev xmlns:xlink="http://www.w3.org/1999/xlink" xlink:title="Head width" id="ABBRID0ENRDK" xlink:type="simple">HWe</abbrev> 0.96–1.40 (1.16) <abbrev xmlns:xlink="http://www.w3.org/1999/xlink" xlink:title="Head width" id="ABBRID0ERRDK" xlink:type="simple">HW</abbrev> 0.98–1.40 (1.18) <abbrev xmlns:xlink="http://www.w3.org/1999/xlink" xlink:title="Head width at the top of head" id="ABBRID0EVRDK" xlink:type="simple">HW1</abbrev> 0.93–1.40 (1.2) <abbrev xmlns:xlink="http://www.w3.org/1999/xlink" xlink:title="Head width posterior" id="ABBRID0EZRDK" xlink:type="simple">HW2</abbrev> 1–1.56 (1.24) <abbrev xmlns:xlink="http://www.w3.org/1999/xlink" xlink:title="Anterior head width most" id="ABBRID0E4RDK" xlink:type="simple">HW3</abbrev> 0.65–0.9 <abbrev xmlns:xlink="http://www.w3.org/1999/xlink" xlink:title="Interfrontal width 1" id="ABBRID0EBSDK" xlink:type="simple">IFW1</abbrev> 0.65–1.00 (0.76) <abbrev xmlns:xlink="http://www.w3.org/1999/xlink" xlink:title="Interfrontal width 2" id="ABBRID0EFSDK" xlink:type="simple">IFW2</abbrev> 0.22–0.38 (0.3) <abbrev xmlns:xlink="http://www.w3.org/1999/xlink" xlink:title="Head length 1" id="ABBRID0EJSDK" xlink:type="simple">HL1</abbrev> 0.99–1.30 (1.01) <abbrev xmlns:xlink="http://www.w3.org/1999/xlink" xlink:title="Head length 2" id="ABBRID0ENSDK" xlink:type="simple">HL2</abbrev> 0.87–1.12 (0.93) <abbrev xmlns:xlink="http://www.w3.org/1999/xlink" xlink:title="Scape length" id="ABBRID0ERSDK" xlink:type="simple">SL</abbrev> 0.68–0.96 (0.78) EL 0.14–0.20 (0.16) <abbrev xmlns:xlink="http://www.w3.org/1999/xlink" xlink:title="Ommatidia count" id="ABBRID0EVSDK" xlink:type="simple">Om</abbrev> 8–12 (11) <abbrev xmlns:xlink="http://www.w3.org/1999/xlink" xlink:title="Weber’s length" id="ABBRID0EZSDK" xlink:type="simple">WL</abbrev> 1.25–1.76 (1.52) <abbrev xmlns:xlink="http://www.w3.org/1999/xlink" xlink:title="Petiole length" id="ABBRID0E4SDK" xlink:type="simple">PL</abbrev> 0.24–0.4 (0.38) <abbrev xmlns:xlink="http://www.w3.org/1999/xlink" xlink:title="Postpetiole length" id="ABBRID0EBTDK" xlink:type="simple">PPL</abbrev> 0.18–0.3 (0.19) <abbrev xmlns:xlink="http://www.w3.org/1999/xlink" xlink:title="Gaster length" id="ABBRID0EFTDK" xlink:type="simple">GL</abbrev> 0.81–1.24 (0.96) <abbrev xmlns:xlink="http://www.w3.org/1999/xlink" xlink:title="Hind femur length" id="ABBRID0EJTDK" xlink:type="simple">HFL</abbrev> 1.12–1.52 (1.3) <abbrev xmlns:xlink="http://www.w3.org/1999/xlink" xlink:title="Pronotal width" id="ABBRID0ENTDK" xlink:type="simple">PW</abbrev> 0.66–1.02 (0.78) (0.8) <abbrev xmlns:xlink="http://www.w3.org/1999/xlink" xlink:title="Cephalic index worker and queen" id="ABBRID0ERTDK" xlink:type="simple">CI</abbrev> 93–110 (107) <abbrev xmlns:xlink="http://www.w3.org/1999/xlink" xlink:title="Frontal lobe index worker and queen" id="ABBRID0EVTDK" xlink:type="simple">FLI</abbrev> 61–72 (66) <abbrev xmlns:xlink="http://www.w3.org/1999/xlink" xlink:title="Scape index worker and queen" id="ABBRID0EZTDK" xlink:type="simple">SI</abbrev> 63–78 (67) <abbrev xmlns:xlink="http://www.w3.org/1999/xlink" xlink:title="Ocular index" id="ABBRID0E4TDK" xlink:type="simple">OI</abbrev> 12–17 (14) <abbrev xmlns:xlink="http://www.w3.org/1999/xlink" xlink:title="Cephalic emargination index" id="ABBRID0EBUDK" xlink:type="simple">CEI</abbrev> 6–17 (13) [N=59]</p><p>
              <bold><italic>Pilosity.</italic></bold> Hairs thick, black, often curved, appressed to erect, mostly suberect, longer and denser on dorsal than on lateral surfaces, e.g., mesosoma laterally with barely any hairs, just pubescence.</p><p>
              <bold><italic>Head.</italic></bold> In full-face view slightly broader than long (<abbrev xmlns:xlink="http://www.w3.org/1999/xlink" xlink:title="Cephalic index worker and queen" id="ABBRID0ETUDK" xlink:type="simple">CI</abbrev>=104 ± 3), posterior corner rounded to acute, posterior cephalic emargination distinct and deep (<abbrev xmlns:xlink="http://www.w3.org/1999/xlink" xlink:title="Cephalic emargination index" id="ABBRID0EXUDK" xlink:type="simple">CEI</abbrev>=13 ± 2), gradually impressed. Vertexal impression often distinct and deep, sometimes extending anterad to include frons, frontal tumuli usually faint. Mandible with 7–9 teeth, dorsally smooth, glossy, finely transversely striate along masticatory margin, striation sometimes faint. Eyes medium-sized (<abbrev xmlns:xlink="http://www.w3.org/1999/xlink" xlink:title="Ocular index" id="ABBRID0E2UDK" xlink:type="simple">OI</abbrev> =15 ± 1), mildly convex, lacking white layer, 8–12 ommatidia across largest diameter. Frontal lobe triangular, narrow (<abbrev xmlns:xlink="http://www.w3.org/1999/xlink" xlink:title="Frontal lobe index worker and queen" id="ABBRID0E6UDK" xlink:type="simple">FLI</abbrev>=67 ± 2), posterior margin shorter than medial, and with long lateral margin, giving lobe appearance of being directed anterad. Frontal carina complete, reaching posterior cephalic corner, antennal scape relatively short (<abbrev xmlns:xlink="http://www.w3.org/1999/xlink" xlink:title="Scape index worker and queen" id="ABBRID0EDVDK" xlink:type="simple">SI</abbrev>=71 ± 3), not reaching posterior cephalic corner. Antennal scape with thick black hairs, antennal flagellum lacking thick black hairs, but with pubescence and thin, long, light yellow hairs.</p><p>
              <bold><italic>Mesosoma.</italic></bold> Lateral pronotal and lateral mesonotal tubercles from moderately developed to large and sharp, variable within species and within colonies. Propodeal carinae low, serrate, each with posterodorsal denticle.</p><p>
              <bold><italic>Metasoma.</italic></bold> Petiole with two low denticles dorsally, postpetiole with two dorsal and two lateral carinae, lateral pair sometimes faint. First gastral tergite with lateral carinae distinct, dorsal carinae faint or absent. Decumbent to suberect hairs on gastral dorsum curved at base and sometimes hooked at tip, margins of gastral segments 2–5 (A5-A8) with curved suberect to erect hairs.</p></tp:treatment-sec><tp:treatment-sec sec-type="description" id="SECID0EVVDK"><title>
              <italic><tp:taxon-name><tp:taxon-name-part taxon-name-part-type="genus" reg="Sericomyrmex">S.</tp:taxon-name-part> <tp:taxon-name-part taxon-name-part-type="species" reg="bondari">bondari</tp:taxon-name-part></tp:taxon-name></italic> queen description.</title><p>Measurements in mm, range: <abbrev xmlns:xlink="http://www.w3.org/1999/xlink" xlink:title="Head width" id="ABBRID0EHWDK" xlink:type="simple">HWe</abbrev> 1.33–1.48 <abbrev xmlns:xlink="http://www.w3.org/1999/xlink" xlink:title="Head width" id="ABBRID0ELWDK" xlink:type="simple">HW</abbrev> 1.35–1.48 <abbrev xmlns:xlink="http://www.w3.org/1999/xlink" xlink:title="Head width at the top of head" id="ABBRID0EPWDK" xlink:type="simple">HW1</abbrev> 1.40–1.46 <abbrev xmlns:xlink="http://www.w3.org/1999/xlink" xlink:title="Head width posterior" id="ABBRID0ETWDK" xlink:type="simple">HW2</abbrev> 1.15–1.58 <abbrev xmlns:xlink="http://www.w3.org/1999/xlink" xlink:title="Anterior head width most" id="ABBRID0EXWDK" xlink:type="simple">HW3</abbrev> 0.93–1.09 <abbrev xmlns:xlink="http://www.w3.org/1999/xlink" xlink:title="Interfrontal width 1" id="ABBRID0E2WDK" xlink:type="simple">IFW1</abbrev> 0.99–1.02 <abbrev xmlns:xlink="http://www.w3.org/1999/xlink" xlink:title="Interfrontal width 2" id="ABBRID0E6WDK" xlink:type="simple">IFW2</abbrev> 0.34–0.40 <abbrev xmlns:xlink="http://www.w3.org/1999/xlink" xlink:title="Head length 1" id="ABBRID0EDXDK" xlink:type="simple">HL1</abbrev> 1.32–1.44 <abbrev xmlns:xlink="http://www.w3.org/1999/xlink" xlink:title="Head length 2" id="ABBRID0EHXDK" xlink:type="simple">HL2</abbrev> 1.12–1.24 <abbrev xmlns:xlink="http://www.w3.org/1999/xlink" xlink:title="Scape length" id="ABBRID0ELXDK" xlink:type="simple">SL</abbrev> 0.92–1.00 EL 0.27–0.29 <abbrev xmlns:xlink="http://www.w3.org/1999/xlink" xlink:title="Ommatidia count" id="ABBRID0EPXDK" xlink:type="simple">Om</abbrev> 17–21 EW 0.08–0.08 <abbrev xmlns:xlink="http://www.w3.org/1999/xlink" xlink:title="Weber’s length" id="ABBRID0ETXDK" xlink:type="simple">WL</abbrev> 1.96–2.25 <abbrev xmlns:xlink="http://www.w3.org/1999/xlink" xlink:title="Petiole length" id="ABBRID0EXXDK" xlink:type="simple">PL</abbrev> 0.40–0.45 <abbrev xmlns:xlink="http://www.w3.org/1999/xlink" xlink:title="Postpetiole length" id="ABBRID0E2XDK" xlink:type="simple">PPL</abbrev> 0.24–0.28 <abbrev xmlns:xlink="http://www.w3.org/1999/xlink" xlink:title="Gaster length" id="ABBRID0E6XDK" xlink:type="simple">GL</abbrev> 1.95–2.05 <abbrev xmlns:xlink="http://www.w3.org/1999/xlink" xlink:title="Hind femur length" id="ABBRID0EDYDK" xlink:type="simple">HFL</abbrev> 1.60–1.64 <abbrev xmlns:xlink="http://www.w3.org/1999/xlink" xlink:title="Pronotal width" id="ABBRID0EHYDK" xlink:type="simple">PW</abbrev> 1.15–1.28 <abbrev xmlns:xlink="http://www.w3.org/1999/xlink" xlink:title="Front wing length" id="ABBRID0ELYDK" xlink:type="simple">FWg</abbrev> 6.71–6.71 <abbrev xmlns:xlink="http://www.w3.org/1999/xlink" xlink:title="Hind wing length" id="ABBRID0EPYDK" xlink:type="simple">HWg</abbrev> 4.66–4.66 <abbrev xmlns:xlink="http://www.w3.org/1999/xlink" xlink:title="Cephalic index worker and queen" id="ABBRID0ETYDK" xlink:type="simple">CI</abbrev> 98–103 <abbrev xmlns:xlink="http://www.w3.org/1999/xlink" xlink:title="Frontal lobe index worker and queen" id="ABBRID0EXYDK" xlink:type="simple">FLI</abbrev> 69–75 <abbrev xmlns:xlink="http://www.w3.org/1999/xlink" xlink:title="Scape index worker and queen" id="ABBRID0E2YDK" xlink:type="simple">SI</abbrev> 68–71 <abbrev xmlns:xlink="http://www.w3.org/1999/xlink" xlink:title="Ocular index" id="ABBRID0E6YDK" xlink:type="simple">OI</abbrev> 19–22 [N=3]</p><p>
              <bold><italic>Head.</italic></bold> Mandible with 7–8 teeth, dorsally smooth, glossy, finely transversely striate only along masticatory margin. Preocular carina fading posterior to eye, several <!--PageBreak-->short and thin supraocular carinae present, never reaching posterior cephalic corner (Figure <xref ref-type="fig" rid="F8">8c</xref>). Eye large (<abbrev xmlns:xlink="http://www.w3.org/1999/xlink" xlink:title="Ocular index" id="ABBRID0EQZDK" xlink:type="simple">OI</abbrev>=20 ± 1) and convex, 17–21 ommatidia across largest diameter. Frontal lobe wider than in worker (<abbrev xmlns:xlink="http://www.w3.org/1999/xlink" xlink:title="Frontal lobe index worker and queen" id="ABBRID0EUZDK" xlink:type="simple">FLI</abbrev>=73 ± 3), antennal scape as in worker, not reaching posterior cephalic corner.</p><p>
              <bold><italic>Mesosoma.</italic></bold> Lateral pronotal tubercles distinct. Scutum in dorsal view with notauli faint, sometimes absent. Median mesoscutal line sometimes anteriorly developed into weak costa, posteriorly with shallow longitudinal impressions on each side. Parapsidal lines thin, slightly curved. Scutellum inflated, short in dorsal view, narrowing posteri<!--PageBreak-->orly, posterior margin with V-shaped, relatively deep, medial notch; notch sometimes continuing into median impression that divides scutellum in two lateral parts. Propodeal carinae short, low, each with posterodorsal denticle, sometimes carinae reduced and only denticles visible.</p><p>
              <bold><italic>Metasoma.</italic></bold> Petiole in frontodorsal view with two narrow, long dorsal denticles and two smaller, lateral denticles. Postpetiole with two short and low dorsal carinae and two low lateral denticles. First gastral tergite with lateral carinae strongly developed, dorsal carinae absent or faint, anteromedian groove distinct.</p></tp:treatment-sec><tp:treatment-sec sec-type="S. bondari male" id="SECID0EI1DK"><title>
              <italic><tp:taxon-name><tp:taxon-name-part taxon-name-part-type="genus" reg="Sericomyrmex">S.</tp:taxon-name-part> <tp:taxon-name-part taxon-name-part-type="species" reg="bondari">bondari</tp:taxon-name-part></tp:taxon-name></italic> male.</title><p>Unknown.</p></tp:treatment-sec><tp:treatment-sec sec-type="description" id="SECID0EZ1DK"><title>
              <italic><tp:taxon-name><tp:taxon-name-part taxon-name-part-type="genus" reg="Sericomyrmex">S.</tp:taxon-name-part> <tp:taxon-name-part taxon-name-part-type="species" reg="bondari">bondari</tp:taxon-name-part></tp:taxon-name></italic> larva description.</title><p>Two to four setae on dorsal and lateral body surfaces on each side. Supra-antennal setae present. Four genal setae on each side. Mandibular apical tooth undivided. Small number of labial denticles anterior to sericteries. First and second thoracic segments ventrally with multiple multidentate spinules, arranged in transverse rows. Numbers of ventral setae: six on T1 and T3, four on T2, around six on abdomen (not including anal setae). One pair of setae directly anterior to anal opening, another pair on abdominal segment 9 laterad of anal opening.</p></tp:treatment-sec><tp:treatment-sec sec-type="S. bondari geographic range" id="SECID0EK2DK"><title>
              <italic><tp:taxon-name><tp:taxon-name-part taxon-name-part-type="genus" reg="Sericomyrmex">S.</tp:taxon-name-part> <tp:taxon-name-part taxon-name-part-type="species" reg="bondari">bondari</tp:taxon-name-part></tp:taxon-name></italic> geographic range.</title><p>Brazil, Bolivia, Colombia, Ecuador, French Guiana, Guyana, Peru, Suriname. Map: Figure <xref ref-type="fig" rid="F27">27</xref>.</p></tp:treatment-sec><tp:treatment-sec sec-type="S. bondari notes" id="SECID0EA3DK"><title>
              <italic><tp:taxon-name><tp:taxon-name-part taxon-name-part-type="genus" reg="Sericomyrmex">S.</tp:taxon-name-part> <tp:taxon-name-part taxon-name-part-type="species" reg="bondari">bondari</tp:taxon-name-part></tp:taxon-name></italic> notes.</title><p>It is difficult to mistake <italic><tp:taxon-name><tp:taxon-name-part taxon-name-part-type="genus" reg="Sericomyrmex">S.</tp:taxon-name-part> <tp:taxon-name-part taxon-name-part-type="species" reg="bondari">bondari</tp:taxon-name-part></tp:taxon-name></italic> for any other <italic><tp:taxon-name><tp:taxon-name-part taxon-name-part-type="genus" reg="Sericomyrmex">Sericomyrmex</tp:taxon-name-part></tp:taxon-name></italic> species because of its thick, dark hairs. When individuals with reduced hairs are encountered (Figure <xref ref-type="fig" rid="F23">23d–f</xref>), the sympatric sister species, <italic><tp:taxon-name><tp:taxon-name-part taxon-name-part-type="genus" reg="Sericomyrmex">S.</tp:taxon-name-part> <tp:taxon-name-part taxon-name-part-type="species" reg="mayri">mayri</tp:taxon-name-part></tp:taxon-name></italic>, can be separated from <italic><tp:taxon-name><tp:taxon-name-part taxon-name-part-type="species" reg="bondari">bondari</tp:taxon-name-part></tp:taxon-name></italic> by its striate mandibles, wider head (<abbrev xmlns:xlink="http://www.w3.org/1999/xlink" xlink:title="Cephalic index worker and queen" id="ABBRID0E44DK" xlink:type="simple">CI</abbrev> <italic><tp:taxon-name><tp:taxon-name-part taxon-name-part-type="species" reg="mayri">mayri</tp:taxon-name-part></tp:taxon-name></italic>=108, <abbrev xmlns:xlink="http://www.w3.org/1999/xlink" xlink:title="Cephalic index worker and queen" id="ABBRID0EL5DK" xlink:type="simple">CI</abbrev> <italic><tp:taxon-name><tp:taxon-name-part taxon-name-part-type="species" reg="bondari">bondari</tp:taxon-name-part></tp:taxon-name></italic>=104), narrower frontal lobes, and shallow posterior cephalic emargination. The morphologically similar <italic><tp:taxon-name><tp:taxon-name-part taxon-name-part-type="genus" reg="Sericomyrmex">S.</tp:taxon-name-part> <tp:taxon-name-part taxon-name-part-type="species" reg="radioheadi">radioheadi</tp:taxon-name-part></tp:taxon-name></italic> is smaller (medium-sized, while <italic><tp:taxon-name><tp:taxon-name-part taxon-name-part-type="species" reg="bondari">bondari</tp:taxon-name-part></tp:taxon-name></italic> is large); completely lacks dark hairs; and has a <!--PageBreak-->longer antennal scape (<abbrev xmlns:xlink="http://www.w3.org/1999/xlink" xlink:title="Scape index worker and queen" id="ABBRID0EQ6DK" xlink:type="simple">SI</abbrev>=77), reduced lateral pronotal tubercles, and unusually sharp, long lateral mesonotal tubercles. The thick, dark hairs and large size are also useful for separating <italic><tp:taxon-name><tp:taxon-name-part taxon-name-part-type="genus" reg="Sericomyrmex">S.</tp:taxon-name-part> <tp:taxon-name-part taxon-name-part-type="species" reg="bondari">bondari</tp:taxon-name-part></tp:taxon-name></italic> queens from those of <italic><tp:taxon-name><tp:taxon-name-part taxon-name-part-type="species" reg="mayri">mayri</tp:taxon-name-part></tp:taxon-name></italic>, as are the lateral pronotal tubercles, which are more pronounced in <italic><tp:taxon-name><tp:taxon-name-part taxon-name-part-type="species" reg="bondari">bondari</tp:taxon-name-part></tp:taxon-name></italic> than in queens of other <italic><tp:taxon-name><tp:taxon-name-part taxon-name-part-type="genus" reg="Sericomyrmex">Sericomyrmex</tp:taxon-name-part></tp:taxon-name></italic> species.</p><p>The specimens of <italic><tp:taxon-name><tp:taxon-name-part taxon-name-part-type="genus" reg="Sericomyrmex">S.</tp:taxon-name-part> <tp:taxon-name-part taxon-name-part-type="species" reg="bondari">bondari</tp:taxon-name-part></tp:taxon-name></italic> with slightly to very reduced hairs include five workers from Brazil (Melgaço, Pará), one from Ecuador (Cuyabeno), and three from Venezuela (Bolívar) out of a total of ~200 dry-mounted specimens we examined. Aside from reduced hairs they have the typical <italic><tp:taxon-name><tp:taxon-name-part taxon-name-part-type="species" reg="bondari">bondari</tp:taxon-name-part></tp:taxon-name></italic> morphology and measurements (Figure <xref ref-type="fig" rid="F5">5g</xref>). Individuals with an intermediate state (hairs slightly reduced) exist in Brazil, some from Melgaço (Pará) and some from Espírito Santo. The existence of intermediate forms, the molecular phylogeny, and PCA analysis of the morphological measurement data all indicate that populations with reduced hairs are rare variants of <italic><tp:taxon-name><tp:taxon-name-part taxon-name-part-type="species" reg="bondari">bondari</tp:taxon-name-part></tp:taxon-name></italic> rather than separate species. Another variation within <italic><tp:taxon-name><tp:taxon-name-part taxon-name-part-type="species" reg="bondari">bondari</tp:taxon-name-part></tp:taxon-name></italic>, occurring in the Brazil (Carajás, Pará) specimens, is a slightly bicolored (rather than uniformly colored) integument (Figure <xref ref-type="fig" rid="F23">23a–c</xref>), but this state occurs only in a minority of workers from the same nest, the rest of which are homogeneously colored.</p><p>
              <italic>Synonymy</italic>. The specimens we examined from the type series of <italic><tp:taxon-name><tp:taxon-name-part taxon-name-part-type="genus" reg="Sericomyrmex">S.</tp:taxon-name-part> <tp:taxon-name-part taxon-name-part-type="species" reg="beniensis">beniensis</tp:taxon-name-part></tp:taxon-name></italic>, collected by Mann in Bolivia and described by <xref ref-type="bibr" rid="B65">Weber (1938)</xref>, are morphologically identical to the lectotype of <italic><tp:taxon-name><tp:taxon-name-part taxon-name-part-type="genus" reg="Sericomyrmex">S.</tp:taxon-name-part> <tp:taxon-name-part taxon-name-part-type="species" reg="bondari">bondari</tp:taxon-name-part></tp:taxon-name></italic>. In his description Weber compares it to <italic><tp:taxon-name><tp:taxon-name-part taxon-name-part-type="species" reg="saussurei">saussurei</tp:taxon-name-part></tp:taxon-name></italic> and <italic><tp:taxon-name><tp:taxon-name-part taxon-name-part-type="species" reg="bierigi">bierigi</tp:taxon-name-part></tp:taxon-name></italic> (=<italic><tp:taxon-name><tp:taxon-name-part taxon-name-part-type="species" reg="amabilis">amabilis</tp:taxon-name-part></tp:taxon-name></italic>), but does not mention <italic><tp:taxon-name><tp:taxon-name-part taxon-name-part-type="genus" reg="Sericomyrmex">S.</tp:taxon-name-part> <tp:taxon-name-part taxon-name-part-type="species" reg="bondari">bondari</tp:taxon-name-part></tp:taxon-name></italic>, so he might not have seen Borgmeier’s specimens or description. Interestingly, Weber’s description mentions some important characters such as head shape, deep cephalic margin, and smooth mandibles, but not the dark hairs that make this species so easy to recognize.</p></tp:treatment-sec><tp:treatment-sec sec-type="material" id="SECID0EUEEK"><title>
              <italic><tp:taxon-name><tp:taxon-name-part taxon-name-part-type="genus" reg="Sericomyrmex">S.</tp:taxon-name-part> <tp:taxon-name-part taxon-name-part-type="species" reg="bondari">bondari</tp:taxon-name-part></tp:taxon-name></italic> material examined.</title><p>
              <bold>BRAZIL: Amazonas</bold>: Manaquiri, Br 319, km101, [<named-content xmlns:xlink="http://www.w3.org/1999/xlink" content-type="dwc:verbatimCoordinates" xlink:type="simple"><named-content content-type="geo-json" specific-use="{&#34;type&#34;:&#34;Point&#34;,&#34;coordinates&#34;:[-60.310000,-3.680000]}" id="NCID0ELFEK" xlink:type="simple">-3.68, -60.31</named-content></named-content>], 10 Oct 2010, F. Baccaro; Manaus, Camp 41,<!--PageBreak--> <named-content xmlns:xlink="http://www.w3.org/1999/xlink" content-type="dwc:verbatimCoordinates" xlink:type="simple"><named-content content-type="geo-json" specific-use="{&#34;type&#34;:&#34;Point&#34;,&#34;coordinates&#34;:[-59.763400,-2.449400]}" id="NCID0EVFEK" xlink:type="simple">-2.4494, -59.7634</named-content></named-content>, 118m, 10 Jan 2009, J. Sosa-Calvo; Manaus, Reserva Ducke, <named-content xmlns:xlink="http://www.w3.org/1999/xlink" content-type="dwc:verbatimCoordinates" xlink:type="simple"><named-content content-type="geo-json" specific-use="{&#34;type&#34;:&#34;Point&#34;,&#34;coordinates&#34;:[-59.972100,-2.932400]}" id="NCID0E4FEK" xlink:type="simple">-2.9324, -59.9721</named-content></named-content>, 95m, 26 Sep 2012, A. Ješovnik; Manaus, BDFFP Camp Gaviao, <named-content xmlns:xlink="http://www.w3.org/1999/xlink" content-type="dwc:verbatimCoordinates" xlink:type="simple"><named-content content-type="geo-json" specific-use="{&#34;type&#34;:&#34;Point&#34;,&#34;coordinates&#34;:[-59.846900,-2.421900]}" id="NCID0EFGEK" xlink:type="simple">-2.4219, -59.8469</named-content></named-content>, 29 Feb 2000, T. R. Schultz; Manaus, BDFFP Dimona Camp, 100-ha. Frag., <named-content xmlns:xlink="http://www.w3.org/1999/xlink" content-type="dwc:verbatimCoordinates" xlink:type="simple"><named-content content-type="geo-json" specific-use="{&#34;type&#34;:&#34;Point&#34;,&#34;coordinates&#34;:[-60.102600,-2.338800]}" id="NCID0ENGEK" xlink:type="simple">-2.3388, -60.1026</named-content></named-content>, 16 Aug 2000, R. M. M. Adams; ZF3- Km41, <named-content xmlns:xlink="http://www.w3.org/1999/xlink" content-type="dwc:verbatimCoordinates" xlink:type="simple"><named-content content-type="geo-json" specific-use="{&#34;type&#34;:&#34;Point&#34;,&#34;coordinates&#34;:[-59.800000,-2.416600]}" id="NCID0EVGEK" xlink:type="simple">-2.4166, -59.8</named-content></named-content>, 20 Sep 1996, A. C. Macedo; <bold>Bahia</bold>: Canavieiras, Oiticica, <named-content xmlns:xlink="http://www.w3.org/1999/xlink" content-type="dwc:verbatimCoordinates" xlink:type="simple"><named-content content-type="geo-json" specific-use="{&#34;type&#34;:&#34;Point&#34;,&#34;coordinates&#34;:[-30.016600,-14.409400]}" id="NCID0E6GEK" xlink:type="simple">-14.4094, -30.0166</named-content></named-content>, 30 Mar 1998, J. S. C. Carmo; Ilhéus, Pimenteira mata W-A17, <named-content xmlns:xlink="http://www.w3.org/1999/xlink" content-type="dwc:verbatimCoordinates" xlink:type="simple"><named-content content-type="geo-json" specific-use="{&#34;type&#34;:&#34;Point&#34;,&#34;coordinates&#34;:[-39.427500,-14.535200]}" id="NCID0EHHEK" xlink:type="simple">-14.5352, -39.4275</named-content></named-content>, 6 Oct 1997, J. R. M. Santos, J. S. C. Carmo; Ilhéus, Ponta do Ramo, <named-content xmlns:xlink="http://www.w3.org/1999/xlink" content-type="dwc:verbatimCoordinates" xlink:type="simple"><named-content content-type="geo-json" specific-use="{&#34;type&#34;:&#34;Point&#34;,&#34;coordinates&#34;:[-39.040500,-14.497700]}" id="NCID0EPHEK" xlink:type="simple">-14.4977, -39.0405</named-content></named-content>, 11 Feb 1997, J. R. M. Santos; Itacaré, <named-content xmlns:xlink="http://www.w3.org/1999/xlink" content-type="dwc:verbatimCoordinates" xlink:type="simple"><named-content content-type="geo-json" specific-use="{&#34;type&#34;:&#34;Point&#34;,&#34;coordinates&#34;:[-39.071900,-14.317700]}" id="NCID0EXHEK" xlink:type="simple">-14.3177, -39.0719</named-content></named-content>, 3 Aug 1998, J. R. M. Santos; Itamaraju, [<named-content xmlns:xlink="http://www.w3.org/1999/xlink" content-type="dwc:verbatimCoordinates" xlink:type="simple"><named-content content-type="geo-json" specific-use="{&#34;type&#34;:&#34;Point&#34;,&#34;coordinates&#34;:[-39.530000,-17.043800]}" id="NCID0E6HEK" xlink:type="simple">-17.0438, -39.5300</named-content></named-content>], 29 Mar 2004, J. H. C. Delabie; Jussari, Pratos, <named-content xmlns:xlink="http://www.w3.org/1999/xlink" content-type="dwc:verbatimCoordinates" xlink:type="simple"><named-content content-type="geo-json" specific-use="{&#34;type&#34;:&#34;Point&#34;,&#34;coordinates&#34;:[-39.445200,-15.195500]}" id="NCID0EHIEK" xlink:type="simple">-15.1955, -39.4452</named-content></named-content>, 18 Jul 1997, J. R. M. Santos; Maraú-Trembebé Mata WA4, <named-content xmlns:xlink="http://www.w3.org/1999/xlink" content-type="dwc:verbatimCoordinates" xlink:type="simple"><named-content content-type="geo-json" specific-use="{&#34;type&#34;:&#34;Point&#34;,&#34;coordinates&#34;:[-39.323300,-14.402200]}" id="NCID0EPIEK" xlink:type="simple">-14.4022, -39.3233</named-content></named-content>, 7 May 1997, J. R. M. Santos; Porto Seguro, E.E. Pau Brasil, <named-content xmlns:xlink="http://www.w3.org/1999/xlink" content-type="dwc:verbatimCoordinates" xlink:type="simple"><named-content content-type="geo-json" specific-use="{&#34;type&#34;:&#34;Point&#34;,&#34;coordinates&#34;:[-39.169400,-16.392500]}" id="NCID0EXIEK" xlink:type="simple">-16.3925, -39.1694</named-content></named-content>, 16 Jun 2000, J. R. M. Santos, S. M. Soares; Ubaitaba, <named-content xmlns:xlink="http://www.w3.org/1999/xlink" content-type="dwc:verbatimCoordinates" xlink:type="simple"><named-content content-type="geo-json" specific-use="{&#34;type&#34;:&#34;Point&#34;,&#34;coordinates&#34;:[-39.321300,-14.250200]}" id="NCID0E6IEK" xlink:type="simple">-14.2502, -39.3213</named-content></named-content>, 9 Apr 1998, J. R. M. Santos; Unacau A43, <named-content xmlns:xlink="http://www.w3.org/1999/xlink" content-type="dwc:verbatimCoordinates" xlink:type="simple"><named-content content-type="geo-json" specific-use="{&#34;type&#34;:&#34;Point&#34;,&#34;coordinates&#34;:[-39.295000,-15.089100]}" id="NCID0EHJEK" xlink:type="simple">-15.0891, -39.295</named-content></named-content>, 11 Feb 2000, J. R. M. Santos; Uruçuca, Mata A19, <named-content xmlns:xlink="http://www.w3.org/1999/xlink" content-type="dwc:verbatimCoordinates" xlink:type="simple"><named-content content-type="geo-json" specific-use="{&#34;type&#34;:&#34;Point&#34;,&#34;coordinates&#34;:[-39.200200,-14.512500]}" id="NCID0EPJEK" xlink:type="simple">-14.5125, -39.2002</named-content></named-content>, 24 Oct 2002, J. R. M. Santos; <bold>Espírito Santo</bold>: Guriri, <named-content xmlns:xlink="http://www.w3.org/1999/xlink" content-type="dwc:verbatimCoordinates" xlink:type="simple"><named-content content-type="geo-json" specific-use="{&#34;type&#34;:&#34;Point&#34;,&#34;coordinates&#34;:[-39.750000,-18.716700]}" id="NCID0EZJEK" xlink:type="simple">-18.7167, -39.75</named-content></named-content>, 1 Mar 2005, M. C. Teixeira; Parque Sooretama, Linhares, <named-content xmlns:xlink="http://www.w3.org/1999/xlink" content-type="dwc:verbatimCoordinates" xlink:type="simple"><named-content content-type="geo-json" specific-use="{&#34;type&#34;:&#34;Point&#34;,&#34;coordinates&#34;:[-39.949100,-19.072500]}" id="NCID0EBKEK" xlink:type="simple">-19.0725, -39.9491</named-content></named-content>, 17 Oct 1962, F. S. Pereira; <bold>Mato Grosso</bold>: Sinop, [<named-content xmlns:xlink="http://www.w3.org/1999/xlink" content-type="dwc:verbatimCoordinates" xlink:type="simple"><named-content content-type="geo-json" specific-use="{&#34;type&#34;:&#34;Point&#34;,&#34;coordinates&#34;:[-55.505600,-11.858100]}" id="NCID0ELKEK" xlink:type="simple">-11.8581, -55.5056</named-content></named-content>], 1 Oct 1974, Alv., Roppa; <bold>Pará</bold>: Melgaço, Caxiuanã, ECFPn V Transecto 3-700) Winkler #2, <named-content xmlns:xlink="http://www.w3.org/1999/xlink" content-type="dwc:verbatimCoordinates" xlink:type="simple"><named-content content-type="geo-json" specific-use="{&#34;type&#34;:&#34;Point&#34;,&#34;coordinates&#34;:[-51.423000,-1.724800]}" id="NCID0EVKEK" xlink:type="simple">-1.7248, -51.4230</named-content></named-content>, 26 <!--PageBreak-->Apr 2004, A. Y. Harada; Nova Ipixuna, Fazenda Bom Retiro, Parcela 04, <named-content xmlns:xlink="http://www.w3.org/1999/xlink" content-type="dwc:verbatimCoordinates" xlink:type="simple"><named-content content-type="geo-json" specific-use="{&#34;type&#34;:&#34;Point&#34;,&#34;coordinates&#34;:[-49.218000,-4.841200]}" id="NCID0E6KEK" xlink:type="simple">-4.8412, -49.2180</named-content></named-content>, 12 Apr 2012, M. Tavares, A. Palmeira; Novo Repartimento, Faz. Arataú, [<named-content xmlns:xlink="http://www.w3.org/1999/xlink" content-type="dwc:verbatimCoordinates" xlink:type="simple"><named-content content-type="geo-json" specific-use="{&#34;type&#34;:&#34;Point&#34;,&#34;coordinates&#34;:[-50.190000,-4.490000]}" id="NCID0EHLEK" xlink:type="simple">-4.49, -50.19</named-content></named-content>], 17 Jun 2002, A. M. Elizabeth; Oriximiná, Alega Reloiado, <named-content xmlns:xlink="http://www.w3.org/1999/xlink" content-type="dwc:verbatimCoordinates" xlink:type="simple"><named-content content-type="geo-json" specific-use="{&#34;type&#34;:&#34;Point&#34;,&#34;coordinates&#34;:[-55.850000,-1.760000]}" id="NCID0EPLEK" xlink:type="simple">-1.76, -55.85</named-content></named-content>, 8 Oct 1982, A. Y. Harada; Parauapebas, FL Nacional de Carajás, Parque Zoobotânico, <named-content xmlns:xlink="http://www.w3.org/1999/xlink" content-type="dwc:verbatimCoordinates" xlink:type="simple"><named-content content-type="geo-json" specific-use="{&#34;type&#34;:&#34;Point&#34;,&#34;coordinates&#34;:[-50.057100,-6.062900]}" id="NCID0EXLEK" xlink:type="simple">-6.0629, -50.0571</named-content></named-content>, 626m, 1 Oct 2014, A. Ješovnik; <bold>Rondônia</bold>: Ouro Preto do Oeste, Res do <abbrev xmlns:xlink="http://www.w3.org/1999/xlink" content-type="institution" xlink:title="Instituto Nacional de Pesquisas da Amazônia, Manaus" id="ABBRID0E5LEK" xlink:type="simple">INPA</abbrev> No 0158, [<named-content xmlns:xlink="http://www.w3.org/1999/xlink" content-type="dwc:verbatimCoordinates" xlink:type="simple"><named-content content-type="geo-json" specific-use="{&#34;type&#34;:&#34;Point&#34;,&#34;coordinates&#34;:[-61.900000,-10.200000]}" id="NCID0EGMEK" xlink:type="simple">-10.2, -61.9</named-content></named-content>], 27 Mar 1985, W. Franca; <bold>Sergipe</bold>: Santa Luzia do Itanhy, Crasto, <named-content xmlns:xlink="http://www.w3.org/1999/xlink" content-type="dwc:verbatimCoordinates" xlink:type="simple"><named-content content-type="geo-json" specific-use="{&#34;type&#34;:&#34;Point&#34;,&#34;coordinates&#34;:[-37.418700,-11.377500]}" id="NCID0EQMEK" xlink:type="simple">-11.3775, -37.4187</named-content></named-content>, 21 Jun 2001, R. R. Silva, R. M. Feitosa, C. R. F Brandão; <bold>COLOMBIA: Amazonas</bold>: PNN Amacay<!--PageBreak-->acu Matamata, <named-content xmlns:xlink="http://www.w3.org/1999/xlink" content-type="dwc:verbatimCoordinates" xlink:type="simple"><named-content content-type="geo-json" specific-use="{&#34;type&#34;:&#34;Point&#34;,&#34;coordinates&#34;:[-70.250000,-3.683300]}" id="NCID0E3MEK" xlink:type="simple">-3.6833, -70.25</named-content></named-content>, 150m, 1 Oct 2001, D. Chota; PNN Amacayacu, San Martín, <named-content xmlns:xlink="http://www.w3.org/1999/xlink" content-type="dwc:verbatimCoordinates" xlink:type="simple"><named-content content-type="geo-json" specific-use="{&#34;type&#34;:&#34;Point&#34;,&#34;coordinates&#34;:[-70.300000,-3.766600]}" id="NCID0EENEK" xlink:type="simple">-3.7666, -70.3</named-content></named-content>, 150m, 7 Nov 2001, D. Chota; <bold>Caquetá</bold>: Puerto Solano, PNN Serranía de Chiribiquete, Río Sararamano, <named-content xmlns:xlink="http://www.w3.org/1999/xlink" content-type="dwc:verbatimCoordinates" xlink:type="simple"><named-content content-type="geo-json" specific-use="{&#34;type&#34;:&#34;Point&#34;,&#34;coordinates&#34;:[-72.609700,0.167000]}" id="NCID0EONEK" xlink:type="simple">0.167, -72.6097</named-content></named-content>, 250m, 1 Apr 2000, E. Gonzales; <bold>Meta</bold>: PNN Sumapaz, Cabaña las Marías, <named-content xmlns:xlink="http://www.w3.org/1999/xlink" content-type="dwc:verbatimCoordinates" xlink:type="simple"><named-content content-type="geo-json" specific-use="{&#34;type&#34;:&#34;Point&#34;,&#34;coordinates&#34;:[-73.866600,3.800000]}" id="NCID0EYNEK" xlink:type="simple">3.8, -73.8666</named-content></named-content>, 779m, 1 Oct 2003, H. Vargas; Villavicencio, La Vanguardia, Sector Pozo Azul, [<named-content xmlns:xlink="http://www.w3.org/1999/xlink" content-type="dwc:verbatimCoordinates" xlink:type="simple"><named-content content-type="geo-json" specific-use="{&#34;type&#34;:&#34;Point&#34;,&#34;coordinates&#34;:[-73.626900,4.145100]}" id="NCID0EAOEK" xlink:type="simple">4.1451, -73.6269</named-content></named-content>], 375m, 16 Apr 2005; <bold>Putumayo</bold>: PNN La Paya Cabaña Chagra, <named-content xmlns:xlink="http://www.w3.org/1999/xlink" content-type="dwc:verbatimCoordinates" xlink:type="simple"><named-content content-type="geo-json" specific-use="{&#34;type&#34;:&#34;Point&#34;,&#34;coordinates&#34;:[-74.933300,-0.116600]}" id="NCID0EKOEK" xlink:type="simple">-0.1166, -74.9333</named-content></named-content>, 320m, 15 Oct 2001, R. Cobete; <bold>Vaupés</bold>: Est. Biol. Mosiro-Itajura (Caparu) Centro Ambiental, <named-content xmlns:xlink="http://www.w3.org/1999/xlink" content-type="dwc:verbatimCoordinates" xlink:type="simple"><named-content content-type="geo-json" specific-use="{&#34;type&#34;:&#34;Point&#34;,&#34;coordinates&#34;:[-69.516600,-1.066600]}" id="NCID0EUOEK" xlink:type="simple">-1.0666, -69.5166</named-content></named-content>, 60m, 1 Feb 2003, M. Sharkey, D. Arias; <bold>Vichada</bold>: Cumaribo, Cgto. Santa Rita, PNN El Tuparro, <named-content xmlns:xlink="http://www.w3.org/1999/xlink" content-type="dwc:verbatimCoordinates" xlink:type="simple"><named-content content-type="geo-json" specific-use="{&#34;type&#34;:&#34;Point&#34;,&#34;coordinates&#34;:[-67.890800,5.331600]}" id="NCID0E5OEK" xlink:type="simple">5.3316, -67.8908</named-content></named-content>, 135m, 8 Feb 2004, I. Quintero, E. Gonzales; <bold>ECUADOR: Morona-Santiago</bold>: Los Tayos, [<named-content xmlns:xlink="http://www.w3.org/1999/xlink" content-type="dwc:verbatimCoordinates" xlink:type="simple"><named-content content-type="geo-json" specific-use="{&#34;type&#34;:&#34;Point&#34;,&#34;coordinates&#34;:[-78.670000,-4.300000]}" id="NCID0EIPEK" xlink:type="simple">-4.3, -78.67</named-content></named-content>], 3 Aug 1976, Tjitte de Vries; <bold>Sucumbíos</bold>: Reserva Faunistico Cuyabeno, <named-content xmlns:xlink="http://www.w3.org/1999/xlink" content-type="dwc:verbatimCoordinates" xlink:type="simple"><named-content content-type="geo-json" specific-use="{&#34;type&#34;:&#34;Point&#34;,&#34;coordinates&#34;:[-76.183300,0.116700]}" id="NCID0ESPEK" xlink:type="simple">0.1167, -76.1833</named-content></named-content>, 1 Nov 1994, J. P. Caldwell; La Selva Lodge, Mandi Cocha, [<named-content xmlns:xlink="http://www.w3.org/1999/xlink" content-type="dwc:verbatimCoordinates" xlink:type="simple"><named-content content-type="geo-json" specific-use="{&#34;type&#34;:&#34;Point&#34;,&#34;coordinates&#34;:[-76.374700,-0.497300]}" id="NCID0E1PEK" xlink:type="simple">-0.4973, -76.3747</named-content></named-content>], 11 Jun 2003, S. Villamarin; <bold>FRENCH GUIANA: Cayenne</bold>: 10 km south Sinnamary, Paracou forest, <named-content xmlns:xlink="http://www.w3.org/1999/xlink" content-type="dwc:verbatimCoordinates" xlink:type="simple"><named-content content-type="geo-json" specific-use="{&#34;type&#34;:&#34;Point&#34;,&#34;coordinates&#34;:[-52.946500,5.280800]}" id="NCID0EEQEK" xlink:type="simple">5.2808, -52.9465</named-content></named-content>, 2006-2009; Nouragues Field Station, <named-content xmlns:xlink="http://www.w3.org/1999/xlink" content-type="dwc:verbatimCoordinates" xlink:type="simple"><named-content content-type="geo-json" specific-use="{&#34;type&#34;:&#34;Point&#34;,&#34;coordinates&#34;:[-52.200000,4.090000]}" id="NCID0EMQEK" xlink:type="simple">4.09, -52.2</named-content></named-content>, 1 Oct 2009; <bold>GUYANA: Cuyuni-Mazaruni</bold>: Mazaruni River, Forest Settlement, <named-content xmlns:xlink="http://www.w3.org/1999/xlink" content-type="dwc:verbatimCoordinates" xlink:type="simple"><named-content content-type="geo-json" specific-use="{&#34;type&#34;:&#34;Point&#34;,&#34;coordinates&#34;:[-58.678100,6.397300]}" id="NCID0EWQEK" xlink:type="simple">6.3973, -58.6781</named-content></named-content>, 1 Aug 1935, N. A. Weber; Oko R., Cuyuni trib., [<named-content xmlns:xlink="http://www.w3.org/1999/xlink" content-type="dwc:verbatimCoordinates" xlink:type="simple"><named-content content-type="geo-json" specific-use="{&#34;type&#34;:&#34;Point&#34;,&#34;coordinates&#34;:[-58.853800,6.463800]}" id="NCID0E5QEK" xlink:type="simple">6.4638, -58.8538</named-content></named-content>], 22 Jun 1936, N. A. Weber; <bold>Potaro-Siparuni</bold>: Iwokrama For. Res. Whitewater Camp, <named-content xmlns:xlink="http://www.w3.org/1999/xlink" content-type="dwc:verbatimCoordinates" xlink:type="simple"><named-content content-type="geo-json" specific-use="{&#34;type&#34;:&#34;Point&#34;,&#34;coordinates&#34;:[-58.833300,4.716800]}" id="NCID0EIREK" xlink:type="simple">4.7168, -58.8333</named-content></named-content>, 60m, 6 Nov 2002, J. S. LaPolla; Iwokrama, Kurapakari base Camp, [<named-content xmlns:xlink="http://www.w3.org/1999/xlink" content-type="dwc:verbatimCoordinates" xlink:type="simple"><named-content content-type="geo-json" specific-use="{&#34;type&#34;:&#34;Point&#34;,&#34;coordinates&#34;:[-58.685400,4.669800]}" id="NCID0EQREK" xlink:type="simple">4.6698, -58.6854</named-content></named-content>], 60m, 6 Apr 1996, T. R. Schultz; Paramakatoi, PK-Yawong Trail, [<named-content xmlns:xlink="http://www.w3.org/1999/xlink" content-type="dwc:verbatimCoordinates" xlink:type="simple"><named-content content-type="geo-json" specific-use="{&#34;type&#34;:&#34;Point&#34;,&#34;coordinates&#34;:[-59.700000,4.716700]}" id="NCID0EYREK" xlink:type="simple">4.7167, -59.7</named-content></named-content>], 704m, 16 Apr 1996, T. R. Schultz; <bold>Upper Takutu-Upper Essequibo</bold>: Acarai Mts., nr Romeo’s camp, <named-content xmlns:xlink="http://www.w3.org/1999/xlink" content-type="dwc:verbatimCoordinates" xlink:type="simple"><named-content content-type="geo-json" specific-use="{&#34;type&#34;:&#34;Point&#34;,&#34;coordinates&#34;:[-58.933300,1.383300]}" id="NCID0ECSEK" xlink:type="simple">1.3833, -58.9333</named-content></named-content>, 735m, 16 Oct 2006, T. R. Schultz, C. J. Marshall; <bold>PERU: Madre de Dios</bold>: Puerto Maldonado, Los Amigos Biol. Station, <named-content xmlns:xlink="http://www.w3.org/1999/xlink" content-type="dwc:verbatimCoordinates" xlink:type="simple"><named-content content-type="geo-json" specific-use="{&#34;type&#34;:&#34;Point&#34;,&#34;coordinates&#34;:[-70.092400,-12.561700]}" id="NCID0EMSEK" xlink:type="simple">-12.5617, -70.0924</named-content></named-content>, 276m, 20 Nov <!--PageBreak-->2005, J. Sosa-Calvo; <bold>San Martín</bold>: Davidcillo, 30km NNE Tarapoto, <named-content xmlns:xlink="http://www.w3.org/1999/xlink" content-type="dwc:verbatimCoordinates" xlink:type="simple"><named-content content-type="geo-json" specific-use="{&#34;type&#34;:&#34;Point&#34;,&#34;coordinates&#34;:[-76.250000,-6.250000]}" id="NCID0EYSEK" xlink:type="simple">-6.25, -76.25</named-content></named-content>, 220m, 21 Aug 1986, P. S. Ward; <bold>SURINAME: Brokopondo</bold>: Maripaheuvel, near Dam on Sara creek, [<named-content xmlns:xlink="http://www.w3.org/1999/xlink" content-type="dwc:verbatimCoordinates" xlink:type="simple"><named-content content-type="geo-json" specific-use="{&#34;type&#34;:&#34;Point&#34;,&#34;coordinates&#34;:[-54.950000,4.670000]}" id="NCID0ECTEK" xlink:type="simple">4.67, -54.95</named-content></named-content>], 1 Sep 1959, I. v. d. Drift; Poeroe man Kemisa, [<named-content xmlns:xlink="http://www.w3.org/1999/xlink" content-type="dwc:verbatimCoordinates" xlink:type="simple"><named-content content-type="geo-json" specific-use="{&#34;type&#34;:&#34;Point&#34;,&#34;coordinates&#34;:[-54.950000,4.670000]}" id="NCID0EKTEK" xlink:type="simple">4.67, -54.95</named-content></named-content>], 1 Sep 1959, I. v. d. Drift; <bold>Sipaliwini</bold>: Bakhuis Mountains, <named-content xmlns:xlink="http://www.w3.org/1999/xlink" content-type="dwc:verbatimCoordinates" xlink:type="simple"><named-content content-type="geo-json" specific-use="{&#34;type&#34;:&#34;Point&#34;,&#34;coordinates&#34;:[-56.783200,4.745100]}" id="NCID0EUTEK" xlink:type="simple">4.7451, -56.7832</named-content></named-content>, 5 m, 11 Mar 2006, J. Sosa-Calvo; Lely Mountains, <named-content xmlns:xlink="http://www.w3.org/1999/xlink" content-type="dwc:verbatimCoordinates" xlink:type="simple"><named-content content-type="geo-json" specific-use="{&#34;type&#34;:&#34;Point&#34;,&#34;coordinates&#34;:[-54.756100,4.252900]}" id="NCID0E3TEK" xlink:type="simple">4.2529, -54.7561</named-content></named-content>, 619m, 26 Oct 2005, J. Sosa-Calvo; Nassau Mountains, <named-content xmlns:xlink="http://www.w3.org/1999/xlink" content-type="dwc:verbatimCoordinates" xlink:type="simple"><named-content content-type="geo-json" specific-use="{&#34;type&#34;:&#34;Point&#34;,&#34;coordinates&#34;:[-54.606700,4.817200]}" id="NCID0EEUEK" xlink:type="simple">4.8172, -54.6067</named-content></named-content>, 514m, 3 Nov 2005, J. Sosa-Calvo; <bold>VENEZUELA: Bolívar</bold>: via El Dorado-Santa Elena Km. 80, [<named-content xmlns:xlink="http://www.w3.org/1999/xlink" content-type="dwc:verbatimCoordinates" xlink:type="simple"><named-content content-type="geo-json" specific-use="{&#34;type&#34;:&#34;Point&#34;,&#34;coordinates&#34;:[-61.460000,5.890000]}" id="NCID0EOUEK" xlink:type="simple">5.89, -61.46</named-content></named-content>], 300m, 26 Jun 1984, J. Lattke.</p><fig id="F22" position="float" orientation="portrait"><label>Figure 22.</label><caption><p>
          <italic><tp:taxon-name><tp:taxon-name-part taxon-name-part-type="genus" reg="Sericomyrmex">S.</tp:taxon-name-part> <tp:taxon-name-part taxon-name-part-type="species" reg="bondari">bondari</tp:taxon-name-part></tp:taxon-name></italic> worker (<ext-link xmlns:xlink="http://www.w3.org/1999/xlink" xlink:type="simple" ext-link-type="uri" xlink:href="http://hol.osu.edu/spmInfo.html?id=USNMENT01125207">USNMENT01125207</ext-link>). <bold>a</bold> Head <bold>b</bold> dorsal view; and <bold>c</bold> lateral profile.</p></caption><graphic xmlns:xlink="http://www.w3.org/1999/xlink" xlink:href="zookeys-670-001-g022.jpg" position="float" orientation="portrait" xlink:type="simple" id="oo_132842.jpg"/></fig><fig id="F23" position="float" orientation="portrait"><label>Figure 23.</label><caption><p>
          <italic><tp:taxon-name><tp:taxon-name-part taxon-name-part-type="genus" reg="Sericomyrmex">S.</tp:taxon-name-part> <tp:taxon-name-part taxon-name-part-type="species" reg="bondari">bondari</tp:taxon-name-part></tp:taxon-name></italic> worker variation. Worker with bicolored integument (<ext-link xmlns:xlink="http://www.w3.org/1999/xlink" xlink:type="simple" ext-link-type="uri" xlink:href="http://hol.osu.edu/spmInfo.html?id=USNMENT01125207">USNMENT01125207</ext-link>) (<bold>a, b, c</bold>). Worker with reduced hairs (<ext-link xmlns:xlink="http://www.w3.org/1999/xlink" xlink:type="simple" ext-link-type="uri" xlink:href="http://hol.osu.edu/spmInfo.html?id=USNMENT01125823">USNMENT01125823</ext-link>) (<bold>d, e, f</bold>).</p></caption><graphic xmlns:xlink="http://www.w3.org/1999/xlink" xlink:href="zookeys-670-001-g023.jpg" position="float" orientation="portrait" xlink:type="simple" id="oo_132844.jpg"/></fig><fig id="F24" position="float" orientation="portrait"><label>Figure 24.</label><caption><p>
          <italic><tp:taxon-name><tp:taxon-name-part taxon-name-part-type="genus" reg="Sericomyrmex">S.</tp:taxon-name-part> <tp:taxon-name-part taxon-name-part-type="species" reg="bondari">bondari</tp:taxon-name-part></tp:taxon-name></italic> worker (<ext-link xmlns:xlink="http://www.w3.org/1999/xlink" xlink:type="simple" ext-link-type="uri" xlink:href="http://hol.osu.edu/spmInfo.html?id=USNMENT01125813">USNMENT01125813</ext-link>), SEM images. <bold>a</bold> Head, full-face view <bold>b</bold> mandibles <bold>c</bold> eye <bold>d</bold> mesosoma, lateral view <bold>e</bold> mesosoma, dorsal view <bold>f</bold> metasoma, dorsolateral view.</p></caption><graphic xmlns:xlink="http://www.w3.org/1999/xlink" xlink:href="zookeys-670-001-g024.jpg" position="float" orientation="portrait" xlink:type="simple" id="oo_132850.jpg"/></fig><fig id="F25" position="float" orientation="portrait"><label>Figure 25.</label><caption><p>
          <italic><tp:taxon-name><tp:taxon-name-part taxon-name-part-type="genus" reg="Sericomyrmex">S.</tp:taxon-name-part> <tp:taxon-name-part taxon-name-part-type="species" reg="bondari">bondari</tp:taxon-name-part></tp:taxon-name></italic> queen (<ext-link xmlns:xlink="http://www.w3.org/1999/xlink" xlink:type="simple" ext-link-type="uri" xlink:href="http://hol.osu.edu/spmInfo.html?id=USNMENT01125803">USNMENT01125803</ext-link>). <bold>a</bold> Head <bold>b</bold> lateral profile <bold>c</bold> mesosoma, dorsal view <bold>d</bold> metasoma, dorsal view.</p></caption><graphic xmlns:xlink="http://www.w3.org/1999/xlink" xlink:href="zookeys-670-001-g025.jpg" position="float" orientation="portrait" xlink:type="simple" id="oo_132851.jpg"/></fig><fig id="F26" position="float" orientation="portrait"><label>Figure 26.</label><caption><p>
          <italic><tp:taxon-name><tp:taxon-name-part taxon-name-part-type="genus" reg="Sericomyrmex">S.</tp:taxon-name-part> <tp:taxon-name-part taxon-name-part-type="species" reg="bondari">bondari</tp:taxon-name-part></tp:taxon-name></italic> larva (<ext-link xmlns:xlink="http://www.w3.org/1999/xlink" xlink:type="simple" ext-link-type="uri" xlink:href="http://hol.osu.edu/spmInfo.html?id=USNMENT01125807">USNMENT01125807</ext-link>), SEM images. <bold>a</bold> Lateral view <bold>b</bold> ventral view <bold>c</bold> head, frontodorsal view <bold>d</bold> head, lateral view <bold>e</bold> mouthparts <bold>f</bold> anal setae.</p></caption><graphic xmlns:xlink="http://www.w3.org/1999/xlink" xlink:href="zookeys-670-001-g026.jpg" position="float" orientation="portrait" xlink:type="simple" id="oo_132855.jpg"/></fig><fig id="F27" position="float" orientation="portrait"><label>Figure 27.</label><caption><p>Distribution map of <italic><tp:taxon-name><tp:taxon-name-part taxon-name-part-type="genus" reg="Sericomyrmex">S.</tp:taxon-name-part> <tp:taxon-name-part taxon-name-part-type="species" reg="bondari">bondari</tp:taxon-name-part></tp:taxon-name></italic>.</p></caption><graphic xmlns:xlink="http://www.w3.org/1999/xlink" xlink:href="zookeys-670-001-g027.jpg" position="float" orientation="portrait" xlink:type="simple" id="oo_132856.jpg"/></fig></tp:treatment-sec><tp:treatment-sec><!--Section generated to contain objects referenced in tp:taxon-treatment.--><fig id="F8" position="float" orientation="portrait"><label>Figure 8.</label><caption><p>Queen and male morphology. <bold>a</bold> <italic><tp:taxon-name><tp:taxon-name-part taxon-name-part-type="genus" reg="Sericomyrmex">S.</tp:taxon-name-part> <tp:taxon-name-part taxon-name-part-type="species" reg="maravalhas">maravalhas</tp:taxon-name-part></tp:taxon-name></italic> queen head, full-face view, preocular carina <bold>b</bold> <italic><tp:taxon-name><tp:taxon-name-part taxon-name-part-type="genus" reg="Sericomyrmex">S.</tp:taxon-name-part> <tp:taxon-name-part taxon-name-part-type="species" reg="parvulus">parvulus</tp:taxon-name-part></tp:taxon-name></italic> queen head, full-face view, supraocular carina; <bold>c</bold> <italic><tp:taxon-name><tp:taxon-name-part taxon-name-part-type="genus" reg="Sericomyrmex">S.</tp:taxon-name-part> <tp:taxon-name-part taxon-name-part-type="species" reg="bondari">bondari</tp:taxon-name-part></tp:taxon-name></italic> queen head, full-face view, supraocular carina <bold>d</bold> queen, dorsal view; <bold>e</bold> male, dorsal view <bold>f</bold> queen forewing, veins indicated <bold>h</bold> queen hindwing, veins indicated <bold>g</bold> male forewing, cells indicated; <bold>i</bold> male hindwing, cells indicated. <bold>PC</bold> Preocular carina <bold>SC</bold> supraocular carinae <bold>MML</bold> median mesoscutal line <bold>No</bold> notaulus <bold>LPT</bold> lateral pronotal tubercle <bold><abbrev xmlns:xlink="http://www.w3.org/1999/xlink" xlink:title="Petiole length" id="ABBRID0EGKBI" xlink:type="simple">PL</abbrev></bold> parapsidal line <bold>A</bold> axilla <bold>Sc</bold> scutum <bold>Scl</bold> scutellum <bold>LAG</bold> longitudinal anteromedian groove <bold>h</bold> hamuli; wing veins (<bold>f, h</bold>): <bold>C</bold> costa; <bold>Sc+R</bold> subcosta+radius <bold>M</bold> media <bold>Cu</bold> cubitus <bold>M+Cu</bold> media-cubitus <bold>A</bold> anal vein <bold>cu-a</bold> cubitus-anal <bold>Rs</bold> radial sector <bold>R1</bold> radius; wing cells (<bold>g, i</bold>): <bold>Co</bold> costal; <bold>R</bold> radial <bold>Cu</bold> cubital <bold>1R1</bold> first radial 1 <bold>1R2</bold> first radial 2.</p></caption><graphic xmlns:xlink="http://www.w3.org/1999/xlink" xlink:href="zookeys-670-001-g008.jpg" position="float" orientation="portrait" xlink:type="simple" id="oo_132785.jpg"/></fig><fig id="F5" position="float" orientation="portrait"><label>Figure 5.</label><caption><p>Principal component analysis of reduced data sets, scatter plots. <bold>a</bold> <italic><tp:taxon-name><tp:taxon-name-part taxon-name-part-type="genus" reg="Sericomyrmex">S.</tp:taxon-name-part> <tp:taxon-name-part taxon-name-part-type="species" reg="amabilis">amabilis</tp:taxon-name-part></tp:taxon-name></italic> and <italic><tp:taxon-name><tp:taxon-name-part taxon-name-part-type="genus" reg="Sericomyrmex">S.</tp:taxon-name-part> <tp:taxon-name-part taxon-name-part-type="species" reg="opacus">opacus</tp:taxon-name-part></tp:taxon-name></italic> <bold>b</bold> <italic><tp:taxon-name><tp:taxon-name-part taxon-name-part-type="genus" reg="Sericomyrmex">S.</tp:taxon-name-part> <tp:taxon-name-part taxon-name-part-type="species" reg="opacus">opacus</tp:taxon-name-part></tp:taxon-name></italic> and <italic><tp:taxon-name><tp:taxon-name-part taxon-name-part-type="genus" reg="Sericomyrmex">S.</tp:taxon-name-part> <tp:taxon-name-part taxon-name-part-type="species" reg="parvulus">parvulus</tp:taxon-name-part></tp:taxon-name></italic> <bold>c</bold> populations of <italic><tp:taxon-name><tp:taxon-name-part taxon-name-part-type="genus" reg="Sericomyrmex">S.</tp:taxon-name-part> <tp:taxon-name-part taxon-name-part-type="species" reg="mayri">mayri</tp:taxon-name-part></tp:taxon-name></italic> <bold>d</bold> <italic><tp:taxon-name><tp:taxon-name-part taxon-name-part-type="genus" reg="Sericomyrmex">S.</tp:taxon-name-part> <tp:taxon-name-part taxon-name-part-type="species" reg="maravalhas">maravalhas</tp:taxon-name-part></tp:taxon-name></italic> and <italic><tp:taxon-name><tp:taxon-name-part taxon-name-part-type="genus" reg="Sericomyrmex">S.</tp:taxon-name-part> <tp:taxon-name-part taxon-name-part-type="species" reg="scrobifer">scrobifer</tp:taxon-name-part></tp:taxon-name></italic> <bold>e</bold> populations of striate-mandibled <italic><tp:taxon-name><tp:taxon-name-part taxon-name-part-type="genus" reg="Sericomyrmex">S.</tp:taxon-name-part> <tp:taxon-name-part taxon-name-part-type="species" reg="amabilis">amabilis</tp:taxon-name-part></tp:taxon-name></italic> vs. smooth-mandibled (SM) <italic><tp:taxon-name><tp:taxon-name-part taxon-name-part-type="genus" reg="Sericomyrmex">S.</tp:taxon-name-part> <tp:taxon-name-part taxon-name-part-type="species" reg="amabilis">amabilis</tp:taxon-name-part></tp:taxon-name></italic> <bold>f</bold> populations of <italic><tp:taxon-name><tp:taxon-name-part taxon-name-part-type="genus" reg="Sericomyrmex">S.</tp:taxon-name-part> <tp:taxon-name-part taxon-name-part-type="species" reg="opacus">opacus</tp:taxon-name-part></tp:taxon-name></italic> <bold>g</bold> populations of typical <italic><tp:taxon-name><tp:taxon-name-part taxon-name-part-type="genus" reg="Sericomyrmex">S.</tp:taxon-name-part> <tp:taxon-name-part taxon-name-part-type="species" reg="bondari">bondari</tp:taxon-name-part></tp:taxon-name></italic> vs. reduced-hair (RH) <italic><tp:taxon-name><tp:taxon-name-part taxon-name-part-type="genus" reg="Sericomyrmex">S.</tp:taxon-name-part> <tp:taxon-name-part taxon-name-part-type="species" reg="bondari">bondari</tp:taxon-name-part></tp:taxon-name></italic> <bold>h</bold> populations striate-mandibled <italic><tp:taxon-name><tp:taxon-name-part taxon-name-part-type="genus" reg="Sericomyrmex">S.</tp:taxon-name-part> <tp:taxon-name-part taxon-name-part-type="species" reg="saussurei">saussurei</tp:taxon-name-part></tp:taxon-name></italic> vs. smooth-mandibled (SM) <italic><tp:taxon-name><tp:taxon-name-part taxon-name-part-type="genus" reg="Sericomyrmex">S.</tp:taxon-name-part> <tp:taxon-name-part taxon-name-part-type="species" reg="saussurei">saussurei</tp:taxon-name-part></tp:taxon-name></italic>.</p></caption><graphic xmlns:xlink="http://www.w3.org/1999/xlink" xlink:href="zookeys-670-001-g005.jpg" position="float" orientation="portrait" xlink:type="simple" id="oo_132778.jpg"/></fig></tp:treatment-sec><ref-list><ref id="B65"><mixed-citation xmlns:xlink="http://www.w3.org/1999/xlink" xlink:type="simple">
          <person-group><name name-style="western"><surname>Weber</surname><given-names>NA</given-names></name></person-group> (<year>1938</year>) <article-title>The biology of the fungus-growing ants. Part IV. Additional new forms. Part V. The <tp:taxon-name><tp:taxon-name-part taxon-name-part-type="tribe">Attini</tp:taxon-name-part></tp:taxon-name> of Bolivia.</article-title> <source>Revista de Entomologia</source> <volume>9</volume>: <fpage>154</fpage>–<lpage>206</lpage>.</mixed-citation></ref></ref-list></tp:taxon-treatment>
