# Supplementary material for: Revision of the fungus-farming ant genus Sericomyrmex Mayr (Hymenoptera, Formicidae, Myrmicinae)
Source: Zookeys. 2017 Apr 24;(670):1–109. doi: 10.3897/zookeys.670.11839 (PMC5523163; doi:10.3897/zookeys.670.11839)
Supplement: XML Treatment for Sericomyrmex lutzi [file zookeys.670.11839-treatment3.xml]

<!DOCTYPE tp:taxon-treatment
  PUBLIC "-//TaxonX//DTD Taxonomic Treatment Publishing DTD v0 20100105//EN" "tax-treatment-NSO.dtd">
<tp:taxon-treatment xmlns:tp="http://www.plazi.org/taxpub"><tp:treatment-meta><kwd-group><label>Taxon classification</label><kwd><named-content xmlns:xlink="http://www.w3.org/1999/xlink" content-type="kingdom">Animalia</named-content></kwd><kwd><named-content xmlns:xlink="http://www.w3.org/1999/xlink" content-type="order">Hymenoptera</named-content></kwd><kwd><named-content xmlns:xlink="http://www.w3.org/1999/xlink" content-type="family">Formicidae</named-content></kwd></kwd-group><mixed-citation publication-type="journal"><person-group><name><surname>Ješovnik</surname><given-names>Ana</given-names></name><name><surname>Schultz</surname><given-names>Ted R.</given-names></name></person-group><article-title>Revision of the fungus-farming ant genus <italic><tp:taxon-name><tp:taxon-name-part taxon-name-part-type="genus" reg="Sericomyrmex">Sericomyrmex</tp:taxon-name-part></tp:taxon-name></italic> Mayr (<tp:taxon-name><tp:taxon-name-part taxon-name-part-type="order">Hymenoptera</tp:taxon-name-part></tp:taxon-name>, <tp:taxon-name><tp:taxon-name-part taxon-name-part-type="family">Formicidae</tp:taxon-name-part></tp:taxon-name>, <tp:taxon-name><tp:taxon-name-part taxon-name-part-type="subfamily">Myrmicinae</tp:taxon-name-part></tp:taxon-name>)</article-title><source>Zookeys</source><day>24</day><month>4</month><year>2017</year><volume>2017</volume><issue>670</issue><fpage>1</fpage><lpage>109</lpage><pub-id pub-id-type="doi">10.3897/zookeys.670.11839</pub-id></mixed-citation></tp:treatment-meta><tp:nomenclature><tp:taxon-name>
              <tp:taxon-name-part taxon-name-part-type="genus" reg="Sericomyrmex">Sericomyrmex</tp:taxon-name-part>
              <tp:taxon-name-part taxon-name-part-type="species" reg="lutzi">lutzi</tp:taxon-name-part>
            </tp:taxon-name><tp:taxon-authority>Wheeler, 1916</tp:taxon-authority><xref ref-type="fig" rid="F28">Figures 28</xref><xref ref-type="fig" rid="F29">, 29</xref><xref ref-type="fig" rid="F30">(Worker); Figure 30</xref><xref ref-type="fig" rid="F31">(Queen and male); Figure 31 (Map)</xref><tp:nomenclature-citation-list><tp:nomenclature-citation><tp:taxon-name>
                  <tp:taxon-name-part taxon-name-part-type="genus" reg="Sericomyrmex">Sericomyrmex</tp:taxon-name-part> <tp:taxon-name-part taxon-name-part-type="species" reg="lutzi">lutzi</tp:taxon-name-part></tp:taxon-name><comment>Wheeler, 1916: 9. <tp:taxon-name><tp:taxon-name-part taxon-name-part-type="genus" reg="Lectotype">Lectotype</tp:taxon-name-part> <tp:taxon-name-part taxon-name-part-type="species" reg="worker">worker</tp:taxon-name-part></tp:taxon-name> (here designated): GUYANA, Roraima, Kauwa creek [<named-content xmlns:xlink="http://www.w3.org/1999/xlink" content-type="dwc:verbatimCoordinates" xlink:type="simple"><named-content content-type="geo-json" specific-use="{&#34;type&#34;:&#34;Point&#34;,&#34;coordinates&#34;:[-60.730000,5.223000]}" id="NCID0E24EK" xlink:type="simple">5.223, -60.73</named-content></named-content>], 13 Aug 1911, A. Crampton, AC3097 (<abbrev xmlns:xlink="http://www.w3.org/1999/xlink" content-type="institution" xlink:title="Museum of Comparative Zoology, Harvard University" id="ABBRID0EA5EK" xlink:type="simple">MCZ</abbrev>: 1w, <abbrev xmlns:xlink="http://www.w3.org/1999/xlink" content-type="institution" xlink:title="Museum of Comparative Zoology, Harvard University" id="ABBRID0EF5EK" xlink:type="simple">MCZ</abbrev> 12-14 21139, topmost worker on the pin). <italic>Paralectotypes</italic>: same data as lectotype (<abbrev xmlns:xlink="http://www.w3.org/1999/xlink" content-type="institution" xlink:title="Museum of Comparative Zoology, Harvard University" id="ABBRID0EM5EK" xlink:type="simple">MCZ</abbrev>: 2w, <abbrev xmlns:xlink="http://www.w3.org/1999/xlink" content-type="institution" xlink:title="Museum of Comparative Zoology, Harvard University" id="ABBRID0ER5EK" xlink:type="simple">MCZ</abbrev> 12-14 21139, lower two specimens on the pin) (<abbrev xmlns:xlink="http://www.w3.org/1999/xlink" content-type="institution" xlink:title="Museum of Comparative Zoology, Harvard University" id="ABBRID0EW5EK" xlink:type="simple">MCZ</abbrev>: 2w, 1q, <abbrev xmlns:xlink="http://www.w3.org/1999/xlink" content-type="institution" xlink:title="Museum of Comparative Zoology, Harvard University" id="ABBRID0E25EK" xlink:type="simple">MCZ</abbrev> 9-11 21139) (<abbrev xmlns:xlink="http://www.w3.org/1999/xlink" content-type="institution" xlink:title="American Museum of Natural History, New York" id="ABBRID0EA6EK" xlink:type="simple">AMNH</abbrev>: 1w, 1q, 1m, <ext-link xmlns:xlink="http://www.w3.org/1999/xlink" xlink:type="simple" ext-link-type="uri" xlink:href="http://hol.osu.edu/spmInfo.html?id=USNMENT01126226">USNMENT01126226</ext-link>).</comment></tp:nomenclature-citation></tp:nomenclature-citation-list></tp:nomenclature><tp:treatment-sec sec-type="S. lutzi worker diagnosis" id="SECID0EK6EK"><title>
              <italic><tp:taxon-name><tp:taxon-name-part taxon-name-part-type="genus" reg="Sericomyrmex">S.</tp:taxon-name-part> <tp:taxon-name-part taxon-name-part-type="species" reg="lutzi">lutzi</tp:taxon-name-part></tp:taxon-name></italic> worker diagnosis.</title><p>Large species; posterior cephalic emargination deep, gradually impressed; mandible dorsally smooth and glossy; frontal lobe triangular, relatively narrow; mesosomal tubercles low; first gastral tergite with lateral carinae weak, dorsal carinae absent.</p></tp:treatment-sec><tp:treatment-sec sec-type="description" id="SECID0E26EK"><title>
              <italic><tp:taxon-name><tp:taxon-name-part taxon-name-part-type="genus" reg="Sericomyrmex">S.</tp:taxon-name-part> <tp:taxon-name-part taxon-name-part-type="species" reg="lutzi">lutzi</tp:taxon-name-part></tp:taxon-name></italic> worker description.</title><p>Measurements in mm, range (lectotype): <abbrev xmlns:xlink="http://www.w3.org/1999/xlink" xlink:title="Head width" id="ABBRID0ENAFK" xlink:type="simple">HWe</abbrev> 1.12–1.35 (1.21) <abbrev xmlns:xlink="http://www.w3.org/1999/xlink" xlink:title="Head width" id="ABBRID0ERAFK" xlink:type="simple">HW</abbrev> 1.12–1.35 (1.21) <abbrev xmlns:xlink="http://www.w3.org/1999/xlink" xlink:title="Head width at the top of head" id="ABBRID0EVAFK" xlink:type="simple">HW1</abbrev> 1.08–1.27 (1.2) <abbrev xmlns:xlink="http://www.w3.org/1999/xlink" xlink:title="Head width posterior" id="ABBRID0EZAFK" xlink:type="simple">HW2</abbrev> 1.21–1.46 (1.32) <abbrev xmlns:xlink="http://www.w3.org/1999/xlink" xlink:title="Anterior head width most" id="ABBRID0E4AFK" xlink:type="simple">HW3</abbrev> 0.86–0.90 (0.86) <abbrev xmlns:xlink="http://www.w3.org/1999/xlink" xlink:title="Interfrontal width 1" id="ABBRID0EBBFK" xlink:type="simple">IFW1</abbrev> 0.70–0.88 (0.78) <abbrev xmlns:xlink="http://www.w3.org/1999/xlink" xlink:title="Interfrontal width 2" id="ABBRID0EFBFK" xlink:type="simple">IFW2</abbrev> 0.27–0.33 (0.32) <abbrev xmlns:xlink="http://www.w3.org/1999/xlink" xlink:title="Head length 1" id="ABBRID0EJBFK" xlink:type="simple">HL1</abbrev> 1.16–1.30 (1.16) <abbrev xmlns:xlink="http://www.w3.org/1999/xlink" xlink:title="Head length 2" id="ABBRID0ENBFK" xlink:type="simple">HL2</abbrev> 0.96–1.12 (0.96) <abbrev xmlns:xlink="http://www.w3.org/1999/xlink" xlink:title="Scape length" id="ABBRID0ERBFK" xlink:type="simple">SL</abbrev> 0.80–0.93 (0.86) EL 0.14–0.19 (0.16) <abbrev xmlns:xlink="http://www.w3.org/1999/xlink" xlink:title="Ommatidia count" id="ABBRID0EVBFK" xlink:type="simple">Om</abbrev> 9–11 (11) <abbrev xmlns:xlink="http://www.w3.org/1999/xlink" xlink:title="Weber’s length" id="ABBRID0EZBFK" xlink:type="simple">WL</abbrev> 1.38–1.68 (1.55) <abbrev xmlns:xlink="http://www.w3.org/1999/xlink" xlink:title="Petiole length" id="ABBRID0E4BFK" xlink:type="simple">PL</abbrev> 0.3–0.44 (0.3) <abbrev xmlns:xlink="http://www.w3.org/1999/xlink" xlink:title="Postpetiole length" id="ABBRID0EBCFK" xlink:type="simple">PPL</abbrev> 0.22–0.26 (0.26) <abbrev xmlns:xlink="http://www.w3.org/1999/xlink" xlink:title="Gaster length" id="ABBRID0EFCFK" xlink:type="simple">GL</abbrev> 0.9–1.18 (0.99) <abbrev xmlns:xlink="http://www.w3.org/1999/xlink" xlink:title="Hind femur length" id="ABBRID0EJCFK" xlink:type="simple">HFL</abbrev> 1.20–1.40 (1.33) <abbrev xmlns:xlink="http://www.w3.org/1999/xlink" xlink:title="Pronotal width" id="ABBRID0ENCFK" xlink:type="simple">PW</abbrev> 0.73–0.94 (0.83) <abbrev xmlns:xlink="http://www.w3.org/1999/xlink" xlink:title="Cephalic index worker and queen" id="ABBRID0ERCFK" xlink:type="simple">CI</abbrev> 100–104 (104) <abbrev xmlns:xlink="http://www.w3.org/1999/xlink" xlink:title="Frontal lobe index worker and queen" id="ABBRID0EVCFK" xlink:type="simple">FLI</abbrev> 63–68 (65) <abbrev xmlns:xlink="http://www.w3.org/1999/xlink" xlink:title="Scape index worker and queen" id="ABBRID0EZCFK" xlink:type="simple">SI</abbrev> 67–73 (71) <abbrev xmlns:xlink="http://www.w3.org/1999/xlink" xlink:title="Ocular index" id="ABBRID0E4CFK" xlink:type="simple">OI</abbrev> 12–15 (13) <abbrev xmlns:xlink="http://www.w3.org/1999/xlink" xlink:title="Cephalic emargination index" id="ABBRID0EBDFK" xlink:type="simple">CEI</abbrev> 14–17 (17) [N=7]</p><p>
              <bold><italic>Pilosity.</italic></bold> Pubescence dense, lighter than integument, appressed to decumbent. Hairs curved, darker in color at base, yellow to gray, appressed to suberect, mostly decumbent.</p><p>
              <bold><italic>Head.</italic></bold> Head in full-face view slightly broader than long (<abbrev xmlns:xlink="http://www.w3.org/1999/xlink" xlink:title="Cephalic index worker and queen" id="ABBRID0ETDFK" xlink:type="simple">CI</abbrev>=103 ± 2), posterior corner acute, lateral margin of head convex, posterior cephalic emargination distinct, very deep (<abbrev xmlns:xlink="http://www.w3.org/1999/xlink" xlink:title="Cephalic emargination index" id="ABBRID0EXDFK" xlink:type="simple">CEI</abbrev>=15 ± 1), gradually impressed. Vertexal impression relatively deep, frontal tumuli distinct. Mandibles with 7–9 teeth, dorsally smooth, glossy, finely transversely striate along masticatory margin. Frontal carina straight to slightly curved laterally, complete. Eyes medium-sized (<abbrev xmlns:xlink="http://www.w3.org/1999/xlink" xlink:title="Ocular index" id="ABBRID0E2DFK" xlink:type="simple">OI</abbrev> =14 ± 1), weakly convex, 9–11 ommatidia across largest diameter. Frontal lobe triangular, relatively narrow (<abbrev xmlns:xlink="http://www.w3.org/1999/xlink" xlink:title="Frontal lobe index worker and queen" id="ABBRID0E6DFK" xlink:type="simple">FLI</abbrev>=64 ± 2), posterior margin shorter than medial. Antennal relatively short, scape not reaching posterior cephalic corner (<abbrev xmlns:xlink="http://www.w3.org/1999/xlink" xlink:title="Scape index worker and queen" id="ABBRID0EDEFK" xlink:type="simple">SI</abbrev>=71 ± 2).</p><p>
              <bold><italic>Mesosoma.</italic></bold> Mesosomal tubercles low and obtuse. Propodeal carinae low, reduced, sometimes with posterodorsal denticles.</p><p>
              <bold><italic>Metasoma.</italic></bold> Petiole and postpetiole each with two low, short, serrate carina dorsally, on petiole sometimes reduced to low denticles, best seen in dorsolateral view. First gastral tergite with lateral carinae weakly developed, dorsal carinae absent.</p></tp:treatment-sec><tp:treatment-sec sec-type="description" id="SECID0EVEFK"><title>
              <italic><tp:taxon-name><tp:taxon-name-part taxon-name-part-type="genus" reg="Sericomyrmex">S.</tp:taxon-name-part> <tp:taxon-name-part taxon-name-part-type="species" reg="lutzi">lutzi</tp:taxon-name-part></tp:taxon-name></italic> queen description.</title><p>Measurements in mm: <abbrev xmlns:xlink="http://www.w3.org/1999/xlink" xlink:title="Head width" id="ABBRID0EHFFK" xlink:type="simple">HWe</abbrev> 1.4 <abbrev xmlns:xlink="http://www.w3.org/1999/xlink" xlink:title="Head width" id="ABBRID0ELFFK" xlink:type="simple">HW</abbrev> 1.4 <abbrev xmlns:xlink="http://www.w3.org/1999/xlink" xlink:title="Head width at the top of head" id="ABBRID0EPFFK" xlink:type="simple">HW1</abbrev> 1.32 <abbrev xmlns:xlink="http://www.w3.org/1999/xlink" xlink:title="Head width posterior" id="ABBRID0ETFFK" xlink:type="simple">HW2</abbrev> 1.52 <abbrev xmlns:xlink="http://www.w3.org/1999/xlink" xlink:title="Anterior head width most" id="ABBRID0EXFFK" xlink:type="simple">HW3</abbrev> <abbrev xmlns:xlink="http://www.w3.org/1999/xlink" xlink:title="Interfrontal width 1" id="ABBRID0E2FFK" xlink:type="simple">IFW1</abbrev> 0.9 <abbrev xmlns:xlink="http://www.w3.org/1999/xlink" xlink:title="Interfrontal width 2" id="ABBRID0E6FFK" xlink:type="simple">IFW2</abbrev> 0.34 <abbrev xmlns:xlink="http://www.w3.org/1999/xlink" xlink:title="Head length 1" id="ABBRID0EDGFK" xlink:type="simple">HL1</abbrev> 1.36 <abbrev xmlns:xlink="http://www.w3.org/1999/xlink" xlink:title="Head length 2" id="ABBRID0EHGFK" xlink:type="simple">HL2</abbrev> 1.16 <abbrev xmlns:xlink="http://www.w3.org/1999/xlink" xlink:title="Scape length" id="ABBRID0ELGFK" xlink:type="simple">SL</abbrev> 0.92 EL 0.25 <abbrev xmlns:xlink="http://www.w3.org/1999/xlink" xlink:title="Ommatidia count" id="ABBRID0EPGFK" xlink:type="simple">Om</abbrev> 18 EW 0.1 <abbrev xmlns:xlink="http://www.w3.org/1999/xlink" xlink:title="Weber’s length" id="ABBRID0ETGFK" xlink:type="simple">WL</abbrev> 2.08 <abbrev xmlns:xlink="http://www.w3.org/1999/xlink" xlink:title="Petiole length" id="ABBRID0EXGFK" xlink:type="simple">PL</abbrev> 0.44 <abbrev xmlns:xlink="http://www.w3.org/1999/xlink" xlink:title="Postpetiole length" id="ABBRID0E2GFK" xlink:type="simple">PPL</abbrev> 0.28 <abbrev xmlns:xlink="http://www.w3.org/1999/xlink" xlink:title="Gaster length" id="ABBRID0E6GFK" xlink:type="simple">GL</abbrev> 1.72 <abbrev xmlns:xlink="http://www.w3.org/1999/xlink" xlink:title="Hind femur length" id="ABBRID0EDHFK" xlink:type="simple">HFL</abbrev> 1.56 <abbrev xmlns:xlink="http://www.w3.org/1999/xlink" xlink:title="Pronotal width" id="ABBRID0EHHFK" xlink:type="simple">PW</abbrev> 1.18 1 <abbrev xmlns:xlink="http://www.w3.org/1999/xlink" xlink:title="Front wing length" id="ABBRID0ELHFK" xlink:type="simple">FWg</abbrev> 6.82 <abbrev xmlns:xlink="http://www.w3.org/1999/xlink" xlink:title="Hind wing length" id="ABBRID0EPHFK" xlink:type="simple">HWg</abbrev> 4.6 <abbrev xmlns:xlink="http://www.w3.org/1999/xlink" xlink:title="Cephalic index worker and queen" id="ABBRID0ETHFK" xlink:type="simple">CI</abbrev> 103 <abbrev xmlns:xlink="http://www.w3.org/1999/xlink" xlink:title="Frontal lobe index worker and queen" id="ABBRID0EXHFK" xlink:type="simple">FLI</abbrev> 64 <abbrev xmlns:xlink="http://www.w3.org/1999/xlink" xlink:title="Scape index worker and queen" id="ABBRID0E2HFK" xlink:type="simple">SI</abbrev> 66 <abbrev xmlns:xlink="http://www.w3.org/1999/xlink" xlink:title="Ocular index" id="ABBRID0E6HFK" xlink:type="simple">OI</abbrev> 18 [N=1]</p><p>
              <bold><italic>Head.</italic></bold> Mandibles with nine teeth, dorsally glossy and smooth, finely transversely striate only along masticatory margin. Preocular carina fading posterior to eye. Eye <!--PageBreak-->large, convex, 18 ommatidia across largest diameter. Frontal lobe as in worker, antennal scape not reaching posterior cephalic corner.</p><p>
              <bold><italic>Mesosoma.</italic></bold> Scutum in dorsal view with notauli and median mesoscutal line reduced. Parapsidal lines faint, slightly curved. Scutellum in dorsal view narrowing posteriorly, posterior notch shallow. Propodeum with two low, reduced denticles.</p><p>
              <bold><italic>Metasoma.</italic></bold> First tergite of gaster with lateral carinae strongly developed, dorsal carinae absent, anteromedian groove distinct in dorsal view.</p></tp:treatment-sec><tp:treatment-sec sec-type="S. lutzi male" id="SECID0E1IFK"><title>
              <italic><tp:taxon-name><tp:taxon-name-part taxon-name-part-type="genus" reg="Sericomyrmex">S.</tp:taxon-name-part> <tp:taxon-name-part taxon-name-part-type="species" reg="lutzi">lutzi</tp:taxon-name-part></tp:taxon-name></italic> male.</title><p>Measurements in mm: <abbrev xmlns:xlink="http://www.w3.org/1999/xlink" xlink:title="Head width" id="ABBRID0EMJFK" xlink:type="simple">HWe</abbrev> 0.9 <abbrev xmlns:xlink="http://www.w3.org/1999/xlink" xlink:title="Head width" id="ABBRID0EQJFK" xlink:type="simple">HW</abbrev> 0.74 <abbrev xmlns:xlink="http://www.w3.org/1999/xlink" xlink:title="Interfrontal width 1" id="ABBRID0EUJFK" xlink:type="simple">IFW1</abbrev> 0.27 <abbrev xmlns:xlink="http://www.w3.org/1999/xlink" xlink:title="Interfrontal width 2" id="ABBRID0EYJFK" xlink:type="simple">IFW2</abbrev> 017 <abbrev xmlns:xlink="http://www.w3.org/1999/xlink" xlink:title="Head length 1" id="ABBRID0E3JFK" xlink:type="simple">HL1</abbrev> 0.7 <abbrev xmlns:xlink="http://www.w3.org/1999/xlink" xlink:title="Scape length" id="ABBRID0EAKFK" xlink:type="simple">SL</abbrev> 0.74 EL 0.29 <abbrev xmlns:xlink="http://www.w3.org/1999/xlink" xlink:title="Ommatidia count" id="ABBRID0EEKFK" xlink:type="simple">Om</abbrev> 30 EW 0.13 <abbrev xmlns:xlink="http://www.w3.org/1999/xlink" xlink:title="Weber’s length" id="ABBRID0EIKFK" xlink:type="simple">WL</abbrev> 1.74 <abbrev xmlns:xlink="http://www.w3.org/1999/xlink" xlink:title="Petiole length" id="ABBRID0EMKFK" xlink:type="simple">PL</abbrev> 0.4 <abbrev xmlns:xlink="http://www.w3.org/1999/xlink" xlink:title="Postpetiole length" id="ABBRID0EQKFK" xlink:type="simple">PPL</abbrev> 0.22 <abbrev xmlns:xlink="http://www.w3.org/1999/xlink" xlink:title="Gaster length" id="ABBRID0EUKFK" xlink:type="simple">GL</abbrev> 1.4 <abbrev xmlns:xlink="http://www.w3.org/1999/xlink" xlink:title="Hind femur length" id="ABBRID0EYKFK" xlink:type="simple">HFL</abbrev> 1.67 <abbrev xmlns:xlink="http://www.w3.org/1999/xlink" xlink:title="Pronotal width" id="ABBRID0E3KFK" xlink:type="simple">PW</abbrev> 0.80 <abbrev xmlns:xlink="http://www.w3.org/1999/xlink" xlink:title="Interocular distance (male only)" id="ABBRID0EALFK" xlink:type="simple">IOD</abbrev> 0.58 <abbrev xmlns:xlink="http://www.w3.org/1999/xlink" xlink:title="Front wing length" id="ABBRID0EELFK" xlink:type="simple">FWg</abbrev> 5.21 <abbrev xmlns:xlink="http://www.w3.org/1999/xlink" xlink:title="Hind wing length" id="ABBRID0EILFK" xlink:type="simple">HWg</abbrev> 3.55 <abbrev xmlns:xlink="http://www.w3.org/1999/xlink" xlink:title="Cephalic index worker and queen" id="ABBRID0EMLFK" xlink:type="simple">CI</abbrev> 128 <abbrev xmlns:xlink="http://www.w3.org/1999/xlink" xlink:title="Frontal lobe index worker and queen" id="ABBRID0EQLFK" xlink:type="simple">FLI</abbrev> 30 <abbrev xmlns:xlink="http://www.w3.org/1999/xlink" xlink:title="Scape index worker and queen" id="ABBRID0EULFK" xlink:type="simple">SI</abbrev> 83 <abbrev xmlns:xlink="http://www.w3.org/1999/xlink" xlink:title="Ocular index" id="ABBRID0EYLFK" xlink:type="simple">OI</abbrev> 32 [N=1]</p><p>Head in full-face view longer than broad (<abbrev xmlns:xlink="http://www.w3.org/1999/xlink" xlink:title="Cephalic index worker and queen" id="ABBRID0E5LFK" xlink:type="simple">CI</abbrev>=128). Eyes large (<abbrev xmlns:xlink="http://www.w3.org/1999/xlink" xlink:title="Ocular index" id="ABBRID0ECMFK" xlink:type="simple">OI</abbrev>=32), 30 ommatidia across largest diameter. Preocular carina extending posterior to median ocellus, medially curved before fading. In dorsal view scutum with notauli well developed, mesoscutal line distinct, with dark-brown reticulation, best seen in frontodorsal view. Groove between axillae with one transverse, short costa medially. Propodeum devoid of protuberances or carinae except for spiracular tubercles. Petiole with weak lateral carinae; postpetiole simple, smooth, without denticles or carinae.</p></tp:treatment-sec><tp:treatment-sec sec-type="S. lutzi geographic range" id="SECID0EGMFK"><title>
              <italic><tp:taxon-name><tp:taxon-name-part taxon-name-part-type="genus" reg="Sericomyrmex">S.</tp:taxon-name-part> <tp:taxon-name-part taxon-name-part-type="species" reg="lutzi">lutzi</tp:taxon-name-part></tp:taxon-name></italic> geographic range.</title><p>Guyana. Map: Figure <xref ref-type="fig" rid="F31">31</xref>.</p><!--PageBreak--></tp:treatment-sec><tp:treatment-sec sec-type="S. lutzi notes" id="SECID0E4MFK"><title>
              <italic><tp:taxon-name><tp:taxon-name-part taxon-name-part-type="genus" reg="Sericomyrmex">S.</tp:taxon-name-part> <tp:taxon-name-part taxon-name-part-type="species" reg="lutzi">lutzi</tp:taxon-name-part></tp:taxon-name></italic> notes.</title><p>Based on morphology, <italic><tp:taxon-name><tp:taxon-name-part taxon-name-part-type="genus" reg="Sericomyrmex">S.</tp:taxon-name-part> <tp:taxon-name-part taxon-name-part-type="species" reg="lutzi">lutzi</tp:taxon-name-part></tp:taxon-name></italic> seems to be most closely related to <italic><tp:taxon-name><tp:taxon-name-part taxon-name-part-type="genus" reg="Sericomyrmex">S.</tp:taxon-name-part> <tp:taxon-name-part taxon-name-part-type="species" reg="mayri">mayri</tp:taxon-name-part></tp:taxon-name></italic>, but <italic><tp:taxon-name><tp:taxon-name-part taxon-name-part-type="species" reg="mayri">mayri</tp:taxon-name-part></tp:taxon-name></italic> has a much shallower posterior cephalic emargination; striate mandibles; narrower, anterad-directed frontal lobes; and often at least faint anteromedian dorsal gastral carinae.</p><p>
              <italic><tp:taxon-name><tp:taxon-name-part taxon-name-part-type="genus" reg="Sericomyrmex">S.</tp:taxon-name-part> <tp:taxon-name-part taxon-name-part-type="species" reg="lutzi">lutzi</tp:taxon-name-part></tp:taxon-name></italic> was originally described from a handful of specimens collected on Mt. Roraima, a mountain plateau (tepui) on the border of Guyana, Venezuela, and Brazil. The only other specimens of this species were collected on the slopes of the eastern-most tepui <!--PageBreak-->in Guyana, Mt. Ayanganna. It is very likely that this species has a restricted distribution and is endemic to the tepuis of the Guiana Highlands, an area known for its endemic flora and fauna (<xref ref-type="bibr" rid="B12">Brown 1975</xref>, <xref ref-type="bibr" rid="B60">Steyermark 1987</xref>, <xref ref-type="bibr" rid="B4">Berry et al. 1995</xref>, <xref ref-type="bibr" rid="B38">LaPolla et al. 2007</xref>).</p></tp:treatment-sec><tp:treatment-sec sec-type="material" id="SECID0EOPFK"><title>
              <italic><tp:taxon-name><tp:taxon-name-part taxon-name-part-type="genus" reg="Sericomyrmex">S.</tp:taxon-name-part> <tp:taxon-name-part taxon-name-part-type="species" reg="lutzi">lutzi</tp:taxon-name-part></tp:taxon-name></italic> material examined.</title><p>
              <bold>GUYANA: Cuyuni-Mazaruni</bold>: Mt. Ayanganna base camp, <named-content xmlns:xlink="http://www.w3.org/1999/xlink" content-type="dwc:verbatimCoordinates" xlink:type="simple"><named-content content-type="geo-json" specific-use="{&#34;type&#34;:&#34;Point&#34;,&#34;coordinates&#34;:[-59.924800,5.334400]}" id="NCID0EFQFK" xlink:type="simple">5.3344, -59.9248</named-content></named-content>, 732 m, 8 Oct 2002, T. R. Schultz.</p><fig id="F28" position="float" orientation="portrait"><label>Figure 28.</label><caption><p>
          <italic><tp:taxon-name><tp:taxon-name-part taxon-name-part-type="genus" reg="Sericomyrmex">S.</tp:taxon-name-part> <tp:taxon-name-part taxon-name-part-type="species" reg="lutzi">lutzi</tp:taxon-name-part></tp:taxon-name></italic> worker (<abbrev xmlns:xlink="http://www.w3.org/1999/xlink" content-type="institution" xlink:title="Museum of Comparative Zoology, Harvard University" id="ABBRID0E4QFK" xlink:type="simple">MCZ</abbrev> 12-14 21139). <bold>a</bold> Head <bold>b</bold> dorsal view; and <bold>c</bold> lateral profile.</p></caption><graphic xmlns:xlink="http://www.w3.org/1999/xlink" xlink:href="zookeys-670-001-g028.jpg" position="float" orientation="portrait" xlink:type="simple" id="oo_132884.jpg"/></fig><fig id="F29" position="float" orientation="portrait"><label>Figure 29.</label><caption><p>
          <italic><tp:taxon-name><tp:taxon-name-part taxon-name-part-type="genus" reg="Sericomyrmex">S.</tp:taxon-name-part> <tp:taxon-name-part taxon-name-part-type="species" reg="lutzi">lutzi</tp:taxon-name-part></tp:taxon-name></italic> worker (<ext-link xmlns:xlink="http://www.w3.org/1999/xlink" xlink:type="simple" ext-link-type="uri" xlink:href="http://hol.osu.edu/spmInfo.html?id=USNMENT00445053">USNMENT00445053</ext-link>), SEM images. <bold>a</bold> Head, full-face view <bold>b</bold> mandibles <bold>c</bold> mesosoma and metasoma, dorsolateral view <bold>d</bold> metasoma, dorsal view.</p></caption><graphic xmlns:xlink="http://www.w3.org/1999/xlink" xlink:href="zookeys-670-001-g029.jpg" position="float" orientation="portrait" xlink:type="simple" id="oo_132887.jpg"/></fig><fig id="F30" position="float" orientation="portrait"><label>Figure 30.</label><caption><p>
          <italic><tp:taxon-name><tp:taxon-name-part taxon-name-part-type="genus" reg="Sericomyrmex">S.</tp:taxon-name-part> <tp:taxon-name-part taxon-name-part-type="species" reg="lutzi">lutzi</tp:taxon-name-part></tp:taxon-name></italic> queen and male; head, lateral profile, and dorsal view. Queen (<abbrev xmlns:xlink="http://www.w3.org/1999/xlink" content-type="institution" xlink:title="Museum of Comparative Zoology, Harvard University" id="ABBRID0EFTFK" xlink:type="simple">MCZ</abbrev> 9-11 21139) (<bold>a, c, e</bold>) Male (<ext-link xmlns:xlink="http://www.w3.org/1999/xlink" xlink:type="simple" ext-link-type="uri" xlink:href="http://hol.osu.edu/spmInfo.html?id=USNMENT01126226">USNMENT01126226</ext-link>) (<bold>b, d, f</bold>).</p></caption><graphic xmlns:xlink="http://www.w3.org/1999/xlink" xlink:href="zookeys-670-001-g030.jpg" position="float" orientation="portrait" xlink:type="simple" id="oo_132889.jpg"/></fig><fig id="F31" position="float" orientation="portrait"><label>Figure 31.</label><caption><p>Distribution map of <italic><tp:taxon-name><tp:taxon-name-part taxon-name-part-type="genus" reg="Sericomyrmex">S.</tp:taxon-name-part> <tp:taxon-name-part taxon-name-part-type="species" reg="lutzi">lutzi</tp:taxon-name-part></tp:taxon-name></italic> and <italic><tp:taxon-name><tp:taxon-name-part taxon-name-part-type="genus" reg="Sericomyrmex">S.</tp:taxon-name-part> <tp:taxon-name-part taxon-name-part-type="species" reg="radioheadi">radioheadi</tp:taxon-name-part></tp:taxon-name></italic>.</p></caption><graphic xmlns:xlink="http://www.w3.org/1999/xlink" xlink:href="zookeys-670-001-g031.jpg" position="float" orientation="portrait" xlink:type="simple" id="oo_132892.jpg"/></fig></tp:treatment-sec><ref-list><ref id="B12"><mixed-citation xmlns:xlink="http://www.w3.org/1999/xlink" xlink:type="simple">
          <person-group><name name-style="western"><surname>Brown</surname><given-names>K</given-names></name></person-group> (<year>1975</year>) <article-title>Geographical patterns of neotropical <tp:taxon-name><tp:taxon-name-part taxon-name-part-type="order">Lepidoptera</tp:taxon-name-part></tp:taxon-name>. Systematics and derivation of known and new <tp:taxon-name><tp:taxon-name-part taxon-name-part-type="tribe">Heliconiini</tp:taxon-name-part></tp:taxon-name> (<tp:taxon-name><tp:taxon-name-part taxon-name-part-type="family">Nymphalidae</tp:taxon-name-part></tp:taxon-name>, <tp:taxon-name><tp:taxon-name-part taxon-name-part-type="subfamily">Nymphalinae</tp:taxon-name-part></tp:taxon-name>).</article-title> <source>Journal of Entomology</source> <volume>44</volume>: <fpage>201</fpage>–<lpage>242</lpage>.</mixed-citation></ref><ref id="B60"><mixed-citation xmlns:xlink="http://www.w3.org/1999/xlink" xlink:type="simple">
          <person-group><name name-style="western"><surname>Steyermark</surname><given-names>JA</given-names></name></person-group> (<year>1987</year>) <article-title>Flora of the Venezuelan Guayana-I.</article-title> <source>Annals of the Missouri Botanical Garden</source> <volume>74</volume>: <fpage>609</fpage>–<lpage>658</lpage>. <ext-link xlink:type="simple" ext-link-type="doi" xlink:href="10.2307/1222619">https://doi.org/10.2307/1222619</ext-link></mixed-citation></ref><ref id="B4"><mixed-citation xmlns:xlink="http://www.w3.org/1999/xlink" xlink:type="simple">
          <person-group><name name-style="western"><surname>Berry</surname><given-names>PE</given-names></name><name name-style="western"><surname>Huber</surname><given-names>O</given-names></name><name name-style="western"><surname>Holst</surname><given-names>BK</given-names></name></person-group> (<year>1995</year>) <article-title>Floristic analysis and phytogeography.</article-title> In: <person-group><name name-style="western"><surname>Steyermark</surname><given-names>JA</given-names></name><name name-style="western"><surname>Berry</surname><given-names>P</given-names></name><name name-style="western"><surname>Holst</surname><given-names>BK</given-names></name></person-group> (<role>Eds</role>) <issue-title>Flora of the Venezuelan Guayana.</issue-title> <source>Missouri Botanical Garden, St Louis, Missouri, and Timber Press, Portland</source>, <fpage>161</fpage>–<lpage>191</lpage>.</mixed-citation></ref><ref id="B38"><mixed-citation xmlns:xlink="http://www.w3.org/1999/xlink" xlink:type="simple">
          <person-group><name name-style="western"><surname>LaPolla</surname><given-names>JS</given-names></name><name name-style="western"><surname>Suman</surname><given-names>T</given-names></name><name name-style="western"><surname>Sosa-Calvo</surname><given-names>J</given-names></name><name name-style="western"><surname>Schultz</surname><given-names>TR</given-names></name></person-group> (<year>2007</year>) <article-title>Leaf litter ant diversity in Guyana.</article-title> <source>Biodiversity and Conservation</source> <volume>16</volume>: <fpage>491</fpage>–<lpage>510</lpage>. <ext-link xlink:type="simple" ext-link-type="doi" xlink:href="10.1007/s10531-005-6229-4">https://doi.org/10.1007/s10531-005-6229-4</ext-link></mixed-citation></ref></ref-list></tp:taxon-treatment>
