# Supplementary material for: Revision of the fungus-farming ant genus Sericomyrmex Mayr (Hymenoptera, Formicidae, Myrmicinae)
Source: Zookeys. 2017 Apr 24;(670):1–109. doi: 10.3897/zookeys.670.11839 (PMC5523163; doi:10.3897/zookeys.670.11839)
Supplement: XML Treatment for Sericomyrmex maravalhas [file zookeys.670.11839-treatment4.xml]

<!DOCTYPE tp:taxon-treatment
  PUBLIC "-//TaxonX//DTD Taxonomic Treatment Publishing DTD v0 20100105//EN" "tax-treatment-NSO.dtd">
<tp:taxon-treatment xmlns:tp="http://www.plazi.org/taxpub"><tp:treatment-meta><kwd-group><label>Taxon classification</label><kwd><named-content xmlns:xlink="http://www.w3.org/1999/xlink" content-type="kingdom">Animalia</named-content></kwd><kwd><named-content xmlns:xlink="http://www.w3.org/1999/xlink" content-type="order">Hymenoptera</named-content></kwd><kwd><named-content xmlns:xlink="http://www.w3.org/1999/xlink" content-type="family">Formicidae</named-content></kwd></kwd-group><mixed-citation publication-type="journal"><person-group><name><surname>Ješovnik</surname><given-names>Ana</given-names></name><name><surname>Schultz</surname><given-names>Ted R.</given-names></name></person-group><article-title>Revision of the fungus-farming ant genus <italic><tp:taxon-name><tp:taxon-name-part taxon-name-part-type="genus" reg="Sericomyrmex">Sericomyrmex</tp:taxon-name-part></tp:taxon-name></italic> Mayr (<tp:taxon-name><tp:taxon-name-part taxon-name-part-type="order">Hymenoptera</tp:taxon-name-part></tp:taxon-name>, <tp:taxon-name><tp:taxon-name-part taxon-name-part-type="family">Formicidae</tp:taxon-name-part></tp:taxon-name>, <tp:taxon-name><tp:taxon-name-part taxon-name-part-type="subfamily">Myrmicinae</tp:taxon-name-part></tp:taxon-name>)</article-title><source>Zookeys</source><day>24</day><month>4</month><year>2017</year><volume>2017</volume><issue>670</issue><fpage>1</fpage><lpage>109</lpage><pub-id pub-id-type="doi">10.3897/zookeys.670.11839</pub-id></mixed-citation></tp:treatment-meta><tp:nomenclature><tp:taxon-name>
              <tp:taxon-name-part taxon-name-part-type="genus" reg="Sericomyrmex">Sericomyrmex</tp:taxon-name-part>
              <tp:taxon-name-part taxon-name-part-type="species" reg="maravalhas">maravalhas</tp:taxon-name-part>
              <object-id xmlns:xlink="http://www.w3.org/1999/xlink" content-type="zoobank" xlink:type="simple">http://zoobank.org/69D8F4AC-C4F2-4293-8092-8D741661C9D7</object-id>
            </tp:taxon-name><tp:taxon-status xmlns:xlink="http://www.w3.org/1999/xlink" xlink:type="simple">sp. n.</tp:taxon-status><xref ref-type="fig" rid="F32">Figures 32</xref><xref ref-type="fig" rid="F33">, 33</xref><xref ref-type="fig" rid="F34">(Worker); Figure 34</xref><xref ref-type="fig" rid="F35">(Queen); Figure 35 (Map)</xref><!--PageBreak--></tp:nomenclature><tp:treatment-sec sec-type="type material" id="SECID0EVWFK"><title>Type material.</title><p>
              <italic>Holotype worker</italic>: BRAZIL, Mato Grosso, Serra Azul State Park, Barra do Garças, <named-content xmlns:xlink="http://www.w3.org/1999/xlink" content-type="dwc:verbatimCoordinates" xlink:type="simple"><named-content content-type="geo-json" specific-use="{&#34;type&#34;:&#34;Point&#34;,&#34;coordinates&#34;:[-52.261700,-15.857100]}" id="NCID0EAXFK" xlink:type="simple">-15.8571, -52.2617</named-content></named-content>, 539m, 5 Jun 2011, H. Vasconcelos (<abbrev xmlns:xlink="http://www.w3.org/1999/xlink" content-type="institution" xlink:title="Museu de Zoologia da Universidade de São Paulo, São Paulo" id="ABBRID0EFXFK" xlink:type="simple">MZSP</abbrev>: 1w, <ext-link xmlns:xlink="http://www.w3.org/1999/xlink" xlink:type="simple" ext-link-type="uri" xlink:href="http://hol.osu.edu/spmInfo.html?id=USNMENT00924081">USNMENT00924081</ext-link>). <italic>Paratypes</italic>: same data as holotype (<abbrev xmlns:xlink="http://www.w3.org/1999/xlink" content-type="institution" xlink:title="Museu de Zoologia da Universidade de São Paulo, São Paulo" id="ABBRID0ERXFK" xlink:type="simple">MZSP</abbrev>: 1w, <ext-link xmlns:xlink="http://www.w3.org/1999/xlink" xlink:type="simple" ext-link-type="uri" xlink:href="http://hol.osu.edu/spmInfo.html?id=USNMENT00924090">USNMENT00924090</ext-link>) (<abbrev xmlns:xlink="http://www.w3.org/1999/xlink" content-type="institution" xlink:title="National Museum of Natural History, Washington, DC" id="ABBRID0E2XFK" xlink:type="simple">USNM</abbrev>: 1q, <ext-link xmlns:xlink="http://www.w3.org/1999/xlink" xlink:type="simple" ext-link-type="uri" xlink:href="http://hol.osu.edu/spmInfo.html?id=USNMENT00924082">USNMENT00924082</ext-link>; 1w, <ext-link xmlns:xlink="http://www.w3.org/1999/xlink" xlink:type="simple" ext-link-type="uri" xlink:href="http://hol.osu.edu/spmInfo.html?id=USNMENT00924087">USNMENT00924087</ext-link>; 1w, <ext-link xmlns:xlink="http://www.w3.org/1999/xlink" xlink:type="simple" ext-link-type="uri" xlink:href="http://hol.osu.edu/spmInfo.html?id=USNMENT00924089">USNMENT00924089</ext-link>), (MBC-UFU: 1w, <ext-link xmlns:xlink="http://www.w3.org/1999/xlink" xlink:type="simple" ext-link-type="uri" xlink:href="http://hol.osu.edu/spmInfo.html?id=USNMENT00924083">USNMENT00924083</ext-link>), (<abbrev xmlns:xlink="http://www.w3.org/1999/xlink" content-type="institution" xlink:title="Museum of Comparative Zoology, Harvard University" id="ABBRID0EUYFK" xlink:type="simple">MCZ</abbrev>: 1w, <ext-link xmlns:xlink="http://www.w3.org/1999/xlink" xlink:type="simple" ext-link-type="uri" xlink:href="http://hol.osu.edu/spmInfo.html?id=USNMENT00924092">USNMENT00924092</ext-link>), (<abbrev xmlns:xlink="http://www.w3.org/1999/xlink" content-type="institution" xlink:title="California Academy of Sciences, San Francisco" id="ABBRID0E5YFK" xlink:type="simple">CASC</abbrev>: 1w, <ext-link xmlns:xlink="http://www.w3.org/1999/xlink" xlink:type="simple" ext-link-type="uri" xlink:href="http://hol.osu.edu/spmInfo.html?id=USNMENT00924086">USNMENT00924086</ext-link>; 1w, <ext-link xmlns:xlink="http://www.w3.org/1999/xlink" xlink:type="simple" ext-link-type="uri" xlink:href="http://hol.osu.edu/spmInfo.html?id=USNMENT00924091">USNMENT00924091</ext-link>), (<abbrev xmlns:xlink="http://www.w3.org/1999/xlink" content-type="institution" xlink:title="The Natural History Museum, London" id="ABBRID0ENZFK" xlink:type="simple">BMNH</abbrev>: 1w, <ext-link xmlns:xlink="http://www.w3.org/1999/xlink" xlink:type="simple" ext-link-type="uri" xlink:href="http://hol.osu.edu/spmInfo.html?id=USNMENT00924088">USNMENT00924088</ext-link>), (<abbrev xmlns:xlink="http://www.w3.org/1999/xlink" content-type="institution" xlink:title="Museum d’Histoire Naturelle, Genève" id="ABBRID0EXZFK" xlink:type="simple">MHNG</abbrev>: 1w, <ext-link xmlns:xlink="http://www.w3.org/1999/xlink" xlink:type="simple" ext-link-type="uri" xlink:href="http://hol.osu.edu/spmInfo.html?id=USNMENT00924095">USNMENT00924095</ext-link>).</p></tp:treatment-sec><tp:treatment-sec sec-type="S. maravalhas worker diagnosis" id="SECID0EB1FK"><title>
              <italic><tp:taxon-name><tp:taxon-name-part taxon-name-part-type="genus" reg="Sericomyrmex">S.</tp:taxon-name-part> <tp:taxon-name-part taxon-name-part-type="species" reg="maravalhas">maravalhas</tp:taxon-name-part></tp:taxon-name></italic> worker diagnosis.</title><p>Small species; frontal lobe triangular; frontal carina robust, complete; eye convex, sometimes laterally protruding in full-face view; mandible dorsally glossy, smooth; gaster with four sharp carinae.</p><!--PageBreak--></tp:treatment-sec><tp:treatment-sec sec-type="description" id="SECID0ET1FK"><title>
              <italic><tp:taxon-name><tp:taxon-name-part taxon-name-part-type="genus" reg="Sericomyrmex">S.</tp:taxon-name-part> <tp:taxon-name-part taxon-name-part-type="species" reg="maravalhas">maravalhas</tp:taxon-name-part></tp:taxon-name></italic> worker description.</title><p>Measurements in mm, range (holotype): <abbrev xmlns:xlink="http://www.w3.org/1999/xlink" xlink:title="Head width" id="ABBRID0EF2FK" xlink:type="simple">HWe</abbrev> 0.80–0.98 (0.95) <abbrev xmlns:xlink="http://www.w3.org/1999/xlink" xlink:title="Head width" id="ABBRID0EJ2FK" xlink:type="simple">HW</abbrev> 0.78–1.00 (0.96) <abbrev xmlns:xlink="http://www.w3.org/1999/xlink" xlink:title="Head width at the top of head" id="ABBRID0EN2FK" xlink:type="simple">HW1</abbrev> 0.75–1.2 (0.98) <abbrev xmlns:xlink="http://www.w3.org/1999/xlink" xlink:title="Head width posterior" id="ABBRID0ER2FK" xlink:type="simple">HW2</abbrev> 0.82–1.08 (1.03) <abbrev xmlns:xlink="http://www.w3.org/1999/xlink" xlink:title="Anterior head width most" id="ABBRID0EV2FK" xlink:type="simple">HW3</abbrev> 0.54–0.75 (0.63) <abbrev xmlns:xlink="http://www.w3.org/1999/xlink" xlink:title="Interfrontal width 1" id="ABBRID0EZ2FK" xlink:type="simple">IFW1</abbrev> 0.51–0.68 (0.64) <abbrev xmlns:xlink="http://www.w3.org/1999/xlink" xlink:title="Interfrontal width 2" id="ABBRID0E42FK" xlink:type="simple">IFW2</abbrev> 0.19–0.30 (0.2) <abbrev xmlns:xlink="http://www.w3.org/1999/xlink" xlink:title="Head length 1" id="ABBRID0EB3FK" xlink:type="simple">HL1</abbrev> 0.77–0.95 (0.88) <abbrev xmlns:xlink="http://www.w3.org/1999/xlink" xlink:title="Head length 2" id="ABBRID0EF3FK" xlink:type="simple">HL2</abbrev> 0.68–0.83 (0.8) <abbrev xmlns:xlink="http://www.w3.org/1999/xlink" xlink:title="Scape length" id="ABBRID0EJ3FK" xlink:type="simple">SL</abbrev> 0.58–0.73 (0.68) EL 0.13–0.2 (0.18) <abbrev xmlns:xlink="http://www.w3.org/1999/xlink" xlink:title="Ommatidia count" id="ABBRID0EN3FK" xlink:type="simple">Om</abbrev> 8–11 (9) <abbrev xmlns:xlink="http://www.w3.org/1999/xlink" xlink:title="Weber’s length" id="ABBRID0ER3FK" xlink:type="simple">WL</abbrev> 1.03–1.28 (1.2) <abbrev xmlns:xlink="http://www.w3.org/1999/xlink" xlink:title="Petiole length" id="ABBRID0EV3FK" xlink:type="simple">PL</abbrev> 0.21–0.32 (0.23) <abbrev xmlns:xlink="http://www.w3.org/1999/xlink" xlink:title="Postpetiole length" id="ABBRID0EZ3FK" xlink:type="simple">PPL</abbrev> 0.13–0.25 (0.21) <abbrev xmlns:xlink="http://www.w3.org/1999/xlink" xlink:title="Gaster length" id="ABBRID0E43FK" xlink:type="simple">GL</abbrev> 0.72–0.95 (0.85) <abbrev xmlns:xlink="http://www.w3.org/1999/xlink" xlink:title="Hind femur length" id="ABBRID0EB4FK" xlink:type="simple">HFL</abbrev> 0.82–1.08 (1) <abbrev xmlns:xlink="http://www.w3.org/1999/xlink" xlink:title="Pronotal width" id="ABBRID0EF4FK" xlink:type="simple">PW</abbrev> 0.52–0.71 (0.66) <abbrev xmlns:xlink="http://www.w3.org/1999/xlink" xlink:title="Cephalic index worker and queen" id="ABBRID0EJ4FK" xlink:type="simple">CI</abbrev> 97–110 (108) <abbrev xmlns:xlink="http://www.w3.org/1999/xlink" xlink:title="Frontal lobe index worker and queen" id="ABBRID0EN4FK" xlink:type="simple">FLI</abbrev> 57–73 (67) <abbrev xmlns:xlink="http://www.w3.org/1999/xlink" xlink:title="Scape index worker and queen" id="ABBRID0ER4FK" xlink:type="simple">SI</abbrev> 67–77 (72) <abbrev xmlns:xlink="http://www.w3.org/1999/xlink" xlink:title="Ocular index" id="ABBRID0EV4FK" xlink:type="simple">OI</abbrev> 15–21 (19) <abbrev xmlns:xlink="http://www.w3.org/1999/xlink" xlink:title="Cephalic emargination index" id="ABBRID0EZ4FK" xlink:type="simple">CEI</abbrev> 7–17 (8) [N=30]</p><p>
              <bold><italic>Pilosity.</italic></bold> Pubescence dense, lighter than integument, appressed to decumbent. Hairs curved, darker in color at base, appressed to suberect, mostly decumbent.</p><!--PageBreak--><p>
              <bold><italic>Head.</italic></bold> In full-face view slightly broader than long (<abbrev xmlns:xlink="http://www.w3.org/1999/xlink" xlink:title="Cephalic index worker and queen" id="ABBRID0EM5FK" xlink:type="simple">CI</abbrev>=104 ± 3), posterior corner angular to acute, lateral margin of head slightly convex, posterior cephalic emargination distinct (<abbrev xmlns:xlink="http://www.w3.org/1999/xlink" xlink:title="Cephalic emargination index" id="ABBRID0EQ5FK" xlink:type="simple">CEI</abbrev>=10 ± 2), gradually impressed. Vertexal impression distinct, frontal tumuli faint. Mandibles with 7–8 teeth, dorsally smooth and shiny, finely transversely striate only along masticatory margin. Eye large (<abbrev xmlns:xlink="http://www.w3.org/1999/xlink" xlink:title="Ocular index" id="ABBRID0EU5FK" xlink:type="simple">OI</abbrev> =18 ± 1), moderately convex, without white layer, 9–11 ommatidia across largest diameter. Frontal lobe relatively wide (<abbrev xmlns:xlink="http://www.w3.org/1999/xlink" xlink:title="Frontal lobe index worker and queen" id="ABBRID0EY5FK" xlink:type="simple">FLI</abbrev>=68 ± 2), triangular, posterior margin shorter than medial, lateral margin in some specimens mildly concave. Frontal carina well developed, complete, reaching posterior cephalic corner. Antennal scape moderately long, sometimes almost reaching posterior cephalic corner (<abbrev xmlns:xlink="http://www.w3.org/1999/xlink" xlink:title="Scape index worker and queen" id="ABBRID0E35FK" xlink:type="simple">SI</abbrev>=72 ± 3).</p><p>
              <bold><italic>Mesosoma.</italic></bold> Mesosomal tubercles low and obtuse to moderately pronounced. Propodeal carinae low, sometimes serrate, sometimes with posterodorsal denticles.</p><p>
              <bold><italic>Metasoma.</italic></bold> Petiole and postpetiole each with two low, short, serrate carinae dorsally, on petiole sometimes reduced to denticles, best seen in dorsolateral view. Postpetiole usually with another pair of low carinae laterally. First gastral tergite with lateral and dorsal carinae strongly developed (Figure <xref ref-type="fig" rid="F32">32c</xref>, <xref ref-type="fig" rid="F33">33f</xref>).</p><!--PageBreak--></tp:treatment-sec><tp:treatment-sec sec-type="description" id="SECID0EX6FK"><title>
              <italic><tp:taxon-name><tp:taxon-name-part taxon-name-part-type="genus" reg="Sericomyrmex">S.</tp:taxon-name-part> <tp:taxon-name-part taxon-name-part-type="species" reg="maravalhas">maravalhas</tp:taxon-name-part></tp:taxon-name></italic> queen description.</title><p>Measurements in mm: <abbrev xmlns:xlink="http://www.w3.org/1999/xlink" xlink:title="Head width" id="ABBRID0EJAGK" xlink:type="simple">HWe</abbrev> 1.12 <abbrev xmlns:xlink="http://www.w3.org/1999/xlink" xlink:title="Head width" id="ABBRID0ENAGK" xlink:type="simple">HW</abbrev> 1.12 <abbrev xmlns:xlink="http://www.w3.org/1999/xlink" xlink:title="Head width at the top of head" id="ABBRID0ERAGK" xlink:type="simple">HW1</abbrev> 1.24 <abbrev xmlns:xlink="http://www.w3.org/1999/xlink" xlink:title="Head width posterior" id="ABBRID0EVAGK" xlink:type="simple">HW2</abbrev> 1.36 <abbrev xmlns:xlink="http://www.w3.org/1999/xlink" xlink:title="Anterior head width most" id="ABBRID0EZAGK" xlink:type="simple">HW3</abbrev> 0.84 <abbrev xmlns:xlink="http://www.w3.org/1999/xlink" xlink:title="Interfrontal width 1" id="ABBRID0E4AGK" xlink:type="simple">IFW1</abbrev> 0.84 <abbrev xmlns:xlink="http://www.w3.org/1999/xlink" xlink:title="Interfrontal width 2" id="ABBRID0EBBGK" xlink:type="simple">IFW2</abbrev> 0.4 <abbrev xmlns:xlink="http://www.w3.org/1999/xlink" xlink:title="Head length 1" id="ABBRID0EFBGK" xlink:type="simple">HL1</abbrev> 1.12 <abbrev xmlns:xlink="http://www.w3.org/1999/xlink" xlink:title="Head length 2" id="ABBRID0EJBGK" xlink:type="simple">HL2</abbrev> 0.99 <abbrev xmlns:xlink="http://www.w3.org/1999/xlink" xlink:title="Scape length" id="ABBRID0ENBGK" xlink:type="simple">SL</abbrev> 0.75 EL 0.24 <abbrev xmlns:xlink="http://www.w3.org/1999/xlink" xlink:title="Ommatidia count" id="ABBRID0ERBGK" xlink:type="simple">Om</abbrev> 20 EW 0.08 <abbrev xmlns:xlink="http://www.w3.org/1999/xlink" xlink:title="Weber’s length" id="ABBRID0EVBGK" xlink:type="simple">WL</abbrev> 1.72 <abbrev xmlns:xlink="http://www.w3.org/1999/xlink" xlink:title="Petiole length" id="ABBRID0EZBGK" xlink:type="simple">PL</abbrev> 0.33 <abbrev xmlns:xlink="http://www.w3.org/1999/xlink" xlink:title="Postpetiole length" id="ABBRID0E4BGK" xlink:type="simple">PPL</abbrev> 0.3 <abbrev xmlns:xlink="http://www.w3.org/1999/xlink" xlink:title="Gaster length" id="ABBRID0EBCGK" xlink:type="simple">GL</abbrev> 1.6 <abbrev xmlns:xlink="http://www.w3.org/1999/xlink" xlink:title="Hind femur length" id="ABBRID0EFCGK" xlink:type="simple">HFL</abbrev> 1.25 <abbrev xmlns:xlink="http://www.w3.org/1999/xlink" xlink:title="Pronotal width" id="ABBRID0EJCGK" xlink:type="simple">PW</abbrev> 1 <abbrev xmlns:xlink="http://www.w3.org/1999/xlink" xlink:title="Cephalic index worker and queen" id="ABBRID0ENCGK" xlink:type="simple">CI</abbrev> 100 <abbrev xmlns:xlink="http://www.w3.org/1999/xlink" xlink:title="Frontal lobe index worker and queen" id="ABBRID0ERCGK" xlink:type="simple">FLI</abbrev> 75 <abbrev xmlns:xlink="http://www.w3.org/1999/xlink" xlink:title="Scape index worker and queen" id="ABBRID0EVCGK" xlink:type="simple">SI</abbrev> 67 <abbrev xmlns:xlink="http://www.w3.org/1999/xlink" xlink:title="Ocular index" id="ABBRID0EZCGK" xlink:type="simple">OI</abbrev> 22 [N=1]</p><p>
              <bold><italic>Head.</italic></bold> Mandible with 8 teeth, dorsally glossy and smooth, finely transversely striate only along masticatory margin. Preocular carina extending posterior to eye, becoming thinner posteriorly, almost converging with frontal carina to form complete scrobe, best seen in lateral view. Eye large, convex, protruding from sides of head in full-face view, 20 ommatidia across largest diameter. Frontal lobe as in worker, antennal scape not reaching posterior cephalic corner (<abbrev xmlns:xlink="http://www.w3.org/1999/xlink" xlink:title="Scape index worker and queen" id="ABBRID0EEDGK" xlink:type="simple">SI</abbrev>=67).</p><p>
              <bold><italic>Mesosoma.</italic></bold> Lateral pronotal tubercles low and obtuse. Scutum in dorsal view with notauli and median mesoscutal line faint. Parapsidal lines thin, slightly curved. Groove separating axillae in dorsal view weakly transversely costate. Scutellum inflated, short in dorsal view, narrowing posteriorly, with relatively deep V-shaped posterior notch. Propodeum with two obtuse, laterally flattened, diverging denticles.</p><p>
              <bold><italic>Metasoma.</italic></bold> First gastral tergite with lateral carinae strongly developed, dorsal carinae faint, anteromedian groove distinct.</p></tp:treatment-sec><tp:treatment-sec sec-type="S. maravalhas male" id="SECID0EWDGK"><title>
              <italic><tp:taxon-name><tp:taxon-name-part taxon-name-part-type="genus" reg="Sericomyrmex">S.</tp:taxon-name-part> <tp:taxon-name-part taxon-name-part-type="species" reg="maravalhas">maravalhas</tp:taxon-name-part></tp:taxon-name></italic> male.</title><p>Unknown.</p></tp:treatment-sec><tp:treatment-sec sec-type="S. maravalhas geographic range" id="SECID0EHEGK"><title>
              <italic><tp:taxon-name><tp:taxon-name-part taxon-name-part-type="genus" reg="Sericomyrmex">S.</tp:taxon-name-part> <tp:taxon-name-part taxon-name-part-type="species" reg="maravalhas">maravalhas</tp:taxon-name-part></tp:taxon-name></italic> geographic range.</title><p>Interior of Brazil, cerrado habitats. Map: Figure <xref ref-type="fig" rid="F35">35</xref>.</p></tp:treatment-sec><tp:treatment-sec sec-type="S. maravalhas notes" id="SECID0E4EGK"><title>
              <italic><tp:taxon-name><tp:taxon-name-part taxon-name-part-type="genus" reg="Sericomyrmex">S.</tp:taxon-name-part> <tp:taxon-name-part taxon-name-part-type="species" reg="maravalhas">maravalhas</tp:taxon-name-part></tp:taxon-name></italic> notes.</title><p>
              <italic><tp:taxon-name><tp:taxon-name-part taxon-name-part-type="genus" reg="Sericomyrmex">S.</tp:taxon-name-part> <tp:taxon-name-part taxon-name-part-type="species" reg="maravalhas">maravalhas</tp:taxon-name-part></tp:taxon-name></italic> can be separated from its sister species <italic><tp:taxon-name><tp:taxon-name-part taxon-name-part-type="genus" reg="Sericomyrmex">S.</tp:taxon-name-part> <tp:taxon-name-part taxon-name-part-type="species" reg="scrobifer">scrobifer</tp:taxon-name-part></tp:taxon-name></italic> by its smaller size; narrower, triangular frontal lobes (trapeziform in <italic><tp:taxon-name><tp:taxon-name-part taxon-name-part-type="species" reg="scrobifer">scrobifer</tp:taxon-name-part></tp:taxon-name></italic>); less robust frontal carinae; and eyes somewhat smaller and flatter (Figure <xref ref-type="fig" rid="F5">5d</xref>). The <!--PageBreak-->closely related <italic><tp:taxon-name><tp:taxon-name-part taxon-name-part-type="genus" reg="Sericomyrmex">S.</tp:taxon-name-part> <tp:taxon-name-part taxon-name-part-type="species" reg="saramama">saramama</tp:taxon-name-part></tp:taxon-name></italic> is similar in size but differs from <italic><tp:taxon-name><tp:taxon-name-part taxon-name-part-type="species" reg="maravalhas">maravalhas</tp:taxon-name-part></tp:taxon-name></italic> by the absence of dorsal gastral carinae, less robust frontal lobes and frontal carinae, and smaller, flatter eyes. <italic><tp:taxon-name><tp:taxon-name-part taxon-name-part-type="genus" reg="Sericomyrmex">S.</tp:taxon-name-part> <tp:taxon-name-part taxon-name-part-type="species" reg="opacus">opacus</tp:taxon-name-part></tp:taxon-name></italic>, which is similar in size and has smooth mandibles, can be distinguished from <italic><tp:taxon-name><tp:taxon-name-part taxon-name-part-type="species" reg="maravalhas">maravalhas</tp:taxon-name-part></tp:taxon-name></italic> by the absence of dorsal gastral carinae; smaller, flat eyes, sometimes with a white layer; weaker, incomplete frontal carinae; and <italic><tp:taxon-name><tp:taxon-name-part taxon-name-part-type="species" reg="opacus">opacus</tp:taxon-name-part></tp:taxon-name></italic>-typical rectangular frontal lobes.</p><p>In addition to characters that are the same as in the worker, the most diagnostic character of the <italic><tp:taxon-name><tp:taxon-name-part taxon-name-part-type="genus" reg="Sericomyrmex">S.</tp:taxon-name-part> <tp:taxon-name-part taxon-name-part-type="species" reg="maravalhas">maravalhas</tp:taxon-name-part></tp:taxon-name></italic> queen is the presence of fully developed preocular carinae that almost join with the frontal carinae posteriorly, a relatively deep notch in the posterior margin of the scutellum, and large propodeal denticles. However, because our description is based on a single specimen, we do not know if these characters vary within the species.</p><p>Sister species <italic><tp:taxon-name><tp:taxon-name-part taxon-name-part-type="genus" reg="Sericomyrmex">S.</tp:taxon-name-part> <tp:taxon-name-part taxon-name-part-type="species" reg="maravalhas">maravalhas</tp:taxon-name-part></tp:taxon-name></italic> and <italic><tp:taxon-name><tp:taxon-name-part taxon-name-part-type="genus" reg="Sericomyrmex">S.</tp:taxon-name-part> <tp:taxon-name-part taxon-name-part-type="species" reg="scrobifer">scrobifer</tp:taxon-name-part></tp:taxon-name></italic> have consistent morphological and molecular differences and their distributions overlap, possibly substantially, which reinforces our decision to recognize them as distinct species. However, distributional data for both species are clearly incomplete (Figure <xref ref-type="fig" rid="F35">35</xref>) and it remains entirely possible that, due to undersampling, we may be unaware of forms that are morphologically and/or molecularly intermediate between the two species, which, if they exist, might compel us to reevaluate them to be a single species. Currently, however, based on all of the material examined, the results of the morphological measurement analyses (Figure 3FLI, Figure <xref ref-type="fig" rid="F5">5d</xref>), and the branch lengths separating the two species in the molecular phylogeny (Suppl. material <xref ref-type="supplementary-material" rid="S1">1</xref>), we have chosen to recognize <italic><tp:taxon-name><tp:taxon-name-part taxon-name-part-type="species" reg="maravalhas">maravalhas</tp:taxon-name-part></tp:taxon-name></italic> as distinct from <italic><tp:taxon-name><tp:taxon-name-part taxon-name-part-type="species" reg="scrobifer">scrobifer</tp:taxon-name-part></tp:taxon-name></italic>.</p><!--PageBreak--><p>An interesting feature of <italic><tp:taxon-name><tp:taxon-name-part taxon-name-part-type="genus" reg="Sericomyrmex">S.</tp:taxon-name-part> <tp:taxon-name-part taxon-name-part-type="species" reg="maravalhas">maravalhas</tp:taxon-name-part></tp:taxon-name></italic> is that, unlike adult workers of all other <italic><tp:taxon-name><tp:taxon-name-part taxon-name-part-type="genus" reg="Sericomyrmex">Sericomyrmex</tp:taxon-name-part></tp:taxon-name></italic> species that we examined under SEM, some of the <italic><tp:taxon-name><tp:taxon-name-part taxon-name-part-type="species" reg="maravalhas">maravalhas</tp:taxon-name-part></tp:taxon-name></italic> workers lack the thick, waxy, crystal-like cuticular layer (Figure <xref ref-type="fig" rid="F33">33h</xref>). In <italic><tp:taxon-name><tp:taxon-name-part taxon-name-part-type="genus" reg="Sericomyrmex">S.</tp:taxon-name-part> <tp:taxon-name-part taxon-name-part-type="species" reg="maravalhas">maravalhas</tp:taxon-name-part></tp:taxon-name></italic> this layer can be entirely (Figure <xref ref-type="fig" rid="F33">33g</xref>) or partially (Figure <xref ref-type="fig" rid="F33">33e, i</xref>) absent so that the minutely papillate integument is visible (Figure <xref ref-type="fig" rid="F33">33g</xref>), a condition otherwise known only in males and callow workers of other <italic><tp:taxon-name><tp:taxon-name-part taxon-name-part-type="genus" reg="Sericomyrmex">Sericomyrmex</tp:taxon-name-part></tp:taxon-name></italic> species (Figure <xref ref-type="fig" rid="F6">6d–e</xref>). We know nothing about the chemical composition or function of this white, crystal-like layer, but the two most likely explanations are that it is either a cuticular secretion or microbial in origin. Considering the known complex microbial interactions in the attine ant symbiosis (<xref ref-type="bibr" rid="B16">Currie et al. 2003</xref>, <xref ref-type="bibr" rid="B15">2006</xref>, <xref ref-type="bibr" rid="B21">Fernández-Marín et al. 2006</xref>, <xref ref-type="bibr" rid="B41">Little and Currie 2007</xref>), and considering that this layer covers the eyes of some <italic><tp:taxon-name><tp:taxon-name-part taxon-name-part-type="genus" reg="Sericomyrmex">Sericomyrmex</tp:taxon-name-part></tp:taxon-name></italic> species (see <italic><tp:taxon-name><tp:taxon-name-part taxon-name-part-type="genus" reg="Sericomyrmex">S.</tp:taxon-name-part> <tp:taxon-name-part taxon-name-part-type="species" reg="saussurei">saussurei</tp:taxon-name-part></tp:taxon-name></italic> notes for discussion), this phenomenon needs to be further investigated.</p></tp:treatment-sec><tp:treatment-sec sec-type="S. maravalhas etymology" id="SECID0EVNGK"><title>
              <italic><tp:taxon-name><tp:taxon-name-part taxon-name-part-type="genus" reg="Sericomyrmex">S.</tp:taxon-name-part> <tp:taxon-name-part taxon-name-part-type="species" reg="maravalhas">maravalhas</tp:taxon-name-part></tp:taxon-name></italic> etymology.</title><p>This species is named after our myrmecologist colleague Jonas Maravalhas, who sorted and sent to us the specimens of this species used in our molecular phylogenetic analyses. The molecular data were crucial, in combination with morphological evidence, for recognizing <italic><tp:taxon-name><tp:taxon-name-part taxon-name-part-type="species" reg="maravalhas">maravalhas</tp:taxon-name-part></tp:taxon-name></italic> as a distinct species. Even better, Jonas’ surname has the same root as “<italic>maravilhas</italic>” which means “wonders” in Portuguese, an appropriate adjective for this new species. The species name is a noun in apposition.</p></tp:treatment-sec><tp:treatment-sec sec-type="material" id="SECID0ETOGK"><title>Material examined.</title><p>
              <bold>BRAZIL: Mato Grosso</bold>: Coxim, Rio Taquari, [<named-content xmlns:xlink="http://www.w3.org/1999/xlink" content-type="dwc:verbatimCoordinates" xlink:type="simple"><named-content content-type="geo-json" specific-use="{&#34;type&#34;:&#34;Point&#34;,&#34;coordinates&#34;:[-54.746500,-18.526400]}" id="NCID0E5OGK" xlink:type="simple">-18.5264, -54.7465</named-content></named-content>], 1 Dec 1963, V. C. Andzada; Near Poconé, Transpantaneira Km115, [<named-content xmlns:xlink="http://www.w3.org/1999/xlink" content-type="dwc:verbatimCoordinates" xlink:type="simple"><named-content content-type="geo-json" specific-use="{&#34;type&#34;:&#34;Point&#34;,&#34;coordinates&#34;:[-56.626900,-16.259700]}" id="NCID0EGPGK" xlink:type="simple">-16.2597, -56.6269</named-content></named-content>], 28 Nov 1984, J. C. Trager; Serra Azul State Park, Barra do Garças, <named-content xmlns:xlink="http://www.w3.org/1999/xlink" content-type="dwc:verbatimCoordinates" xlink:type="simple"><named-content content-type="geo-json" specific-use="{&#34;type&#34;:&#34;Point&#34;,&#34;coordinates&#34;:[-52.261700,-15.857100]}" id="NCID0EOPGK" xlink:type="simple">-15.8571, -52.2617</named-content></named-content>, 539m, 5 Jun 2011, H. Vasconcelos; <bold>Mato Grosso do Sul</bold>: Campo Grande, <named-content xmlns:xlink="http://www.w3.org/1999/xlink" content-type="dwc:verbatimCoordinates" xlink:type="simple"><named-content content-type="geo-json" specific-use="{&#34;type&#34;:&#34;Point&#34;,&#34;coordinates&#34;:[-54.727500,-20.426100]}" id="NCID0EYPGK" xlink:type="simple">-20.4261, -54.7275</named-content></named-content>, 532m, 7 Oct 2012; <bold>Tocantins</bold>: Araguacema, Rio Tiririca, <named-content xmlns:xlink="http://www.w3.org/1999/xlink" content-type="dwc:verbatimCoordinates" xlink:type="simple"><named-content content-type="geo-json" specific-use="{&#34;type&#34;:&#34;Point&#34;,&#34;coordinates&#34;:[-49.667500,-8.988600]}" id="NCID0ECQGK" xlink:type="simple">-8.9886, -49.6675</named-content></named-content>, 16 Nov 2005, R. R. Silva, R. M. Feitosa; Ponte Alta do Bom Jesus, <named-content xmlns:xlink="http://www.w3.org/1999/xlink" content-type="dwc:verbatimCoordinates" xlink:type="simple"><named-content content-type="geo-json" specific-use="{&#34;type&#34;:&#34;Point&#34;,&#34;coordinates&#34;:[-46.617600,-12.121200]}" id="NCID0EKQGK" xlink:type="simple">-12.1212, -46.6176</named-content></named-content>, 7 Oct 2004, R. R. Silva, B. H. Dietz.</p><fig id="F32" position="float" orientation="portrait"><label>Figure 32.</label><caption><p>
          <italic><tp:taxon-name><tp:taxon-name-part taxon-name-part-type="genus" reg="Sericomyrmex">S.</tp:taxon-name-part> <tp:taxon-name-part taxon-name-part-type="species" reg="maravalhas">maravalhas</tp:taxon-name-part></tp:taxon-name></italic> worker (<ext-link xmlns:xlink="http://www.w3.org/1999/xlink" xlink:type="simple" ext-link-type="uri" xlink:href="http://hol.osu.edu/spmInfo.html?id=USNMENT00924081">USNMENT00924081</ext-link>). <bold>a</bold> Head <bold>b</bold> dorsal view; and <bold>c</bold> lateral profile.</p></caption><graphic xmlns:xlink="http://www.w3.org/1999/xlink" xlink:href="zookeys-670-001-g032.jpg" position="float" orientation="portrait" xlink:type="simple" id="oo_132896.jpg"/></fig><fig id="F33" position="float" orientation="portrait"><label>Figure 33.</label><caption><p>
          <italic><tp:taxon-name><tp:taxon-name-part taxon-name-part-type="genus" reg="Sericomyrmex">S.</tp:taxon-name-part> <tp:taxon-name-part taxon-name-part-type="species" reg="maravalhas">maravalhas</tp:taxon-name-part></tp:taxon-name></italic> worker (<ext-link xmlns:xlink="http://www.w3.org/1999/xlink" xlink:type="simple" ext-link-type="uri" xlink:href="http://hol.osu.edu/spmInfo.html?id=USNMENT00924090">USNMENT00924090</ext-link>: (<bold>a, b, c, d, f, g</bold>) <ext-link xmlns:xlink="http://www.w3.org/1999/xlink" xlink:type="simple" ext-link-type="uri" xlink:href="http://hol.osu.edu/spmInfo.html?id=USNMENT01126226">USNMENT01126226</ext-link> (<bold>e, h, i</bold>), SEM images. <bold>a</bold> Head, full-face view <bold>b</bold> mandibles <bold>c</bold> eye <bold>d</bold> mesosoma and metasoma, dorsal view <bold>e</bold> mesosoma, lateral view <bold>f</bold> metasoma, dorsal view <bold>g</bold> head, papillate integument <bold>h</bold> mesosoma, integument with dense crystal-like layer <bold>i</bold> mesosoma, papillate integument with sparse crystal-like layer.</p></caption><graphic xmlns:xlink="http://www.w3.org/1999/xlink" xlink:href="zookeys-670-001-g033.jpg" position="float" orientation="portrait" xlink:type="simple" id="oo_132897.jpg"/></fig><fig id="F34" position="float" orientation="portrait"><label>Figure 34.</label><caption><p>
          <italic><tp:taxon-name><tp:taxon-name-part taxon-name-part-type="genus" reg="Sericomyrmex">S.</tp:taxon-name-part> <tp:taxon-name-part taxon-name-part-type="species" reg="maravalhas">maravalhas</tp:taxon-name-part></tp:taxon-name></italic> queen (<ext-link xmlns:xlink="http://www.w3.org/1999/xlink" xlink:type="simple" ext-link-type="uri" xlink:href="http://hol.osu.edu/spmInfo.html?id=USNMENT00924082">USNMENT00924082</ext-link>). <bold>a</bold> Head <bold>b</bold> lateral profile <bold>c</bold> mesosoma, dorsal view; and gaster <bold>d</bold> lateral and <bold>e</bold> dorsal views.</p></caption><graphic xmlns:xlink="http://www.w3.org/1999/xlink" xlink:href="zookeys-670-001-g034.jpg" position="float" orientation="portrait" xlink:type="simple" id="oo_132899.jpg"/></fig><fig id="F35" position="float" orientation="portrait"><label>Figure 35.</label><caption><p>Distribution map of <italic><tp:taxon-name><tp:taxon-name-part taxon-name-part-type="genus" reg="Sericomyrmex">S.</tp:taxon-name-part> <tp:taxon-name-part taxon-name-part-type="species" reg="maravalhas">maravalhas</tp:taxon-name-part></tp:taxon-name></italic>, <italic><tp:taxon-name><tp:taxon-name-part taxon-name-part-type="genus" reg="Sericomyrmex">S.</tp:taxon-name-part> <tp:taxon-name-part taxon-name-part-type="species" reg="saramama">saramama</tp:taxon-name-part></tp:taxon-name></italic>, and <italic><tp:taxon-name><tp:taxon-name-part taxon-name-part-type="genus" reg="Sericomyrmex">S.</tp:taxon-name-part> <tp:taxon-name-part taxon-name-part-type="species" reg="scrobifer">scrobifer</tp:taxon-name-part></tp:taxon-name></italic>.</p></caption><graphic xmlns:xlink="http://www.w3.org/1999/xlink" xlink:href="zookeys-670-001-g035.jpg" position="float" orientation="portrait" xlink:type="simple" id="oo_132902.jpg"/></fig></tp:treatment-sec><tp:treatment-sec><!--Section generated to contain objects referenced in tp:taxon-treatment.--><fig id="F5" position="float" orientation="portrait"><label>Figure 5.</label><caption><p>Principal component analysis of reduced data sets, scatter plots. <bold>a</bold> <italic><tp:taxon-name><tp:taxon-name-part taxon-name-part-type="genus" reg="Sericomyrmex">S.</tp:taxon-name-part> <tp:taxon-name-part taxon-name-part-type="species" reg="amabilis">amabilis</tp:taxon-name-part></tp:taxon-name></italic> and <italic><tp:taxon-name><tp:taxon-name-part taxon-name-part-type="genus" reg="Sericomyrmex">S.</tp:taxon-name-part> <tp:taxon-name-part taxon-name-part-type="species" reg="opacus">opacus</tp:taxon-name-part></tp:taxon-name></italic> <bold>b</bold> <italic><tp:taxon-name><tp:taxon-name-part taxon-name-part-type="genus" reg="Sericomyrmex">S.</tp:taxon-name-part> <tp:taxon-name-part taxon-name-part-type="species" reg="opacus">opacus</tp:taxon-name-part></tp:taxon-name></italic> and <italic><tp:taxon-name><tp:taxon-name-part taxon-name-part-type="genus" reg="Sericomyrmex">S.</tp:taxon-name-part> <tp:taxon-name-part taxon-name-part-type="species" reg="parvulus">parvulus</tp:taxon-name-part></tp:taxon-name></italic> <bold>c</bold> populations of <italic><tp:taxon-name><tp:taxon-name-part taxon-name-part-type="genus" reg="Sericomyrmex">S.</tp:taxon-name-part> <tp:taxon-name-part taxon-name-part-type="species" reg="mayri">mayri</tp:taxon-name-part></tp:taxon-name></italic> <bold>d</bold> <italic><tp:taxon-name><tp:taxon-name-part taxon-name-part-type="genus" reg="Sericomyrmex">S.</tp:taxon-name-part> <tp:taxon-name-part taxon-name-part-type="species" reg="maravalhas">maravalhas</tp:taxon-name-part></tp:taxon-name></italic> and <italic><tp:taxon-name><tp:taxon-name-part taxon-name-part-type="genus" reg="Sericomyrmex">S.</tp:taxon-name-part> <tp:taxon-name-part taxon-name-part-type="species" reg="scrobifer">scrobifer</tp:taxon-name-part></tp:taxon-name></italic> <bold>e</bold> populations of striate-mandibled <italic><tp:taxon-name><tp:taxon-name-part taxon-name-part-type="genus" reg="Sericomyrmex">S.</tp:taxon-name-part> <tp:taxon-name-part taxon-name-part-type="species" reg="amabilis">amabilis</tp:taxon-name-part></tp:taxon-name></italic> vs. smooth-mandibled (SM) <italic><tp:taxon-name><tp:taxon-name-part taxon-name-part-type="genus" reg="Sericomyrmex">S.</tp:taxon-name-part> <tp:taxon-name-part taxon-name-part-type="species" reg="amabilis">amabilis</tp:taxon-name-part></tp:taxon-name></italic> <bold>f</bold> populations of <italic><tp:taxon-name><tp:taxon-name-part taxon-name-part-type="genus" reg="Sericomyrmex">S.</tp:taxon-name-part> <tp:taxon-name-part taxon-name-part-type="species" reg="opacus">opacus</tp:taxon-name-part></tp:taxon-name></italic> <bold>g</bold> populations of typical <italic><tp:taxon-name><tp:taxon-name-part taxon-name-part-type="genus" reg="Sericomyrmex">S.</tp:taxon-name-part> <tp:taxon-name-part taxon-name-part-type="species" reg="bondari">bondari</tp:taxon-name-part></tp:taxon-name></italic> vs. reduced-hair (RH) <italic><tp:taxon-name><tp:taxon-name-part taxon-name-part-type="genus" reg="Sericomyrmex">S.</tp:taxon-name-part> <tp:taxon-name-part taxon-name-part-type="species" reg="bondari">bondari</tp:taxon-name-part></tp:taxon-name></italic> <bold>h</bold> populations striate-mandibled <italic><tp:taxon-name><tp:taxon-name-part taxon-name-part-type="genus" reg="Sericomyrmex">S.</tp:taxon-name-part> <tp:taxon-name-part taxon-name-part-type="species" reg="saussurei">saussurei</tp:taxon-name-part></tp:taxon-name></italic> vs. smooth-mandibled (SM) <italic><tp:taxon-name><tp:taxon-name-part taxon-name-part-type="genus" reg="Sericomyrmex">S.</tp:taxon-name-part> <tp:taxon-name-part taxon-name-part-type="species" reg="saussurei">saussurei</tp:taxon-name-part></tp:taxon-name></italic>.</p></caption><graphic xmlns:xlink="http://www.w3.org/1999/xlink" xlink:href="zookeys-670-001-g005.jpg" position="float" orientation="portrait" xlink:type="simple" id="oo_132778.jpg"/></fig><supplementary-material xmlns:xlink="http://www.w3.org/1999/xlink" id="S1" position="float" orientation="portrait" xlink:type="simple"><label>Supplementary material 1</label><p>Data type: Adobe PDF file</p><p>
          <bold>UCE phylogeny</bold>
        </p><p>Explanation note: The maximum-likelihood phylogeny of the 90% complete concatenated matrix containing 799 UCE loci (702,574 base pairs), adapted from <xref ref-type="bibr" rid="B34">Ješovnik et al. 2017</xref>.</p><media xlink:href="zookeys-670-001-s001.pdf" mimetype="application" mime-subtype="pdf" position="float" orientation="portrait" xlink:type="simple" id="oo_132947.pdf"/><permissions><license xlink:type="simple"><license-p>This dataset is made available under the Open Database License (http://opendatacommons.org/licenses/odbl/1.0/). The Open Database License (ODbL) is a license agreement intended to allow users to freely share, modify, and use this Dataset while maintaining this same freedom for others, provided that the original source and author(s) are credited.</license-p></license></permissions><attrib specific-use="authors">Ana Ješovnik, Ted R. Schultz</attrib></supplementary-material><fig id="F6" position="float" orientation="portrait"><label>Figure 6.</label><caption><p>
          <italic><tp:taxon-name><tp:taxon-name-part taxon-name-part-type="genus" reg="Sericomyrmex">Sericomyrmex</tp:taxon-name-part></tp:taxon-name></italic> morphology, SEM images: integument, mandibles, and eyes. Integument: <bold>a</bold>, <bold>b, c</bold> adult worker integument <bold>d</bold>, <bold>e</bold> callow worker integument; <bold>f</bold> male integument. Mandibles: <bold>g</bold> smooth (<italic><tp:taxon-name><tp:taxon-name-part taxon-name-part-type="genus" reg="Sericomyrmex">S.</tp:taxon-name-part> <tp:taxon-name-part taxon-name-part-type="species" reg="parvulus">parvulus</tp:taxon-name-part></tp:taxon-name></italic> worker) <bold>MCS</bold> median clypeal seta <bold>h</bold> striate (<italic><tp:taxon-name><tp:taxon-name-part taxon-name-part-type="genus" reg="Sericomyrmex">S.</tp:taxon-name-part> <tp:taxon-name-part taxon-name-part-type="species" reg="saussurei">saussurei</tp:taxon-name-part></tp:taxon-name></italic> worker) <bold>i</bold> faintly striate (<italic><tp:taxon-name><tp:taxon-name-part taxon-name-part-type="genus" reg="Sericomyrmex">S.</tp:taxon-name-part> <tp:taxon-name-part taxon-name-part-type="species" reg="mayri">mayri</tp:taxon-name-part></tp:taxon-name></italic> callow worker). Eyes: <bold>j, k</bold> eyes without white layer; <bold>l</bold> partially covered eye (<italic><tp:taxon-name><tp:taxon-name-part taxon-name-part-type="genus" reg="Sericomyrmex">S.</tp:taxon-name-part> <tp:taxon-name-part taxon-name-part-type="species" reg="parvulus">parvulus</tp:taxon-name-part></tp:taxon-name></italic>) <bold>m</bold> completely covered eye, but individual ommatidia still discernible (<italic><tp:taxon-name><tp:taxon-name-part taxon-name-part-type="genus" reg="Sericomyrmex">S.</tp:taxon-name-part> <tp:taxon-name-part taxon-name-part-type="species" reg="opacus">opacus</tp:taxon-name-part></tp:taxon-name></italic>) <bold>n</bold> eye with thick white layer, ommatidia visible through narrow holes (<italic><tp:taxon-name><tp:taxon-name-part taxon-name-part-type="genus" reg="Sericomyrmex">S.</tp:taxon-name-part> <tp:taxon-name-part taxon-name-part-type="species" reg="saussurei">saussurei</tp:taxon-name-part></tp:taxon-name></italic>) <bold>o</bold> eye completely covered with white layer, individual ommatidia not visible (<italic><tp:taxon-name><tp:taxon-name-part taxon-name-part-type="genus" reg="Sericomyrmex">S.</tp:taxon-name-part> <tp:taxon-name-part taxon-name-part-type="species" reg="saussurei">saussurei</tp:taxon-name-part></tp:taxon-name></italic>).</p></caption><graphic xmlns:xlink="http://www.w3.org/1999/xlink" xlink:href="zookeys-670-001-g006.jpg" position="float" orientation="portrait" xlink:type="simple" id="oo_132780.jpg"/></fig></tp:treatment-sec><ref-list><ref id="B34"><mixed-citation xmlns:xlink="http://www.w3.org/1999/xlink" xlink:type="simple">
          <person-group><name name-style="western"><surname>Ješovnik</surname><given-names>A</given-names></name><name name-style="western"><surname>Sosa-Calvo</surname><given-names>J</given-names></name><name name-style="western"><surname>Lloyd</surname><given-names>M</given-names></name><name name-style="western"><surname>Branstetter</surname><given-names>M</given-names></name><name name-style="western"><surname>Fernández</surname><given-names>F</given-names></name><name name-style="western"><surname>Schultz</surname><given-names>TR</given-names></name></person-group> (<year>2017</year>) Phylogenomic species delimitation and host-symbiont coevolution in the fungus-farming ant genus <italic><tp:taxon-name><tp:taxon-name-part taxon-name-part-type="genus">Sericomyrmex</tp:taxon-name-part></tp:taxon-name></italic> Mayr (<tp:taxon-name><tp:taxon-name-part taxon-name-part-type="order">Hymenoptera</tp:taxon-name-part></tp:taxon-name>: <tp:taxon-name><tp:taxon-name-part taxon-name-part-type="family">Formicidae</tp:taxon-name-part></tp:taxon-name>): Ultraconserved elements (UCEs) resolve a recent radiation. Systematic Entomology. <ext-link xlink:type="simple" ext-link-type="doi" xlink:href="10.1111/syen.12228">https://doi.org/10.1111/syen.12228</ext-link></mixed-citation></ref><ref id="B16"><mixed-citation xmlns:xlink="http://www.w3.org/1999/xlink" xlink:type="simple">
          <person-group><name name-style="western"><surname>Currie</surname><given-names>CR</given-names></name><name name-style="western"><surname>Wong</surname><given-names>B</given-names></name><name name-style="western"><surname>Stuart</surname><given-names>AE</given-names></name><name name-style="western"><surname>Schultz</surname><given-names>TR</given-names></name><name name-style="western"><surname>Rehner</surname><given-names>SA</given-names></name><name name-style="western"><surname>Mueller</surname><given-names>UG</given-names></name><name name-style="western"><surname>Sung</surname><given-names>G-H</given-names></name><name name-style="western"><surname>Spatafora</surname><given-names>JW</given-names></name><name name-style="western"><surname>Straus</surname><given-names>NA</given-names></name></person-group> (<year>2003</year>) <article-title>Ancient tripartite coevolution in the attine ant-microbe symbiosis.</article-title> <source>Science</source> <volume>299</volume>: <fpage>386</fpage>–<lpage>388</lpage>. <ext-link xlink:type="simple" ext-link-type="doi" xlink:href="10.1126/science.1078155">https://doi.org/10.1126/science.1078155</ext-link></mixed-citation></ref><ref id="B15"><mixed-citation xmlns:xlink="http://www.w3.org/1999/xlink" xlink:type="simple">
          <person-group><name name-style="western"><surname>Currie</surname><given-names>CR</given-names></name><name name-style="western"><surname>Poulsen</surname><given-names>M</given-names></name><name name-style="western"><surname>Mendenhall</surname><given-names>J</given-names></name><name name-style="western"><surname>Boomsma</surname><given-names>JJ</given-names></name><name name-style="western"><surname>Billen</surname><given-names>J</given-names></name></person-group> (<year>2006</year>) <article-title>Coevolved crypts and exocrine glands support mutualistic bacteria in fungus-growing ants.</article-title> <source>Science</source> <volume>311</volume>: <fpage>81</fpage>–<lpage>3</lpage>. <ext-link xlink:type="simple" ext-link-type="doi" xlink:href="10.1126/science.1119744">https://doi.org/10.1126/science.1119744</ext-link></mixed-citation></ref><ref id="B21"><mixed-citation xmlns:xlink="http://www.w3.org/1999/xlink" xlink:type="simple">
          <person-group><name name-style="western"><surname>Fernández-Marín</surname><given-names>H</given-names></name><name name-style="western"><surname>Zimmerman</surname><given-names>JK</given-names></name><name name-style="western"><surname>Rehner</surname><given-names>SA</given-names></name><name name-style="western"><surname>Wcislo</surname><given-names>WT</given-names></name></person-group> (<year>2006</year>) <article-title>Active use of the metapleural glands by ants in controlling fungal infection.</article-title> <source>Proceedings of the Royal Society B: Biological Sciences</source> <volume>273</volume>: <fpage>1689</fpage>–<lpage>95</lpage>. <ext-link xlink:type="simple" ext-link-type="doi" xlink:href="10.1098/rspb.2006.3492">https://doi.org/10.1098/rspb.2006.3492</ext-link></mixed-citation></ref><ref id="B41"><mixed-citation xmlns:xlink="http://www.w3.org/1999/xlink" xlink:type="simple">
          <person-group><name name-style="western"><surname>Little</surname><given-names>AEF</given-names></name><name name-style="western"><surname>Currie</surname><given-names>CR</given-names></name></person-group> (<year>2007</year>) <article-title>Symbiotic complexity: discovery of a fifth symbiont in the attine ant-microbe symbiosis.</article-title> <source>Biology letters</source> <volume>3</volume>: <fpage>501</fpage>–<lpage>504</lpage>. <ext-link xlink:type="simple" ext-link-type="doi" xlink:href="10.1098/rsbl.2007.0253">https://doi.org/10.1098/rsbl.2007.0253</ext-link></mixed-citation></ref></ref-list></tp:taxon-treatment>
