# Supplementary material for: Revision of the fungus-farming ant genus Sericomyrmex Mayr (Hymenoptera, Formicidae, Myrmicinae)
Source: Zookeys. 2017 Apr 24;(670):1–109. doi: 10.3897/zookeys.670.11839 (PMC5523163; doi:10.3897/zookeys.670.11839)
Supplement: XML Treatment for Sericomyrmex mayri [file zookeys.670.11839-treatment5.xml]

<!DOCTYPE tp:taxon-treatment
  PUBLIC "-//TaxonX//DTD Taxonomic Treatment Publishing DTD v0 20100105//EN" "tax-treatment-NSO.dtd">
<tp:taxon-treatment xmlns:tp="http://www.plazi.org/taxpub"><tp:treatment-meta><kwd-group><label>Taxon classification</label><kwd><named-content xmlns:xlink="http://www.w3.org/1999/xlink" content-type="kingdom">Animalia</named-content></kwd><kwd><named-content xmlns:xlink="http://www.w3.org/1999/xlink" content-type="order">Hymenoptera</named-content></kwd><kwd><named-content xmlns:xlink="http://www.w3.org/1999/xlink" content-type="family">Formicidae</named-content></kwd></kwd-group><mixed-citation publication-type="journal"><person-group><name><surname>Ješovnik</surname><given-names>Ana</given-names></name><name><surname>Schultz</surname><given-names>Ted R.</given-names></name></person-group><article-title>Revision of the fungus-farming ant genus <italic><tp:taxon-name><tp:taxon-name-part taxon-name-part-type="genus" reg="Sericomyrmex">Sericomyrmex</tp:taxon-name-part></tp:taxon-name></italic> Mayr (<tp:taxon-name><tp:taxon-name-part taxon-name-part-type="order">Hymenoptera</tp:taxon-name-part></tp:taxon-name>, <tp:taxon-name><tp:taxon-name-part taxon-name-part-type="family">Formicidae</tp:taxon-name-part></tp:taxon-name>, <tp:taxon-name><tp:taxon-name-part taxon-name-part-type="subfamily">Myrmicinae</tp:taxon-name-part></tp:taxon-name>)</article-title><source>Zookeys</source><day>24</day><month>4</month><year>2017</year><volume>2017</volume><issue>670</issue><fpage>1</fpage><lpage>109</lpage><pub-id pub-id-type="doi">10.3897/zookeys.670.11839</pub-id></mixed-citation></tp:treatment-meta><tp:nomenclature><tp:taxon-name>
              <tp:taxon-name-part taxon-name-part-type="genus" reg="Sericomyrmex">Sericomyrmex</tp:taxon-name-part>
              <tp:taxon-name-part taxon-name-part-type="species" reg="mayri">mayri</tp:taxon-name-part>
            </tp:taxon-name><tp:taxon-authority>Forel, 1912</tp:taxon-authority><xref ref-type="fig" rid="F36">Figures 36</xref><xref ref-type="fig" rid="F37">, 37</xref><xref ref-type="fig" rid="F38">, 38</xref><xref ref-type="fig" rid="F39">(Worker); Figure 39</xref><xref ref-type="fig" rid="F40">(Queen and male); Figure 40</xref><xref ref-type="fig" rid="F41">(Larva); Figure 41 (Map)</xref><tp:nomenclature-citation-list><tp:nomenclature-citation><tp:taxon-name>
                  <tp:taxon-name-part taxon-name-part-type="genus" reg="Sericomyrmex">Sericomyrmex</tp:taxon-name-part> <tp:taxon-name-part taxon-name-part-type="species" reg="mayri">mayri</tp:taxon-name-part></tp:taxon-name><comment>Forel, 1912: 194. <tp:taxon-name><tp:taxon-name-part taxon-name-part-type="genus" reg="Lectotype">Lectotype</tp:taxon-name-part> <tp:taxon-name-part taxon-name-part-type="species" reg="worker">worker</tp:taxon-name-part></tp:taxon-name> (here designated): BRAZIL, Rio de Janeiro, Niterói, [<named-content xmlns:xlink="http://www.w3.org/1999/xlink" content-type="dwc:verbatimCoordinates" xlink:type="simple"><named-content content-type="geo-json" specific-use="{&#34;type&#34;:&#34;Point&#34;,&#34;coordinates&#34;:[-43.277500,-22.875100]}" id="NCID0EXYGK" xlink:type="simple">-22.8751, -43.2775</named-content></named-content>], ANTC31816, A. Forel, (<abbrev xmlns:xlink="http://www.w3.org/1999/xlink" content-type="institution" xlink:title="Museum d’Histoire Naturelle, Genève" id="ABBRID0E3YGK" xlink:type="simple">MHNG</abbrev>: 1w, <ext-link xmlns:xlink="http://www.w3.org/1999/xlink" xlink:type="simple" ext-link-type="uri" xlink:href="http://data.antweb.org/specimen/CASENT0909370">CASENT0909370</ext-link>). <italic>Paralectotypes</italic>: same data as lectotype (<abbrev xmlns:xlink="http://www.w3.org/1999/xlink" content-type="institution" xlink:title="Museum d’Histoire Naturelle, Genève" id="ABBRID0EIZGK" xlink:type="simple">MHNG</abbrev>: 1w, <ext-link xmlns:xlink="http://www.w3.org/1999/xlink" xlink:type="simple" ext-link-type="uri" xlink:href="http://hol.osu.edu/spmInfo.html?id=USNMENT00445567">USNMENT00445567</ext-link>; 3m, <ext-link xmlns:xlink="http://www.w3.org/1999/xlink" xlink:type="simple" ext-link-type="uri" xlink:href="http://hol.osu.edu/spmInfo.html?id=USNMENT00445580">USNMENT00445580</ext-link>).</comment></tp:nomenclature-citation><tp:nomenclature-citation><tp:taxon-name><tp:taxon-name-part taxon-name-part-type="genus" reg="Sericomyrmex">Sericomyrmex</tp:taxon-name-part> <tp:taxon-name-part taxon-name-part-type="species" reg="urichi">urichi</tp:taxon-name-part></tp:taxon-name><comment>= Forel, 1912: 193. <bold>syn. n.</bold> Type material examined: TRINIDAD AND TOBAGO, ANTC31818, F. W. Urich (<abbrev xmlns:xlink="http://www.w3.org/1999/xlink" content-type="institution" xlink:title="Museum d’Histoire Naturelle, Genève" id="ABBRID0EI1GK" xlink:type="simple">MHNG</abbrev>: 3w, <ext-link xmlns:xlink="http://www.w3.org/1999/xlink" xlink:type="simple" ext-link-type="uri" xlink:href="http://data.antweb.org/specimen/CASENT0909372">CASENT0909372</ext-link>). </comment></tp:nomenclature-citation><tp:nomenclature-citation><tp:taxon-name><tp:taxon-name-part taxon-name-part-type="genus" reg="Sericomyrmex">Sericomyrmex</tp:taxon-name-part> <tp:taxon-name-part taxon-name-part-type="species" reg="luederwaldti">luederwaldti</tp:taxon-name-part></tp:taxon-name><comment>= Santschi, 1925: 15. <bold>syn. n.</bold> Type material examined: BRAZIL, Minas Gerais, Pirapora, [<named-content xmlns:xlink="http://www.w3.org/1999/xlink" content-type="dwc:verbatimCoordinates" xlink:type="simple"><named-content content-type="geo-json" specific-use="{&#34;type&#34;:&#34;Point&#34;,&#34;coordinates&#34;:[-44.944700,-17.355000]}" id="NCID0EG2GK" xlink:type="simple">-17.355, -44.9447</named-content></named-content>], ANTC35978, ANTC25817, E. Garbe (<abbrev xmlns:xlink="http://www.w3.org/1999/xlink" content-type="institution" xlink:title="Naturhistorisches Museum, Basel" id="ABBRID0EL2GK" xlink:type="simple">NHMB</abbrev>: 5w, <ext-link xmlns:xlink="http://www.w3.org/1999/xlink" xlink:type="simple" ext-link-type="uri" xlink:href="http://data.antweb.org/specimen/CASENT0912516">CASENT0912516</ext-link>) (<abbrev xmlns:xlink="http://www.w3.org/1999/xlink" content-type="institution" xlink:title="Museo Civico di Storia Naturale “Giacomo Doria”, Genoa" id="ABBRID0EV2GK" xlink:type="simple">MSNG</abbrev>: 1w, <ext-link xmlns:xlink="http://www.w3.org/1999/xlink" xlink:type="simple" ext-link-type="uri" xlink:href="http://data.antweb.org/specimen/CASENT0904989">CASENT0904989</ext-link>). </comment></tp:nomenclature-citation><tp:nomenclature-citation><tp:taxon-name><tp:taxon-name-part taxon-name-part-type="genus" reg="Sericomyrmex">Sericomyrmex</tp:taxon-name-part> <tp:taxon-name-part taxon-name-part-type="species" reg="moreirai">moreirai</tp:taxon-name-part></tp:taxon-name><comment>= Santschi, 1925: 16. <bold>syn. n.</bold> Type material examined: BRAZIL, Rio de Janeiro, [<named-content xmlns:xlink="http://www.w3.org/1999/xlink" content-type="dwc:verbatimCoordinates" xlink:type="simple"><named-content content-type="geo-json" specific-use="{&#34;type&#34;:&#34;Point&#34;,&#34;coordinates&#34;:[-43.277500,-22.875100]}" id="NCID0ET3GK" xlink:type="simple">-22.8751, -43.2775</named-content></named-content>], ANTC35979, Moreira (<abbrev xmlns:xlink="http://www.w3.org/1999/xlink" content-type="institution" xlink:title="Museum of Comparative Zoology, Harvard University" id="ABBRID0EY3GK" xlink:type="simple">MCZ</abbrev>: 2w, <abbrev xmlns:xlink="http://www.w3.org/1999/xlink" content-type="institution" xlink:title="Museum of Comparative Zoology, Harvard University" id="ABBRID0E43GK" xlink:type="simple">MCZ</abbrev> 1-2 21140) (<abbrev xmlns:xlink="http://www.w3.org/1999/xlink" content-type="institution" xlink:title="Naturhistorisches Museum, Basel" id="ABBRID0EC4GK" xlink:type="simple">NHMB</abbrev>: 3w, <ext-link xmlns:xlink="http://www.w3.org/1999/xlink" xlink:type="simple" ext-link-type="uri" xlink:href="http://data.antweb.org/specimen/CASENT0912517">CASENT0912517</ext-link>; 2w, <ext-link xmlns:xlink="http://www.w3.org/1999/xlink" xlink:type="simple" ext-link-type="uri" xlink:href="http://hol.osu.edu/spmInfo.html?id=USNMENT01126231">USNMENT01126231</ext-link>; 2q, <ext-link xmlns:xlink="http://www.w3.org/1999/xlink" xlink:type="simple" ext-link-type="uri" xlink:href="http://hol.osu.edu/spmInfo.html?id=USNMENT01126232">USNMENT01126232</ext-link>). </comment></tp:nomenclature-citation><tp:nomenclature-citation><tp:taxon-name><tp:taxon-name-part taxon-name-part-type="genus" reg="Sericomyrmex">Sericomyrmex</tp:taxon-name-part> <tp:taxon-name-part taxon-name-part-type="species" reg="harekulli">harekulli</tp:taxon-name-part></tp:taxon-name><comment>= Weber, 1937: 398. <bold>syn. n.</bold> Type material examined: GUYANA, East Berbice-Corentyne, Oronoque River, [<named-content xmlns:xlink="http://www.w3.org/1999/xlink" content-type="dwc:verbatimCoordinates" xlink:type="simple"><named-content content-type="geo-json" specific-use="{&#34;type&#34;:&#34;Point&#34;,&#34;coordinates&#34;:[-57.416700,2.750000]}" id="NCID0EK5GK" xlink:type="simple">2.75, -57.4167</named-content></named-content>], NAW598, 27 Jul 1936, N. A. Weber (<abbrev xmlns:xlink="http://www.w3.org/1999/xlink" content-type="institution" xlink:title="National Museum of Natural History, Washington, DC" id="ABBRID0EP5GK" xlink:type="simple">USNM</abbrev>: 1w, <ext-link xmlns:xlink="http://www.w3.org/1999/xlink" xlink:type="simple" ext-link-type="uri" xlink:href="http://hol.osu.edu/spmInfo.html?id=USNMENT00529483">USNMENT00529483</ext-link>) (<abbrev xmlns:xlink="http://www.w3.org/1999/xlink" content-type="institution" xlink:title="Museum of Comparative Zoology, Harvard University" id="ABBRID0EZ5GK" xlink:type="simple">MCZ</abbrev>: 2w, <ext-link xmlns:xlink="http://www.w3.org/1999/xlink" xlink:type="simple" ext-link-type="uri" xlink:href="http://hol.osu.edu/spmInfo.html?id=USNMENT00924104">USNMENT00924104</ext-link>; 2w, <ext-link xmlns:xlink="http://www.w3.org/1999/xlink" xlink:type="simple" ext-link-type="uri" xlink:href="http://hol.osu.edu/spmInfo.html?id=USNMENT00924105">USNMENT00924105</ext-link>) </comment></tp:nomenclature-citation><tp:nomenclature-citation><tp:taxon-name><tp:taxon-name-part taxon-name-part-type="genus" reg="Sericomyrmex">Sericomyrmex</tp:taxon-name-part> <tp:taxon-name-part taxon-name-part-type="species" reg="harekulli">harekulli</tp:taxon-name-part> <tp:taxon-name-part taxon-name-part-type="subspecies" reg="arawakensis">arawakensis</tp:taxon-name-part></tp:taxon-name><comment>= Weber, 1937: 399. <bold>syn. n.</bold> Type material examined: GUYANA, Cuyuni-Mazaruni, Mazaruni River, Forest Settlement, [<named-content xmlns:xlink="http://www.w3.org/1999/xlink" content-type="dwc:verbatimCoordinates" xlink:type="simple"><named-content content-type="geo-json" specific-use="{&#34;type&#34;:&#34;Point&#34;,&#34;coordinates&#34;:[-58.678100,6.397330]}" id="NCID0EAAHK" xlink:type="simple">6.39733, -58.6781</named-content></named-content>], 10 m, NAW 277, 15 Aug 1935, N. A. Weber (<abbrev xmlns:xlink="http://www.w3.org/1999/xlink" content-type="institution" xlink:title="Museum of Comparative Zoology, Harvard University" id="ABBRID0EFAHK" xlink:type="simple">MCZ</abbrev>: 2w, <abbrev xmlns:xlink="http://www.w3.org/1999/xlink" content-type="institution" xlink:title="Museum of Comparative Zoology, Harvard University" id="ABBRID0EKAHK" xlink:type="simple">MCZ</abbrev> 23051; 2w, 1q, <ext-link xmlns:xlink="http://www.w3.org/1999/xlink" xlink:type="simple" ext-link-type="uri" xlink:href="http://hol.osu.edu/spmInfo.html?id=USNMENT00924106">USNMENT00924106</ext-link>) </comment></tp:nomenclature-citation></tp:nomenclature-citation-list></tp:nomenclature><tp:treatment-sec sec-type="S. mayri worker diagnosis" id="SECID0EUAHK"><title>
              <italic><tp:taxon-name><tp:taxon-name-part taxon-name-part-type="genus" reg="Sericomyrmex">S.</tp:taxon-name-part> <tp:taxon-name-part taxon-name-part-type="species" reg="mayri">mayri</tp:taxon-name-part></tp:taxon-name></italic> worker diagnosis.</title><p>Large species; head broad; frontal lobe narrow, directed anterad; mandible usually striate; frontal carina often reduced, incomplete; eye flat to mildly convex; posterior cephalic margin shallow, abruptly to gradually impressed; posterior cephalic corner usually angled; mesosomal tubercles low and obtuse, first gastral tergite with lateral carina well developed, dorsal carinae absent or faint.</p></tp:treatment-sec><tp:treatment-sec sec-type="description" id="SECID0EFBHK"><title>
              <italic><tp:taxon-name><tp:taxon-name-part taxon-name-part-type="genus" reg="Sericomyrmex">S.</tp:taxon-name-part> <tp:taxon-name-part taxon-name-part-type="species" reg="mayri">mayri</tp:taxon-name-part></tp:taxon-name></italic> worker description.</title><p>Measurements in mm, range (lectotype): <abbrev xmlns:xlink="http://www.w3.org/1999/xlink" xlink:title="Head width" id="ABBRID0EXBHK" xlink:type="simple">HWe</abbrev> 1.05–1.60 (1.4) <abbrev xmlns:xlink="http://www.w3.org/1999/xlink" xlink:title="Head width" id="ABBRID0E2BHK" xlink:type="simple">HW</abbrev> 1.05–1.64 (1.43) <abbrev xmlns:xlink="http://www.w3.org/1999/xlink" xlink:title="Head width at the top of head" id="ABBRID0E6BHK" xlink:type="simple">HW1</abbrev> 1.02–1.68 (1.44) <abbrev xmlns:xlink="http://www.w3.org/1999/xlink" xlink:title="Head width posterior" id="ABBRID0EDCHK" xlink:type="simple">HW2</abbrev> 1.12–1.8 (1.6) <abbrev xmlns:xlink="http://www.w3.org/1999/xlink" xlink:title="Anterior head width most" id="ABBRID0EHCHK" xlink:type="simple">HW3</abbrev> 0.74–1.12 (1.05) <abbrev xmlns:xlink="http://www.w3.org/1999/xlink" xlink:title="Interfrontal width 1" id="ABBRID0ELCHK" xlink:type="simple">IFW1</abbrev> 0.66–1.00 (0.93) <abbrev xmlns:xlink="http://www.w3.org/1999/xlink" xlink:title="Interfrontal width 2" id="ABBRID0EPCHK" xlink:type="simple">IFW2</abbrev> 0.24–0.40 (0.35) <abbrev xmlns:xlink="http://www.w3.org/1999/xlink" xlink:title="Head length 1" id="ABBRID0ETCHK" xlink:type="simple">HL1</abbrev> 1.02–1.52 (1.33) <abbrev xmlns:xlink="http://www.w3.org/1999/xlink" xlink:title="Head length 2" id="ABBRID0EXCHK" xlink:type="simple">HL2</abbrev> 0.93–1.36 (1.21) <abbrev xmlns:xlink="http://www.w3.org/1999/xlink" xlink:title="Scape length" id="ABBRID0E2CHK" xlink:type="simple">SL</abbrev> 0.74–1.08 (0.99) EL 0.15–0.35 <abbrev xmlns:xlink="http://www.w3.org/1999/xlink" xlink:title="Ommatidia count" id="ABBRID0E6CHK" xlink:type="simple">Om</abbrev> 10–13 <abbrev xmlns:xlink="http://www.w3.org/1999/xlink" xlink:title="Weber’s length" id="ABBRID0EDDHK" xlink:type="simple">WL</abbrev> 1.27–2.2 (1.84) <abbrev xmlns:xlink="http://www.w3.org/1999/xlink" xlink:title="Petiole length" id="ABBRID0EHDHK" xlink:type="simple">PL</abbrev> 0.24–0.47 (0.4) <abbrev xmlns:xlink="http://www.w3.org/1999/xlink" xlink:title="Postpetiole length" id="ABBRID0ELDHK" xlink:type="simple">PPL</abbrev> 0.18–0.35 (0.32) <abbrev xmlns:xlink="http://www.w3.org/1999/xlink" xlink:title="Gaster length" id="ABBRID0EPDHK" xlink:type="simple">GL</abbrev> 0.92–1.42 (1.24) <abbrev xmlns:xlink="http://www.w3.org/1999/xlink" xlink:title="Hind femur length" id="ABBRID0ETDHK" xlink:type="simple">HFL</abbrev> 1.15–1.7 (1.58) <abbrev xmlns:xlink="http://www.w3.org/1999/xlink" xlink:title="Pronotal width" id="ABBRID0EXDHK" xlink:type="simple">PW</abbrev> 0.68–1.2 (1.05) <abbrev xmlns:xlink="http://www.w3.org/1999/xlink" xlink:title="Cephalic index worker and queen" id="ABBRID0E2DHK" xlink:type="simple">CI</abbrev> 101–115 (105) <abbrev xmlns:xlink="http://www.w3.org/1999/xlink" xlink:title="Frontal lobe index worker and queen" id="ABBRID0E6DHK" xlink:type="simple">FLI</abbrev> 59–68 (66) <abbrev xmlns:xlink="http://www.w3.org/1999/xlink" xlink:title="Scape index worker and queen" id="ABBRID0EDEHK" xlink:type="simple">SI</abbrev> 61–76 (71) <abbrev xmlns:xlink="http://www.w3.org/1999/xlink" xlink:title="Ocular index" id="ABBRID0EHEHK" xlink:type="simple">OI</abbrev> 11–26 <abbrev xmlns:xlink="http://www.w3.org/1999/xlink" xlink:title="Cephalic emargination index" id="ABBRID0ELEHK" xlink:type="simple">CEI</abbrev> 5–19 (9) [N=103]</p><p>
              <bold><italic>Pilosity.</italic></bold> Pubescence dense, often lighter colored than integument, appressed to decumbent. Hairs straight to curved, darker in color at base, yellow to gray, appressed to suberect, mostly decumbent.</p><p>
              <bold><italic>Head.</italic></bold> In full-face view broader than long (<abbrev xmlns:xlink="http://www.w3.org/1999/xlink" xlink:title="Cephalic index worker and queen" id="ABBRID0E4EHK" xlink:type="simple">CI</abbrev>=108 ± 3), posterior corner angular to acute, lateral margin of head straight, sometimes slightly convex. Posterior cephalic emargination distinct, shallow, usually abruptly, sometimes gradually impressed, variable within species and within colonies. Vertexal impression relatively deep, pronounced, sometimes extending anterad to include frons (Figure <xref ref-type="fig" rid="F36">36a</xref>), frontal tumuli often distinct. Mandibles with 7–8 teeth, dorsally glossy, usually striate. Frontal carina straight to slightly curved laterally, usually fading before reaching posterior cephalic corner, sometimes complete. Eye small to medium-sized (<abbrev xmlns:xlink="http://www.w3.org/1999/xlink" xlink:title="Ocular index" id="ABBRID0EFFHK" xlink:type="simple">OI</abbrev>=14 ± 1), flat to slightly convex, lacking white layer, 10–13 ommatidia across largest diameter. Frontal lobe triangular, narrow (<abbrev xmlns:xlink="http://www.w3.org/1999/xlink" xlink:title="Frontal lobe index worker and queen" id="ABBRID0EJFHK" xlink:type="simple">FLI</abbrev>=63 ± 2), posterior margin much shorter than medial, lateral margin long, directed anterad. Antennal scape short (<abbrev xmlns:xlink="http://www.w3.org/1999/xlink" xlink:title="Scape index worker and queen" id="ABBRID0ENFHK" xlink:type="simple">SI</abbrev>=68 ± 3), never reaching posterior cephalic corner.</p><p>
              <bold><italic>Mesosoma.</italic></bold> Mesosomal tubercles low and obtuse. Propodeal carinae low, without posterodorsal denticles, or denticles low and weak.</p><!--PageBreak--><p>
              <bold><italic>Metasoma.</italic></bold> Petiole and postpetiole each with two low, short, serrate, longitudinal carinae dorsally, on petiole sometimes reduced to low denticles, best seen in dorsolateral view. Postpetiole usually with another pair of low carinae laterally. First gastral tergite with lateral carinae well developed, dorsal carinae absent or faint.</p></tp:treatment-sec><tp:treatment-sec sec-type="description" id="SECID0EAGHK"><title>
              <italic><tp:taxon-name><tp:taxon-name-part taxon-name-part-type="genus" reg="Sericomyrmex">S.</tp:taxon-name-part> <tp:taxon-name-part taxon-name-part-type="species" reg="mayri">mayri</tp:taxon-name-part></tp:taxon-name></italic> queen description.</title><p>Measurements in mm, range: <abbrev xmlns:xlink="http://www.w3.org/1999/xlink" xlink:title="Head width" id="ABBRID0ESGHK" xlink:type="simple">HWe</abbrev> 1.44–1.64 <abbrev xmlns:xlink="http://www.w3.org/1999/xlink" xlink:title="Head width" id="ABBRID0EWGHK" xlink:type="simple">HW</abbrev> 1.48–1.68 <abbrev xmlns:xlink="http://www.w3.org/1999/xlink" xlink:title="Head width at the top of head" id="ABBRID0E1GHK" xlink:type="simple">HW1</abbrev> 0.52–1.76 <abbrev xmlns:xlink="http://www.w3.org/1999/xlink" xlink:title="Head width posterior" id="ABBRID0E5GHK" xlink:type="simple">HW2</abbrev> 1.64–1.84 <abbrev xmlns:xlink="http://www.w3.org/1999/xlink" xlink:title="Anterior head width most" id="ABBRID0ECHHK" xlink:type="simple">HW3</abbrev> 1.03–1.2 <abbrev xmlns:xlink="http://www.w3.org/1999/xlink" xlink:title="Interfrontal width 1" id="ABBRID0EGHHK" xlink:type="simple">IFW1</abbrev> 0.98–1.13 <abbrev xmlns:xlink="http://www.w3.org/1999/xlink" xlink:title="Interfrontal width 2" id="ABBRID0EKHHK" xlink:type="simple">IFW2</abbrev> 0.36–0.45 <abbrev xmlns:xlink="http://www.w3.org/1999/xlink" xlink:title="Head length 1" id="ABBRID0EOHHK" xlink:type="simple">HL1</abbrev> 1.4–1.56 <abbrev xmlns:xlink="http://www.w3.org/1999/xlink" xlink:title="Head length 2" id="ABBRID0ESHHK" xlink:type="simple">HL2</abbrev> 1.24–1.4 <abbrev xmlns:xlink="http://www.w3.org/1999/xlink" xlink:title="Scape length" id="ABBRID0EWHHK" xlink:type="simple">SL</abbrev> 0.96–1.09 EL 0.24–0.3 <abbrev xmlns:xlink="http://www.w3.org/1999/xlink" xlink:title="Ommatidia count" id="ABBRID0E1HHK" xlink:type="simple">Om</abbrev> 16–21 EW 0.08–0.13 <abbrev xmlns:xlink="http://www.w3.org/1999/xlink" xlink:title="Weber’s length" id="ABBRID0E5HHK" xlink:type="simple">WL</abbrev> 2.12–2.5 <abbrev xmlns:xlink="http://www.w3.org/1999/xlink" xlink:title="Petiole length" id="ABBRID0ECIHK" xlink:type="simple">PL</abbrev> 0.45–0.65 <abbrev xmlns:xlink="http://www.w3.org/1999/xlink" xlink:title="Postpetiole length" id="ABBRID0EGIHK" xlink:type="simple">PPL</abbrev> 0.25–0.4 <abbrev xmlns:xlink="http://www.w3.org/1999/xlink" xlink:title="Gaster length" id="ABBRID0EKIHK" xlink:type="simple">GL</abbrev> 1.76–2.21 <abbrev xmlns:xlink="http://www.w3.org/1999/xlink" xlink:title="Hind femur length" id="ABBRID0EOIHK" xlink:type="simple">HFL</abbrev> 1.5–1.85 <abbrev xmlns:xlink="http://www.w3.org/1999/xlink" xlink:title="Pronotal width" id="ABBRID0ESIHK" xlink:type="simple">PW</abbrev> 1.24–1.46 <abbrev xmlns:xlink="http://www.w3.org/1999/xlink" xlink:title="Front wing length" id="ABBRID0EWIHK" xlink:type="simple">FWg</abbrev> 6.56–8.03 <abbrev xmlns:xlink="http://www.w3.org/1999/xlink" xlink:title="Hind wing length" id="ABBRID0E1IHK" xlink:type="simple">HWg</abbrev> 4.29–5.28 <abbrev xmlns:xlink="http://www.w3.org/1999/xlink" xlink:title="Cephalic index worker and queen" id="ABBRID0E5IHK" xlink:type="simple">CI</abbrev> 100–109 <abbrev xmlns:xlink="http://www.w3.org/1999/xlink" xlink:title="Frontal lobe index worker and queen" id="ABBRID0ECJHK" xlink:type="simple">FLI</abbrev> 64–72 <abbrev xmlns:xlink="http://www.w3.org/1999/xlink" xlink:title="Scape index worker and queen" id="ABBRID0EGJHK" xlink:type="simple">SI</abbrev> 62–70 <abbrev xmlns:xlink="http://www.w3.org/1999/xlink" xlink:title="Ocular index" id="ABBRID0EKJHK" xlink:type="simple">OI</abbrev> 16–19 [N=15]</p><!--PageBreak--><p>
              <bold><italic>Head.</italic></bold> Mandible with 8–9 teeth, dorsally striate. Preocular carina fading posterior to eye, rarely (in one queen from Ecuador) 1–3 supraocular carinae also present, not reaching posterior cephalic corner. Eye large (<abbrev xmlns:xlink="http://www.w3.org/1999/xlink" xlink:title="Ocular index" id="ABBRID0EWJHK" xlink:type="simple">OI</abbrev>=18 ± 1), convex, sometimes mildly notched posteriorly, 16–21 ommatidia across largest diameter. Frontal lobe as in worker, antennal scape not reaching posterior cephalic corner.</p><p>
              <bold><italic>Mesosoma.</italic></bold> Lateral pronotal tubercles low and obtuse. Scutum in dorsal view with notauli faint, median mesoscutal line sometimes anteriorly developed into weak costa, <!--PageBreak-->posteriorly with shallow longitudinal impressions on each side. Parapsidal lines thin, slightly curved. In dorsal view scutellum short, narrowing posteriorly, posterior notch shallow, sometimes continuing into median impression that divides scutellum in two lateral parts. Propodeal denticles reduced, low.</p><p>
              <bold><italic>Metasoma.</italic></bold> Petiole in frontodorsal view with two pointed, distinct dorsal denticles, and two smaller, lateral denticles. Postpetiole with two dorsal and two lateral short, low carinae, sometimes reduced to small denticles. First gastral tergite with lateral carinae strongly developed, dorsal carinae weak, anteromedian groove distinct.</p><!--PageBreak--></tp:treatment-sec><tp:treatment-sec sec-type="description" id="SECID0ELKHK"><title>
              <italic><tp:taxon-name><tp:taxon-name-part taxon-name-part-type="genus" reg="Sericomyrmex">S.</tp:taxon-name-part> <tp:taxon-name-part taxon-name-part-type="species" reg="mayri">mayri</tp:taxon-name-part></tp:taxon-name></italic> male description.</title><p>Measurements in mm, range: <abbrev xmlns:xlink="http://www.w3.org/1999/xlink" xlink:title="Head width" id="ABBRID0E4KHK" xlink:type="simple">HWe</abbrev> 0.84–1.02 <abbrev xmlns:xlink="http://www.w3.org/1999/xlink" xlink:title="Head width" id="ABBRID0EBLHK" xlink:type="simple">HW</abbrev> 0.71–0.84 <abbrev xmlns:xlink="http://www.w3.org/1999/xlink" xlink:title="Interfrontal width 1" id="ABBRID0EFLHK" xlink:type="simple">IFW1</abbrev> 0.32–0.38 <abbrev xmlns:xlink="http://www.w3.org/1999/xlink" xlink:title="Interfrontal width 2" id="ABBRID0EJLHK" xlink:type="simple">IFW2</abbrev> 0.15–0.27 <abbrev xmlns:xlink="http://www.w3.org/1999/xlink" xlink:title="Head length 1" id="ABBRID0ENLHK" xlink:type="simple">HL1</abbrev> 0.72–0.8 <abbrev xmlns:xlink="http://www.w3.org/1999/xlink" xlink:title="Scape length" id="ABBRID0ERLHK" xlink:type="simple">SL</abbrev> 0.77–0.85 EL 0.31–0.36 <abbrev xmlns:xlink="http://www.w3.org/1999/xlink" xlink:title="Ommatidia count" id="ABBRID0EVLHK" xlink:type="simple">Om</abbrev> 24–32 EW 0.13–0.16 <abbrev xmlns:xlink="http://www.w3.org/1999/xlink" xlink:title="Weber’s length" id="ABBRID0EZLHK" xlink:type="simple">WL</abbrev> 1.88–2.05 <abbrev xmlns:xlink="http://www.w3.org/1999/xlink" xlink:title="Petiole length" id="ABBRID0E4LHK" xlink:type="simple">PL</abbrev> 0.35–0.56 <abbrev xmlns:xlink="http://www.w3.org/1999/xlink" xlink:title="Postpetiole length" id="ABBRID0EBMHK" xlink:type="simple">PPL</abbrev> 0.24–0.33 <abbrev xmlns:xlink="http://www.w3.org/1999/xlink" xlink:title="Gaster length" id="ABBRID0EFMHK" xlink:type="simple">GL</abbrev> 1.32–1.8 <abbrev xmlns:xlink="http://www.w3.org/1999/xlink" xlink:title="Hind femur length" id="ABBRID0EJMHK" xlink:type="simple">HFL</abbrev> 1.9–2.2 <abbrev xmlns:xlink="http://www.w3.org/1999/xlink" xlink:title="Pronotal width" id="ABBRID0ENMHK" xlink:type="simple">PW</abbrev> 0.87–1.12 <abbrev xmlns:xlink="http://www.w3.org/1999/xlink" xlink:title="Interocular distance (male only)" id="ABBRID0ERMHK" xlink:type="simple">IOD</abbrev> 0.65–0.74 <abbrev xmlns:xlink="http://www.w3.org/1999/xlink" xlink:title="Front wing length" id="ABBRID0EVMHK" xlink:type="simple">FWg</abbrev> 5.4–6.25 <abbrev xmlns:xlink="http://www.w3.org/1999/xlink" xlink:title="Hind wing length" id="ABBRID0EZMHK" xlink:type="simple">HWg</abbrev> 3.79–4.29 <abbrev xmlns:xlink="http://www.w3.org/1999/xlink" xlink:title="Cephalic index worker and queen" id="ABBRID0E4MHK" xlink:type="simple">CI</abbrev> 105–131 <abbrev xmlns:xlink="http://www.w3.org/1999/xlink" xlink:title="Frontal lobe index worker and queen" id="ABBRID0EBNHK" xlink:type="simple">FLI</abbrev> 34–42 <abbrev xmlns:xlink="http://www.w3.org/1999/xlink" xlink:title="Scape index worker and queen" id="ABBRID0EFNHK" xlink:type="simple">SI</abbrev> 78–96 <abbrev xmlns:xlink="http://www.w3.org/1999/xlink" xlink:title="Ocular index" id="ABBRID0EJNHK" xlink:type="simple">OI</abbrev> 31–42 (N=8)</p><p>Head in full-face view longer than broad (<abbrev xmlns:xlink="http://www.w3.org/1999/xlink" xlink:title="Cephalic index worker and queen" id="ABBRID0EPNHK" xlink:type="simple">CI</abbrev>=124 ± 8). Eye large (<abbrev xmlns:xlink="http://www.w3.org/1999/xlink" xlink:title="Ocular index" id="ABBRID0ETNHK" xlink:type="simple">OI</abbrev>=36 ± 3), convex, 24–32 ommatidia across largest diameter. Preocular carina long, extended posteriorly beyond lateral ocellus, slightly curved medially before fading. Notauli and mesoscutal line well developed, surrounding integument usually lighter colored, often reticulate, groove between axillae with 1–4 transverse keels. Propodeum smooth, without any protuberances except spiracular tubercles. Petiole with two lateral and two dorsal low, serrate carinae, postpetiole with reduced lateral denticles.</p></tp:treatment-sec><tp:treatment-sec sec-type="description" id="SECID0EXNHK"><title>
              <italic><tp:taxon-name><tp:taxon-name-part taxon-name-part-type="genus" reg="Sericomyrmex">S.</tp:taxon-name-part> <tp:taxon-name-part taxon-name-part-type="species" reg="mayri">mayri</tp:taxon-name-part></tp:taxon-name></italic> larva description.</title><p>Two to four setae on each side of lateral body surfaces, none dorsally. Supra-antennal setae present. Six genal setae on each side. Mandibular apical tooth divided. Labial denticles absent. First thoracic segment ventrally with multiple multidentate spinules, arranged in transverse rows. Numbers of ventral hairs: ten to fourteen on T1, six on T2, four to six on T3, two to eight on abdomen (not including anal setae). Single pair of setae anterior to anal opening, no additional setae laterally.</p></tp:treatment-sec><tp:treatment-sec sec-type="S. mayri geographic range" id="SECID0EIOHK"><title>
              <italic><tp:taxon-name><tp:taxon-name-part taxon-name-part-type="genus" reg="Sericomyrmex">S.</tp:taxon-name-part> <tp:taxon-name-part taxon-name-part-type="species" reg="mayri">mayri</tp:taxon-name-part></tp:taxon-name></italic> geographic range.</title><p>Bolivia, Brazil, Colombia, Ecuador, French Guiana, Guyana, Peru, Suriname, Trinidad and Tobago, Venezuela. Map: Figure <xref ref-type="fig" rid="F41">41</xref>.</p></tp:treatment-sec><tp:treatment-sec sec-type="S. mayri notes" id="SECID0E5OHK"><title>
              <italic><tp:taxon-name><tp:taxon-name-part taxon-name-part-type="genus" reg="Sericomyrmex">S.</tp:taxon-name-part> <tp:taxon-name-part taxon-name-part-type="species" reg="mayri">mayri</tp:taxon-name-part></tp:taxon-name></italic> notes.</title><p>
              <italic><tp:taxon-name><tp:taxon-name-part taxon-name-part-type="genus" reg="Sericomyrmex">S.</tp:taxon-name-part> <tp:taxon-name-part taxon-name-part-type="species" reg="mayri">mayri</tp:taxon-name-part></tp:taxon-name></italic> can be separated from both <italic><tp:taxon-name><tp:taxon-name-part taxon-name-part-type="genus" reg="Sericomyrmex">S.</tp:taxon-name-part> <tp:taxon-name-part taxon-name-part-type="species" reg="amabilis">amabilis</tp:taxon-name-part></tp:taxon-name></italic> and <italic><tp:taxon-name><tp:taxon-name-part taxon-name-part-type="genus" reg="Sericomyrmex">S.</tp:taxon-name-part> <tp:taxon-name-part taxon-name-part-type="species" reg="saussurei">saussurei</tp:taxon-name-part></tp:taxon-name></italic> by its large size, broad head, narrow frontal lobes, and gaster lacking anteromedian dorsal carinae. In addition, <italic><tp:taxon-name><tp:taxon-name-part taxon-name-part-type="species" reg="saussurei">saussurei</tp:taxon-name-part></tp:taxon-name></italic> has eyes covered with a thick white layer, which is never the case in <italic><tp:taxon-name><tp:taxon-name-part taxon-name-part-type="species" reg="mayri">mayri</tp:taxon-name-part></tp:taxon-name>. <tp:taxon-name><tp:taxon-name-part taxon-name-part-type="genus" reg="Sericomyrmex">Sericomyrmex</tp:taxon-name-part> <tp:taxon-name-part taxon-name-part-type="species" reg="lutzi">lutzi</tp:taxon-name-part></tp:taxon-name></italic> is similar in size, but <italic><tp:taxon-name><tp:taxon-name-part taxon-name-part-type="species" reg="lutzi">lutzi</tp:taxon-name-part></tp:taxon-name></italic> has a characteristic, much deeper cephalic emargination and smooth mandibles. In addition to worker characters, the <italic><tp:taxon-name><tp:taxon-name-part taxon-name-part-type="genus" reg="Sericomyrmex">S.</tp:taxon-name-part> <tp:taxon-name-part taxon-name-part-type="species" reg="mayri">mayri</tp:taxon-name-part></tp:taxon-name></italic> queen can be separated from the sympatric <italic><tp:taxon-name><tp:taxon-name-part taxon-name-part-type="genus" reg="Sericomyrmex">S.</tp:taxon-name-part> <tp:taxon-name-part taxon-name-part-type="species" reg="saussurei">saussurei</tp:taxon-name-part></tp:taxon-name></italic> queen by its more pronounced petiolar denticles.</p><p>Variation within <italic><tp:taxon-name><tp:taxon-name-part taxon-name-part-type="genus" reg="Sericomyrmex">S.</tp:taxon-name-part> <tp:taxon-name-part taxon-name-part-type="species" reg="mayri">mayri</tp:taxon-name-part></tp:taxon-name></italic> includes the scape length, the head shape, and mandibular striation (Figure <xref ref-type="fig" rid="F37">37</xref>). As with <italic><tp:taxon-name><tp:taxon-name-part taxon-name-part-type="genus" reg="Sericomyrmex">S.</tp:taxon-name-part> <tp:taxon-name-part taxon-name-part-type="species" reg="amabilis">amabilis</tp:taxon-name-part></tp:taxon-name></italic> and <italic><tp:taxon-name><tp:taxon-name-part taxon-name-part-type="species" reg="saussurei">saussurei</tp:taxon-name-part></tp:taxon-name></italic>, two other species with striate mandibles, some individuals or populations of <italic><tp:taxon-name><tp:taxon-name-part taxon-name-part-type="genus" reg="Sericomyrmex">S.</tp:taxon-name-part> <tp:taxon-name-part taxon-name-part-type="species" reg="mayri">mayri</tp:taxon-name-part></tp:taxon-name></italic> have smooth or faintly striate mandibles. These alternative states are encountered less commonly in <italic><tp:taxon-name><tp:taxon-name-part taxon-name-part-type="species" reg="mayri">mayri</tp:taxon-name-part></tp:taxon-name></italic> than in the other two species, mostly in populations from Trinidad and Tobago (Figure <xref ref-type="fig" rid="F37">37a</xref>). Intermediate-state workers (i.e., those with faint mandibular striation) were collected at the same locality and, indeed, were found within the same nest as workers with typically striate mandibles. A callow worker of <italic><tp:taxon-name><tp:taxon-name-part taxon-name-part-type="species" reg="mayri">mayri</tp:taxon-name-part></tp:taxon-name></italic> studied with SEM had smoother, faintly striate mandibles (Figure <xref ref-type="fig" rid="F6">6i</xref>), so some observations of smooth mandibles may be due to sampling of recently eclosed workers, but this is unlikely to explain smooth-mandibled foragers.</p><p>The presence/absence of the anteromedian dorsal gastral carinae and robustness of the lateral gastral carinae are also variable in <italic><tp:taxon-name><tp:taxon-name-part taxon-name-part-type="species" reg="mayri">mayri</tp:taxon-name-part></tp:taxon-name></italic>. Typically, both carinae are present, but in some specimens the anteromedian carinae are very faint or absent, while lateral carinae can be weak to robust. The posterior cephalic emargination can be very shallow, so that the posterior margin of the head appears almost straight (e.g., specimens <!--PageBreak-->from Minas Gerais, Uberlandia, Brazil, and the type series of <italic><tp:taxon-name><tp:taxon-name-part taxon-name-part-type="genus" reg="Sericomyrmex">S.</tp:taxon-name-part> <tp:taxon-name-part taxon-name-part-type="species" reg="moreirai">moreirai</tp:taxon-name-part></tp:taxon-name></italic>). The shape of the head varies to some extent, from distinctly broad in some specimens to more narrow in others (the <abbrev xmlns:xlink="http://www.w3.org/1999/xlink" xlink:title="Cephalic index worker and queen" id="ABBRID0EVVHK" xlink:type="simple">CI</abbrev> range is wide: 101–115).</p><p>We studied variation in the morphology of <italic><tp:taxon-name><tp:taxon-name-part taxon-name-part-type="genus" reg="Sericomyrmex">S.</tp:taxon-name-part> <tp:taxon-name-part taxon-name-part-type="species" reg="mayri">mayri</tp:taxon-name-part></tp:taxon-name></italic> with reference to the molecular phylogeny (Suppl. material <xref ref-type="supplementary-material" rid="S1">1</xref>), in which there is high statistical support for four subspecific clades within <italic><tp:taxon-name><tp:taxon-name-part taxon-name-part-type="genus" reg="Sericomyrmex">S.</tp:taxon-name-part> <tp:taxon-name-part taxon-name-part-type="species" reg="mayri">mayri</tp:taxon-name-part></tp:taxon-name></italic>, in order to investigate whether any of these separate, well-supported subclades could represent separate species. We found no consistent morphological differences between those four molecular clades (Figure <xref ref-type="fig" rid="F5">5c</xref>). Geographical separa<!--PageBreak-->tion can explain those clades to some extent (Figure <xref ref-type="fig" rid="F42">42</xref>), although the distribution ranges of two of the populations overlap in Brazil. Further, one specimen collected in Lençios, Brazil, has a COI sequence that differs from those of the other samples collected in that same locality, instead grouping with the other Brazilian <italic><tp:taxon-name><tp:taxon-name-part taxon-name-part-type="genus" reg="Sericomyrmex">S.</tp:taxon-name-part> <tp:taxon-name-part taxon-name-part-type="species" reg="mayri">mayri</tp:taxon-name-part></tp:taxon-name></italic> population. This could indicate the presence of two genetically distinct, sympatric populations, which would be consistent with a hypothesis of two separate Brazilian species or of introgression between two incipient species. However, we do not have UCE data for this sample and a previous comparative study of UCE and COI data for <italic><tp:taxon-name><tp:taxon-name-part taxon-name-part-type="genus" reg="Sericomyrmex">Sericomyrmex</tp:taxon-name-part></tp:taxon-name></italic> (<xref ref-type="bibr" rid="B34">Ješovnik et al., 2017</xref>) indicates that COI is inadequate for delimiting species, especially in the <italic><tp:taxon-name><tp:taxon-name-part taxon-name-part-type="species" reg="mayri">mayri</tp:taxon-name-part></tp:taxon-name></italic> and <italic><tp:taxon-name><tp:taxon-name-part taxon-name-part-type="species" reg="bondari">bondari</tp:taxon-name-part></tp:taxon-name></italic> clades. Further, these two populations are morphologically indistinguishable (Figure <xref ref-type="fig" rid="F5">5c</xref>). Therefore, based on our morphological studies and inconclusive molecular evidence, we currently regard <italic><tp:taxon-name><tp:taxon-name-part taxon-name-part-type="genus" reg="Sericomyrmex">S.</tp:taxon-name-part> <tp:taxon-name-part taxon-name-part-type="species" reg="mayri">mayri</tp:taxon-name-part></tp:taxon-name></italic> as a single, widespread species with molecularly and geographically distinct populations. We find <italic><tp:taxon-name><tp:taxon-name-part taxon-name-part-type="genus" reg="Sericomyrmex">S.</tp:taxon-name-part> <tp:taxon-name-part taxon-name-part-type="species" reg="mayri">mayri</tp:taxon-name-part></tp:taxon-name></italic> interesting in terms of population structure, and we report these inconclusive data to encourage further research. Population study of <italic><tp:taxon-name><tp:taxon-name-part taxon-name-part-type="genus" reg="Sericomyrmex">S.</tp:taxon-name-part> <tp:taxon-name-part taxon-name-part-type="species" reg="mayri">mayri</tp:taxon-name-part></tp:taxon-name></italic> with finer geographic sampling could be important for understanding speciation and population genetics in attine ants.</p><p>
              <italic><tp:taxon-name><tp:taxon-name-part taxon-name-part-type="genus" reg="Synonymy">Synonymy.</tp:taxon-name-part></tp:taxon-name></italic> The examined syntypes of <italic><tp:taxon-name><tp:taxon-name-part taxon-name-part-type="genus" reg="Sericomyrmex">S.</tp:taxon-name-part> <tp:taxon-name-part taxon-name-part-type="species" reg="luederwaldti">luederwaldti</tp:taxon-name-part></tp:taxon-name></italic>, <italic><tp:taxon-name><tp:taxon-name-part taxon-name-part-type="genus" reg="Sericomyrmex">S.</tp:taxon-name-part> <tp:taxon-name-part taxon-name-part-type="species" reg="harekulli">harekulli</tp:taxon-name-part></tp:taxon-name></italic>, and <italic><tp:taxon-name><tp:taxon-name-part taxon-name-part-type="genus" reg="Sericomyrmex">S.</tp:taxon-name-part> <tp:taxon-name-part taxon-name-part-type="species" reg="harekulli">harekulli</tp:taxon-name-part> <tp:taxon-name-part taxon-name-part-type="subspecies" reg="arawakensis">arawakensis</tp:taxon-name-part></tp:taxon-name></italic> conform to typical <italic><tp:taxon-name><tp:taxon-name-part taxon-name-part-type="genus" reg="Sericomyrmex">S.</tp:taxon-name-part> <tp:taxon-name-part taxon-name-part-type="species" reg="mayri">mayri</tp:taxon-name-part></tp:taxon-name></italic> morphology. Their original authors (<xref ref-type="bibr" rid="B52">Santschi 1925</xref>, <xref ref-type="bibr" rid="B64">Weber 1937</xref>) focus on slight differences in mesosomal tubercles, head shape, and scape length, all of which are variable within <italic><tp:taxon-name><tp:taxon-name-part taxon-name-part-type="species" reg="mayri">mayri</tp:taxon-name-part></tp:taxon-name></italic>. The <italic><tp:taxon-name><tp:taxon-name-part taxon-name-part-type="species" reg="moreirai">moreirai</tp:taxon-name-part></tp:taxon-name></italic> syntypes have the cephalic emargination less pronounced than in the <italic><tp:taxon-name><tp:taxon-name-part taxon-name-part-type="species" reg="mayri">mayri</tp:taxon-name-part></tp:taxon-name></italic> lectotype, but this difference is encompassed by the range of variation in <italic><tp:taxon-name><tp:taxon-name-part taxon-name-part-type="species" reg="mayri">mayri</tp:taxon-name-part></tp:taxon-name></italic> as here defined. In his description <!--PageBreak-->of <italic><tp:taxon-name><tp:taxon-name-part taxon-name-part-type="genus" reg="Sericomyrmex">S.</tp:taxon-name-part> <tp:taxon-name-part taxon-name-part-type="species" reg="moreirai">moreirai</tp:taxon-name-part></tp:taxon-name></italic>, <xref ref-type="bibr" rid="B52">Santschi (1925)</xref> calls it the “neighbor” of <italic><tp:taxon-name><tp:taxon-name-part taxon-name-part-type="species" reg="mayri">mayri</tp:taxon-name-part></tp:taxon-name></italic>, but says it is “much more stocky.” He also compares <italic><tp:taxon-name><tp:taxon-name-part taxon-name-part-type="species" reg="moreirai">moreirai</tp:taxon-name-part></tp:taxon-name></italic> with <italic><tp:taxon-name><tp:taxon-name-part taxon-name-part-type="species" reg="urichi">urichi</tp:taxon-name-part></tp:taxon-name></italic> and reports small differences in pilosity and mesosomal tubercles, both of which fall within the variation observed in <italic><tp:taxon-name><tp:taxon-name-part taxon-name-part-type="genus" reg="Sericomyrmex">S.</tp:taxon-name-part> <tp:taxon-name-part taxon-name-part-type="species" reg="mayri">mayri</tp:taxon-name-part></tp:taxon-name></italic>. The syntypes of <italic><tp:taxon-name><tp:taxon-name-part taxon-name-part-type="species" reg="urichi">urichi</tp:taxon-name-part></tp:taxon-name></italic> we examined, unlike the <italic><tp:taxon-name><tp:taxon-name-part taxon-name-part-type="species" reg="mayri">mayri</tp:taxon-name-part></tp:taxon-name></italic> lectotype, have almost completely smooth mandibles, but, as discussed above, smooth mandibles are encountered in some <italic><tp:taxon-name><tp:taxon-name-part taxon-name-part-type="species" reg="mayri">mayri</tp:taxon-name-part></tp:taxon-name></italic> populations, especially those from Trinidad and Tobago, the type locality of <italic><tp:taxon-name><tp:taxon-name-part taxon-name-part-type="species" reg="urichi">urichi</tp:taxon-name-part></tp:taxon-name></italic>. In all other characters and measurements, <italic><tp:taxon-name><tp:taxon-name-part taxon-name-part-type="species" reg="urichi">urichi</tp:taxon-name-part></tp:taxon-name></italic> clearly agrees with <italic><tp:taxon-name><tp:taxon-name-part taxon-name-part-type="genus" reg="Sericomyrmex">S.</tp:taxon-name-part> <tp:taxon-name-part taxon-name-part-type="species" reg="mayri">mayri</tp:taxon-name-part></tp:taxon-name></italic>. In his description <xref ref-type="bibr" rid="B27">Forel (1912)</xref> distinguished <italic><tp:taxon-name><tp:taxon-name-part taxon-name-part-type="species" reg="mayri">mayri</tp:taxon-name-part></tp:taxon-name></italic> and <italic><tp:taxon-name><tp:taxon-name-part taxon-name-part-type="species" reg="urichi">urichi</tp:taxon-name-part></tp:taxon-name></italic> by complete versus incomplete frontal carinae and by the depth of the cephalic emargination, but he does not mention striate vs. smooth mandibles. Again, the cited differences (depth of the emargination, length of the frontal carinae, and degree of mandibular sculpture) fall within the range of observed intraspecific variation in <italic><tp:taxon-name><tp:taxon-name-part taxon-name-part-type="genus" reg="Sericomyrmex">S.</tp:taxon-name-part> <tp:taxon-name-part taxon-name-part-type="species" reg="mayri">mayri</tp:taxon-name-part></tp:taxon-name></italic> as here defined.</p></tp:treatment-sec><tp:treatment-sec sec-type="material" id="SECID0ESBAM"><title>Material examined.</title><p>
              <bold>BOLIVIA: Beni</bold>: Vaca Diez, nr. Reserva Ecológica El Tigre, [<named-content xmlns:xlink="http://www.w3.org/1999/xlink" content-type="dwc:verbatimCoordinates" xlink:type="simple"><named-content content-type="geo-json" specific-use="{&#34;type&#34;:&#34;Point&#34;,&#34;coordinates&#34;:[-65.750000,-10.866700]}" id="NCID0E4BAM" xlink:type="simple">-10.8667, -65.75</named-content></named-content>], 172m, 1 Jul 1999, R. Dunn; <bold>BRAZIL: Amapá</bold>: Oiapoque, [<named-content xmlns:xlink="http://www.w3.org/1999/xlink" content-type="dwc:verbatimCoordinates" xlink:type="simple"><named-content content-type="geo-json" specific-use="{&#34;type&#34;:&#34;Point&#34;,&#34;coordinates&#34;:[-51.833300,3.833300]}" id="NCID0EHCAM" xlink:type="simple">3.8333, -51.8333</named-content></named-content>], 1 May 1979, W. L. Overal; <bold>Amazonas</bold>: Manaus, Rs2303, [<named-content xmlns:xlink="http://www.w3.org/1999/xlink" content-type="dwc:verbatimCoordinates" xlink:type="simple"><named-content content-type="geo-json" specific-use="{&#34;type&#34;:&#34;Point&#34;,&#34;coordinates&#34;:[-60.025300,-3.113300]}" id="NCID0ERCAM" xlink:type="simple">-3.1133, -60.0253</named-content></named-content>], 30 Sep 1993, A. B. Casimiro; Manaquiri, Br 319, km100, [<named-content xmlns:xlink="http://www.w3.org/1999/xlink" content-type="dwc:verbatimCoordinates" xlink:type="simple"><named-content content-type="geo-json" specific-use="{&#34;type&#34;:&#34;Point&#34;,&#34;coordinates&#34;:[-60.400000,-3.400000]}" id="NCID0EZCAM" xlink:type="simple">-3.4, -60.4</named-content></named-content>], 10 Oct 2010, F. Baccaro; Manaus, Reserva Ducke, [<named-content xmlns:xlink="http://www.w3.org/1999/xlink" content-type="dwc:verbatimCoordinates" xlink:type="simple"><named-content content-type="geo-json" specific-use="{&#34;type&#34;:&#34;Point&#34;,&#34;coordinates&#34;:[-59.983000,-2.917000]}" id="NCID0EBDAM" xlink:type="simple">-2.917, -59.983</named-content></named-content>], 9 Aug 1992, T. R. Schultz; Pres. Figueredo, I. Pe Inchado, <named-content xmlns:xlink="http://www.w3.org/1999/xlink" content-type="dwc:verbatimCoordinates" xlink:type="simple"><named-content content-type="geo-json" specific-use="{&#34;type&#34;:&#34;Point&#34;,&#34;coordinates&#34;:[-59.486500,-1.897100]}" id="NCID0EJDAM" xlink:type="simple">-1.8971, -59.4865</named-content></named-content>, 23 Aug 1993, Queiroz; Reserva Campina, EEST km 44, [<named-content xmlns:xlink="http://www.w3.org/1999/xlink" content-type="dwc:verbatimCoordinates" xlink:type="simple"><named-content content-type="geo-json" specific-use="{&#34;type&#34;:&#34;Point&#34;,&#34;coordinates&#34;:[-60.030000,-2.670000]}" id="NCID0ERDAM" xlink:type="simple">-2.67, -60.03</named-content></named-content>], 18 Aug 1992, T. R. Schultz; <bold>Bahia</bold>: Andaraí, Mata Carrasco (castanha), [<named-content xmlns:xlink="http://www.w3.org/1999/xlink" content-type="dwc:verbatimCoordinates" xlink:type="simple"><named-content content-type="geo-json" specific-use="{&#34;type&#34;:&#34;Point&#34;,&#34;coordinates&#34;:[-41.331200,-12.805500]}" id="NCID0E2DAM" xlink:type="simple">-12.8055, -41.3312</named-content></named-content>], 13 Dec 1990, C. R. F Brandão, Diniz, Oliveira; <!--PageBreak-->NP Chapada Diamantina - Mucugê, <named-content xmlns:xlink="http://www.w3.org/1999/xlink" content-type="dwc:verbatimCoordinates" xlink:type="simple"><named-content content-type="geo-json" specific-use="{&#34;type&#34;:&#34;Point&#34;,&#34;coordinates&#34;:[-41.500500,-12.905300]}" id="NCID0EFEAM" xlink:type="simple">-12.9053, -41.5005</named-content></named-content>, 1032m, 6 Sep 2009, E. Borges; Lençóis, nr. NP Chapada Diamantina, <named-content xmlns:xlink="http://www.w3.org/1999/xlink" content-type="dwc:verbatimCoordinates" xlink:type="simple"><named-content content-type="geo-json" specific-use="{&#34;type&#34;:&#34;Point&#34;,&#34;coordinates&#34;:[-41.370800,-12.559800]}" id="NCID0ENEAM" xlink:type="simple">-12.5598, -41.3708</named-content></named-content> ±5m, 530m, 9 Nov 2008, J. Sosa-Calvo; Una, Fazenda Ararauna, <named-content xmlns:xlink="http://www.w3.org/1999/xlink" content-type="dwc:verbatimCoordinates" xlink:type="simple"><named-content content-type="geo-json" specific-use="{&#34;type&#34;:&#34;Point&#34;,&#34;coordinates&#34;:[-39.162600,-15.307100]}" id="NCID0EVEAM" xlink:type="simple">-15.3071, -39.1626</named-content></named-content>, 80m, 9 May 2014, I. O. Fernandes; <bold>Espírito Santo</bold>: Aracruz, [<named-content xmlns:xlink="http://www.w3.org/1999/xlink" content-type="dwc:verbatimCoordinates" xlink:type="simple"><named-content content-type="geo-json" specific-use="{&#34;type&#34;:&#34;Point&#34;,&#34;coordinates&#34;:[-40.324400,-19.815600]}" id="NCID0E6EAM" xlink:type="simple">-19.8156, -40.3244</named-content></named-content>], 10 Dec 1980, E. Campinos, D. R. Smith; Parque Sooretama, Linhares, <named-content xmlns:xlink="http://www.w3.org/1999/xlink" content-type="dwc:verbatimCoordinates" xlink:type="simple"><named-content content-type="geo-json" specific-use="{&#34;type&#34;:&#34;Point&#34;,&#34;coordinates&#34;:[-39.949100,-19.072500]}" id="NCID0EHFAM" xlink:type="simple">-19.0725, -39.9491</named-content></named-content>, 31 Mar 2004, J. H. C. Delabie; <bold>Goiás</bold>: Campo Limpo, Faz. Conceição, <named-content xmlns:xlink="http://www.w3.org/1999/xlink" content-type="dwc:verbatimCoordinates" xlink:type="simple"><named-content content-type="geo-json" specific-use="{&#34;type&#34;:&#34;Point&#34;,&#34;coordinates&#34;:[-49.163600,-16.330800]}" id="NCID0ERFAM" xlink:type="simple">-16.3308, -49.1636</named-content></named-content>, 20 Jan 2005, R. R. Silva, R. M. Feitosa; Colinas do Sul, Serra da Mesa, <named-content xmlns:xlink="http://www.w3.org/1999/xlink" content-type="dwc:verbatimCoordinates" xlink:type="simple"><named-content content-type="geo-json" specific-use="{&#34;type&#34;:&#34;Point&#34;,&#34;coordinates&#34;:[-49.200000,-14.016600]}" id="NCID0EZFAM" xlink:type="simple">-14.0166, -49.2</named-content></named-content>, 2 Dec 1995, B. H. Dietz, Campaner; Fazenda Pau Brasil, Reserva 19, <named-content xmlns:xlink="http://www.w3.org/1999/xlink" content-type="dwc:verbatimCoordinates" xlink:type="simple"><named-content content-type="geo-json" specific-use="{&#34;type&#34;:&#34;Point&#34;,&#34;coordinates&#34;:[-51.398700,-15.581300]}" id="NCID0EBGAM" xlink:type="simple">-15.5813, -51.3987</named-content></named-content>, 310m, 8 Apr 2008, S. E. Solomon; Ouro Verde, Faz Boa Vista, <named-content xmlns:xlink="http://www.w3.org/1999/xlink" content-type="dwc:verbatimCoordinates" xlink:type="simple"><named-content content-type="geo-json" specific-use="{&#34;type&#34;:&#34;Point&#34;,&#34;coordinates&#34;:[-49.211800,-16.330800]}" id="NCID0EJGAM" xlink:type="simple">-16.3308, -49.2118</named-content></named-content>, 1 Jul 2005, R. R. Silva, R. M. Feitosa; <bold>Maranhão</bold>: Bom Jardim, REBIO Gurupi Parcela 01 08, <named-content xmlns:xlink="http://www.w3.org/1999/xlink" content-type="dwc:verbatimCoordinates" xlink:type="simple"><named-content content-type="geo-json" specific-use="{&#34;type&#34;:&#34;Point&#34;,&#34;coordinates&#34;:[-46.771200,-3.925800]}" id="NCID0ETGAM" xlink:type="simple">-3.9258, -46.7712</named-content></named-content>, 20 Sep 2014, A. Y. Harada; Estreito, Fazenda Itaueiras, <named-content xmlns:xlink="http://www.w3.org/1999/xlink" content-type="dwc:verbatimCoordinates" xlink:type="simple"><named-content content-type="geo-json" specific-use="{&#34;type&#34;:&#34;Point&#34;,&#34;coordinates&#34;:[-47.371100,-6.531700]}" id="NCID0E2GAM" xlink:type="simple">-6.5317, -47.3711</named-content></named-content>, 1 Jun 2005, R. R. Silva, R. M. Feitosa; <bold>Mato Grosso</bold>: Chapada dos Guimarães, Cachoeira Pedra Furada, [<named-content xmlns:xlink="http://www.w3.org/1999/xlink" content-type="dwc:verbatimCoordinates" xlink:type="simple"><named-content content-type="geo-json" specific-use="{&#34;type&#34;:&#34;Point&#34;,&#34;coordinates&#34;:[-55.736300,-15.467100]}" id="NCID0EFHAM" xlink:type="simple">-15.4671, -55.7363</named-content></named-content>], 15 Feb 1985, J. C. Trager; Hwy to Santo Antônio do Leverger, 10 km S Cuiabá, [<named-content xmlns:xlink="http://www.w3.org/1999/xlink" content-type="dwc:verbatimCoordinates" xlink:type="simple"><named-content content-type="geo-json" specific-use="{&#34;type&#34;:&#34;Point&#34;,&#34;coordinates&#34;:[-56.063800,-15.780000]}" id="NCID0ENHAM" xlink:type="simple">-15.780, -56.0638</named-content></named-content>], 16 Feb 1985, J. C. Trager; Mata São João, Reserva Sapiranga, <named-content xmlns:xlink="http://www.w3.org/1999/xlink" content-type="dwc:verbatimCoordinates" xlink:type="simple"><named-content content-type="geo-json" specific-use="{&#34;type&#34;:&#34;Point&#34;,&#34;coordinates&#34;:[-33.043100,-12.558100]}" id="NCID0EVHAM" xlink:type="simple">-12.5581, -33.0431</named-content></named-content>, 21 Jun 2001, R. R. Silva, R. M. Feitosa, C. R. F Brandão; Xingu, [<named-content xmlns:xlink="http://www.w3.org/1999/xlink" content-type="dwc:verbatimCoordinates" xlink:type="simple"><named-content content-type="geo-json" specific-use="{&#34;type&#34;:&#34;Point&#34;,&#34;coordinates&#34;:[-53.526400,-10.523300]}" id="NCID0E4HAM" xlink:type="simple">-10.5233, -53.5264</named-content></named-content>], 1 Nov 1961, Alvarenga &amp; Werner; <bold>Minas Gerais</bold>: Cachoeira da Fumaça (district of Novo São Joaquim), <named-content xmlns:xlink="http://www.w3.org/1999/xlink" content-type="dwc:verbatimCoordinates" xlink:type="simple"><named-content content-type="geo-json" specific-use="{&#34;type&#34;:&#34;Point&#34;,&#34;coordinates&#34;:[-52.312000,-14.697000]}" id="NCID0EHIAM" xlink:type="simple">-14.697, -52.312</named-content></named-content>, 288m, 5 Nov 2011; Panga, Uberlândia, <named-content xmlns:xlink="http://www.w3.org/1999/xlink" content-type="dwc:verbatimCoordinates" xlink:type="simple"><named-content content-type="geo-json" specific-use="{&#34;type&#34;:&#34;Point&#34;,&#34;coordinates&#34;:[-48.401400,-19.183100]}" id="NCID0EPIAM" xlink:type="simple">-19.1831, -48.4014</named-content></named-content>, 813m, 19 Oct 2012, A. Ješovnik; Serra de Ricardo Franco State Park, <named-content xmlns:xlink="http://www.w3.org/1999/xlink" content-type="dwc:verbatimCoordinates" xlink:type="simple"><named-content content-type="geo-json" specific-use="{&#34;type&#34;:&#34;Point&#34;,&#34;coordinates&#34;:[-60.064600,-14.907600]}" id="NCID0EXIAM" xlink:type="simple">-14.9076, -60.0646</named-content></named-content>, 200m, 11 Feb 2014, J. Maravalhas; Unaí, Fazenda Santo Antônio, <named-content xmlns:xlink="http://www.w3.org/1999/xlink" content-type="dwc:verbatimCoordinates" xlink:type="simple"><named-content content-type="geo-json" specific-use="{&#34;type&#34;:&#34;Point&#34;,&#34;coordinates&#34;:[-46.482500,-16.754400]}" id="NCID0E6IAM" xlink:type="simple">-16.7544, -46.4825</named-content></named-content>, 1 Feb 2014, L. N. Paolucci; <bold>Pará</bold>: Baixo Amazonas, [<named-content xmlns:xlink="http://www.w3.org/1999/xlink" content-type="dwc:verbatimCoordinates" xlink:type="simple"><named-content content-type="geo-json" specific-use="{&#34;type&#34;:&#34;Point&#34;,&#34;coordinates&#34;:[-48.390600,-1.425600]}" id="NCID0EJJAM" xlink:type="simple">-1.4256, -48.3906</named-content></named-content>], 1 Feb 1949, C. R. Gonçalves; Goianésia, Faz. Rio Capim, [<named-content xmlns:xlink="http://www.w3.org/1999/xlink" content-type="dwc:verbatimCoordinates" xlink:type="simple"><named-content content-type="geo-json" specific-use="{&#34;type&#34;:&#34;Point&#34;,&#34;coordinates&#34;:[-49.098600,-3.838400]}" id="NCID0ERJAM" xlink:type="simple">-3.8384, -49.0986</named-content></named-content>], 1 Jun 2003, A. M. Elizabeth; Melgaço, Caxiuanã, <named-content xmlns:xlink="http://www.w3.org/1999/xlink" content-type="dwc:verbatimCoordinates" xlink:type="simple"><named-content content-type="geo-json" specific-use="{&#34;type&#34;:&#34;Point&#34;,&#34;coordinates&#34;:[-51.423000,-1.724800]}" id="NCID0EZJAM" xlink:type="simple">-1.7248, -51.4230</named-content></named-content>, 10 Oct 2006, A. Y. Harada; Nova Ipixuna, Fazenda Bom Retiro, <named-content xmlns:xlink="http://www.w3.org/1999/xlink" content-type="dwc:verbatimCoordinates" xlink:type="simple"><named-content content-type="geo-json" specific-use="{&#34;type&#34;:&#34;Point&#34;,&#34;coordinates&#34;:[-49.218000,-4.841200]}" id="NCID0EBKAM" xlink:type="simple">-4.8412, -49.218</named-content></named-content>, 12 Jun 2012, M. Tavares, A. Palmeira; Parauapebas, FL Nacional de Carajás, Parque Zoobotânico, <named-content xmlns:xlink="http://www.w3.org/1999/xlink" content-type="dwc:verbatimCoordinates" xlink:type="simple"><named-content content-type="geo-json" specific-use="{&#34;type&#34;:&#34;Point&#34;,&#34;coordinates&#34;:[-50.057100,-6.062900]}" id="NCID0EJKAM" xlink:type="simple">-6.0629, -50.0571</named-content></named-content>, 626m, 2 Oct 2014, A. Ješovnik; Viseu São Jose do Gurupi, Parcela 3, <named-content xmlns:xlink="http://www.w3.org/1999/xlink" content-type="dwc:verbatimCoordinates" xlink:type="simple"><named-content content-type="geo-json" specific-use="{&#34;type&#34;:&#34;Point&#34;,&#34;coordinates&#34;:[-46.267200,-1.571800]}" id="NCID0ERKAM" xlink:type="simple">-1.5718, -46.2672</named-content></named-content>, 10 Aug 2014, A. Y. Harada; <bold>Pernambuco</bold>: Recife, [<named-content xmlns:xlink="http://www.w3.org/1999/xlink" content-type="dwc:verbatimCoordinates" xlink:type="simple"><named-content content-type="geo-json" specific-use="{&#34;type&#34;:&#34;Point&#34;,&#34;coordinates&#34;:[-34.904000,-8.096000]}" id="NCID0E2KAM" xlink:type="simple">-8.096, -34.904</named-content></named-content>], 1 Jan 1988, L. Lima Castro; Tapera, [<named-content xmlns:xlink="http://www.w3.org/1999/xlink" content-type="dwc:verbatimCoordinates" xlink:type="simple"><named-content content-type="geo-json" specific-use="{&#34;type&#34;:&#34;Point&#34;,&#34;coordinates&#34;:[-40.721800,-9.427200]}" id="NCID0EDLAM" xlink:type="simple">-9.4272, -40.7218</named-content></named-content>], B. Pickal; <bold>Piaui</bold>: Rio Uruçuí-Preto, [<named-content xmlns:xlink="http://www.w3.org/1999/xlink" content-type="dwc:verbatimCoordinates" xlink:type="simple"><named-content content-type="geo-json" specific-use="{&#34;type&#34;:&#34;Point&#34;,&#34;coordinates&#34;:[-44.616800,-7.343100]}" id="NCID0ENLAM" xlink:type="simple">-7.3431, -44.6168</named-content></named-content>], 20 Feb 1976, R. Negrett; <bold>Rio de Janeiro</bold>: Belford Roxo, [<named-content xmlns:xlink="http://www.w3.org/1999/xlink" content-type="dwc:verbatimCoordinates" xlink:type="simple"><named-content content-type="geo-json" specific-use="{&#34;type&#34;:&#34;Point&#34;,&#34;coordinates&#34;:[-43.399100,-22.763100]}" id="NCID0EXLAM" xlink:type="simple">-22.7631, -43.3991</named-content></named-content>], 15 Jun 1936, C. R. Gonçalves; Rio de Janeiro DF, [<named-content xmlns:xlink="http://www.w3.org/1999/xlink" content-type="dwc:verbatimCoordinates" xlink:type="simple"><named-content content-type="geo-json" specific-use="{&#34;type&#34;:&#34;Point&#34;,&#34;coordinates&#34;:[-43.277500,-22.875100]}" id="NCID0E6LAM" xlink:type="simple">-22.8751, -43.2775</named-content></named-content>], 1 Mar 1940, C. R. Gonçalves; Nova Iguaçu, ReBio Tinguá, <named-content xmlns:xlink="http://www.w3.org/1999/xlink" content-type="dwc:verbatimCoordinates" xlink:type="simple"><named-content content-type="geo-json" specific-use="{&#34;type&#34;:&#34;Point&#34;,&#34;coordinates&#34;:[-43.414100,-22.570500]}" id="NCID0EHMAM" xlink:type="simple">-22.5705, -43.4141</named-content></named-content>, 2 Feb 2002, A. Mayhe, S. Veiga-Ferreira; Represa Rio Grande Guanabara, [<named-content xmlns:xlink="http://www.w3.org/1999/xlink" content-type="dwc:verbatimCoordinates" xlink:type="simple"><named-content content-type="geo-json" specific-use="{&#34;type&#34;:&#34;Point&#34;,&#34;coordinates&#34;:[-43.416700,-22.916700]}" id="NCID0EPMAM" xlink:type="simple">-22.9167, -43.4167</named-content></named-content>], F. M. Oliveira; São Bento, [<named-content xmlns:xlink="http://www.w3.org/1999/xlink" content-type="dwc:verbatimCoordinates" xlink:type="simple"><named-content content-type="geo-json" specific-use="{&#34;type&#34;:&#34;Point&#34;,&#34;coordinates&#34;:[-41.116700,-21.916700]}" id="NCID0EXMAM" xlink:type="simple">-21.9167, -41.1167</named-content></named-content>], 25 Apr 1946, A. Silva; <bold>Rondônia</bold>: Fazenda São Sebastião, [<named-content xmlns:xlink="http://www.w3.org/1999/xlink" content-type="dwc:verbatimCoordinates" xlink:type="simple"><named-content content-type="geo-json" specific-use="{&#34;type&#34;:&#34;Point&#34;,&#34;coordinates&#34;:[-63.545700,-10.533600]}" id="NCID0EBNAM" xlink:type="simple">-10.5336, -63.5457</named-content></named-content>], 7 Oct 2008, S. E. Solomon; Ilha Pedras, km1, subparcela 150, <named-content xmlns:xlink="http://www.w3.org/1999/xlink" content-type="dwc:verbatimCoordinates" xlink:type="simple"><named-content content-type="geo-json" specific-use="{&#34;type&#34;:&#34;Point&#34;,&#34;coordinates&#34;:[-64.612220,-9.174400]}" id="NCID0EJNAM" xlink:type="simple">-9.1744, -64.61222</named-content></named-content>, 86m, 25 Oct 2013, I. O. Fernandes; Ouro Preto do Oeste, Res do <abbrev xmlns:xlink="http://www.w3.org/1999/xlink" content-type="institution" xlink:title="Instituto Nacional de Pesquisas da Amazônia, Manaus" id="ABBRID0EONAM" xlink:type="simple">INPA</abbrev> No 0078, [<named-content xmlns:xlink="http://www.w3.org/1999/xlink" content-type="dwc:verbatimCoordinates" xlink:type="simple"><named-content content-type="geo-json" specific-use="{&#34;type&#34;:&#34;Point&#34;,&#34;coordinates&#34;:[-61.900000,-10.200000]}" id="NCID0EWNAM" xlink:type="simple">-10.2, -61.9</named-content></named-content>], 26 Mar 1985, F. F. Ramos; <bold>Tocantins</bold>: Aguiarnópolis, <named-content xmlns:xlink="http://www.w3.org/1999/xlink" content-type="dwc:verbatimCoordinates" xlink:type="simple"><named-content content-type="geo-json" specific-use="{&#34;type&#34;:&#34;Point&#34;,&#34;coordinates&#34;:[-47.481400,-6.613700]}" id="NCID0EAOAM" xlink:type="simple">-6.6137, -47.4814</named-content></named-content>, 1 Jun 2005, R. R. Silva, R. M. Feitosa; Araguacema, <named-content xmlns:xlink="http://www.w3.org/1999/xlink" content-type="dwc:verbatimCoordinates" xlink:type="simple"><named-content content-type="geo-json" specific-use="{&#34;type&#34;:&#34;Point&#34;,&#34;coordinates&#34;:[-49.678000,-8.988800]}" id="NCID0EIOAM" xlink:type="simple">-8.9888, -49.6780</named-content></named-content>, 16 Nov 2005, R. R. Silva, R. M. Feitosa; Aurora do Tocantins, <named-content xmlns:xlink="http://www.w3.org/1999/xlink" content-type="dwc:verbatimCoordinates" xlink:type="simple"><named-content content-type="geo-json" specific-use="{&#34;type&#34;:&#34;Point&#34;,&#34;coordinates&#34;:[-46.360400,-12.698500]}" id="NCID0EQOAM" xlink:type="simple">-12.6985, -46.3604</named-content></named-content>, 9 Oct 2004, R. R. Silva, R. M. Feitosa; Gurupi, <named-content xmlns:xlink="http://www.w3.org/1999/xlink" content-type="dwc:verbatimCoordinates" xlink:type="simple"><named-content content-type="geo-json" specific-use="{&#34;type&#34;:&#34;Point&#34;,&#34;coordinates&#34;:[-48.678300,-12.011100]}" id="NCID0EYOAM" xlink:type="simple">-12.0111, -48.6783</named-content></named-content>, 30 Sep 2001, R.R. Silva, N.L. Albuquerque; Peixe, Fazenda Galileia, Transecto 1, <named-content xmlns:xlink="http://www.w3.org/1999/xlink" content-type="dwc:verbatimCoordinates" xlink:type="simple"><named-content content-type="geo-json" specific-use="{&#34;type&#34;:&#34;Point&#34;,&#34;coordinates&#34;:[-48.659100,-11.978800]}" id="NCID0EAPAM" xlink:type="simple">-11.9788, -48.6591</named-content></named-content>, 30 Sep 2001, R.R. Silva, N.L. Albuquerque; Recursolândia, Mata Ciliar Rio Mateiros, <named-content xmlns:xlink="http://www.w3.org/1999/xlink" content-type="dwc:verbatimCoordinates" xlink:type="simple"><named-content content-type="geo-json" specific-use="{&#34;type&#34;:&#34;Point&#34;,&#34;coordinates&#34;:[-47.038800,-8.757900]}" id="NCID0EIPAM" xlink:type="simple">-8.7579, -47.0388</named-content></named-content>, 9 May 2005, R. R. Silva, B. H. Dietz; <bold>COLOMBIA: Meta</bold>: San Martín, El Caduceo Reserve, <named-content xmlns:xlink="http://www.w3.org/1999/xlink" content-type="dwc:verbatimCoordinates" xlink:type="simple"><named-content content-type="geo-json" specific-use="{&#34;type&#34;:&#34;Point&#34;,&#34;coordinates&#34;:[-73.658500,3.669400]}" id="NCID0ESPAM" xlink:type="simple">3.6694, -73.6585</named-content></named-content>, 374m, 30 Sep 2007, T. <!--PageBreak-->R. Schultz; San Martín, El Caduceo Reserve, <named-content xmlns:xlink="http://www.w3.org/1999/xlink" content-type="dwc:verbatimCoordinates" xlink:type="simple"><named-content content-type="geo-json" specific-use="{&#34;type&#34;:&#34;Point&#34;,&#34;coordinates&#34;:[-73.625600,3.629200]}" id="NCID0E3PAM" xlink:type="simple">3.6292, -73.6256</named-content></named-content>, 364m, 1 Oct 2007, J. Sosa-Calvo; <bold>Putumayo</bold>: PNN La Paya Cabaña La Paya, <named-content xmlns:xlink="http://www.w3.org/1999/xlink" content-type="dwc:verbatimCoordinates" xlink:type="simple"><named-content content-type="geo-json" specific-use="{&#34;type&#34;:&#34;Point&#34;,&#34;coordinates&#34;:[-75.200000,-0.033300]}" id="NCID0EGQAM" xlink:type="simple">-0.0333, -75.2</named-content></named-content>, 330m, 15 Dec 2001, E. Lozano; PNN La Paya Cabaña Vivano Cocha, <named-content xmlns:xlink="http://www.w3.org/1999/xlink" content-type="dwc:verbatimCoordinates" xlink:type="simple"><named-content content-type="geo-json" specific-use="{&#34;type&#34;:&#34;Point&#34;,&#34;coordinates&#34;:[-74.966600,-0.116600]}" id="NCID0EOQAM" xlink:type="simple">-0.1166, -74.9666</named-content></named-content>, 320m, 30 Nov 2001, R. Cobete; <bold>Valle del Cauca</bold>: PNN Farallones de Cali, Anchicayá, [<named-content xmlns:xlink="http://www.w3.org/1999/xlink" content-type="dwc:verbatimCoordinates" xlink:type="simple"><named-content content-type="geo-json" specific-use="{&#34;type&#34;:&#34;Point&#34;,&#34;coordinates&#34;:[-76.800000,3.433300]}" id="NCID0EYQAM" xlink:type="simple">3.4333, -76.8</named-content></named-content>], 730m, 20 Jul 2000, S. Sarria; <bold>Vichada</bold>: Cumaribo, Cgto. Santa Rita, PNN El Tuparro, <named-content xmlns:xlink="http://www.w3.org/1999/xlink" content-type="dwc:verbatimCoordinates" xlink:type="simple"><named-content content-type="geo-json" specific-use="{&#34;type&#34;:&#34;Point&#34;,&#34;coordinates&#34;:[-68.024400,5.355500]}" id="NCID0ECRAM" xlink:type="simple">5.3555, -68.0244</named-content></named-content>, 135m, 1 Feb 2004, I. Quintero, E. Gonzales; Cumaribo, Cgto. Santa Rita, PNN El Tuparro, <named-content xmlns:xlink="http://www.w3.org/1999/xlink" content-type="dwc:verbatimCoordinates" xlink:type="simple"><named-content content-type="geo-json" specific-use="{&#34;type&#34;:&#34;Point&#34;,&#34;coordinates&#34;:[-67.890800,5.331600]}" id="NCID0EKRAM" xlink:type="simple">5.3316, -67.8908</named-content></named-content>, 135m; <bold>ECUADOR: Napo</bold>: Tiputini, La Selva, Chorongo trail, <named-content xmlns:xlink="http://www.w3.org/1999/xlink" content-type="dwc:verbatimCoordinates" xlink:type="simple"><named-content content-type="geo-json" specific-use="{&#34;type&#34;:&#34;Point&#34;,&#34;coordinates&#34;:[-76.149300,-0.638200]}" id="NCID0EURAM" xlink:type="simple">-0.6382, -76.1493</named-content></named-content>, 16 Jun 2003, A. Little; <bold>Orellana</bold>: Estación Chiruisla-Petrobras, Río Huiririma, <named-content xmlns:xlink="http://www.w3.org/1999/xlink" content-type="dwc:verbatimCoordinates" xlink:type="simple"><named-content content-type="geo-json" specific-use="{&#34;type&#34;:&#34;Point&#34;,&#34;coordinates&#34;:[-75.912400,-0.643800]}" id="NCID0E5RAM" xlink:type="simple">-0.6438, -75.9124</named-content></named-content>, 18m, 10 Sep 2005, D. Donoso; <bold>FRENCH GUIANA</bold>: <bold>Cayenne</bold>: Kaw Mt., Amazon Nature Lodge, <named-content xmlns:xlink="http://www.w3.org/1999/xlink" content-type="dwc:verbatimCoordinates" xlink:type="simple"><named-content content-type="geo-json" specific-use="{&#34;type&#34;:&#34;Point&#34;,&#34;coordinates&#34;:[-52.200000,4.550000]}" id="NCID0EKSAM" xlink:type="simple">4.55, -52.2</named-content></named-content>, 950m, 20 Jul 2005, T. R. Schultz; Nouragues Field Station, XII trail, <named-content xmlns:xlink="http://www.w3.org/1999/xlink" content-type="dwc:verbatimCoordinates" xlink:type="simple"><named-content content-type="geo-json" specific-use="{&#34;type&#34;:&#34;Point&#34;,&#34;coordinates&#34;:[-52.676800,4.090000]}" id="NCID0ESSAM" xlink:type="simple">4.09, -52.6768</named-content></named-content>, 75m, 27 Jul 2005, T. R. Schultz; Paracou Experimental forest, <named-content xmlns:xlink="http://www.w3.org/1999/xlink" content-type="dwc:verbatimCoordinates" xlink:type="simple"><named-content content-type="geo-json" specific-use="{&#34;type&#34;:&#34;Point&#34;,&#34;coordinates&#34;:[-52.946500,5.280800]}" id="NCID0E1SAM" xlink:type="simple">5.2808, -52.9465</named-content></named-content>, 10 Jul 1999, S. Durou; <bold>Régina</bold>: Nouragues Field Station, XII trail, <named-content xmlns:xlink="http://www.w3.org/1999/xlink" content-type="dwc:verbatimCoordinates" xlink:type="simple"><named-content content-type="geo-json" specific-use="{&#34;type&#34;:&#34;Point&#34;,&#34;coordinates&#34;:[-52.676800,4.090000]}" id="NCID0EETAM" xlink:type="simple">4.09, -52.6768</named-content></named-content>, 75m, 27 Jul 2005, T. R. Schultz; <bold>GUYANA: Cuyuni-Mazaruni</bold>: Mabura Hill, camp at the end of Rd. to Lethem, <named-content xmlns:xlink="http://www.w3.org/1999/xlink" content-type="dwc:verbatimCoordinates" xlink:type="simple"><named-content content-type="geo-json" specific-use="{&#34;type&#34;:&#34;Point&#34;,&#34;coordinates&#34;:[-58.699700,5.155200]}" id="NCID0EOTAM" xlink:type="simple">5.1552, -58.6997</named-content></named-content>, 64m, 30 Oct 2002, J. S. La Polla; Mazaruni River, Forest Settlement, <named-content xmlns:xlink="http://www.w3.org/1999/xlink" content-type="dwc:verbatimCoordinates" xlink:type="simple"><named-content content-type="geo-json" specific-use="{&#34;type&#34;:&#34;Point&#34;,&#34;coordinates&#34;:[-58.678100,6.397300]}" id="NCID0EWTAM" xlink:type="simple">6.3973, -58.6781</named-content></named-content>, 1 Aug 1935, N. A. Weber; <bold>Potaro-Siparuni</bold>: Iwokrama, Kurapakari base Camp, [<named-content xmlns:xlink="http://www.w3.org/1999/xlink" content-type="dwc:verbatimCoordinates" xlink:type="simple"><named-content content-type="geo-json" specific-use="{&#34;type&#34;:&#34;Point&#34;,&#34;coordinates&#34;:[-58.685400,4.669800]}" id="NCID0EAUAM" xlink:type="simple">4.6698, -58.6854</named-content></named-content>], 60m, 7 Apr 1996, T. R. Schultz, U. G. Mueller; <bold>Upper Takutu-Upper Essequibo</bold>: Annai-Georgetown Rd., nr. Essequibo Riv., [<named-content xmlns:xlink="http://www.w3.org/1999/xlink" content-type="dwc:verbatimCoordinates" xlink:type="simple"><named-content content-type="geo-json" specific-use="{&#34;type&#34;:&#34;Point&#34;,&#34;coordinates&#34;:[-59.270000,3.930000]}" id="NCID0EKUAM" xlink:type="simple">3.93, -59.27</named-content></named-content>], 9 Apr 1996, T. R. Schultz, U. G. Mueller; Karanambo, [<named-content xmlns:xlink="http://www.w3.org/1999/xlink" content-type="dwc:verbatimCoordinates" xlink:type="simple"><named-content content-type="geo-json" specific-use="{&#34;type&#34;:&#34;Point&#34;,&#34;coordinates&#34;:[-59.780000,3.360000]}" id="NCID0ESUAM" xlink:type="simple">3.36, -59.78</named-content></named-content>], 5 Apr 1996, T. R. Schultz, U. G. Mueller; Kusad Mountains, <named-content xmlns:xlink="http://www.w3.org/1999/xlink" content-type="dwc:verbatimCoordinates" xlink:type="simple"><named-content content-type="geo-json" specific-use="{&#34;type&#34;:&#34;Point&#34;,&#34;coordinates&#34;:[-59.866800,2.812000]}" id="NCID0E1UAM" xlink:type="simple">2.8120, -59.8668</named-content></named-content>, 135m, 26 Oct 2013, J. A. Helms; Upper Essequibo, <abbrev xmlns:xlink="http://www.w3.org/1999/xlink" xlink:title="Cephalic index worker and queen" id="ABBRID0E6UAM" xlink:type="simple">CI</abbrev> concession, BBC camp, <named-content xmlns:xlink="http://www.w3.org/1999/xlink" content-type="dwc:verbatimCoordinates" xlink:type="simple"><named-content content-type="geo-json" specific-use="{&#34;type&#34;:&#34;Point&#34;,&#34;coordinates&#34;:[-58.233400,3.505900]}" id="NCID0EGVAM" xlink:type="simple">3.5059, -58.2334</named-content></named-content>, 11m, 21 Nov 2011, A. Ješovnik; Acarai Mountains, nr. Romeo’s camp, <named-content xmlns:xlink="http://www.w3.org/1999/xlink" content-type="dwc:verbatimCoordinates" xlink:type="simple"><named-content content-type="geo-json" specific-use="{&#34;type&#34;:&#34;Point&#34;,&#34;coordinates&#34;:[-58.933300,1.383300]}" id="NCID0EOVAM" xlink:type="simple">1.3833, -58.9333</named-content></named-content>, 282m, 7 Oct 2010, T. R. Schultz; <bold>PERU: Madre de Dios</bold>: Pakitza, PN Manu, [<named-content xmlns:xlink="http://www.w3.org/1999/xlink" content-type="dwc:verbatimCoordinates" xlink:type="simple"><named-content content-type="geo-json" specific-use="{&#34;type&#34;:&#34;Point&#34;,&#34;coordinates&#34;:[-71.283300,-11.950000]}" id="NCID0EYVAM" xlink:type="simple">-11.95, -71.2833</named-content></named-content>], 13 Feb 1992, R. Cambra, D. Quintero; Puerto Maldonado, Los Amigos Biol. Station, <named-content xmlns:xlink="http://www.w3.org/1999/xlink" content-type="dwc:verbatimCoordinates" xlink:type="simple"><named-content content-type="geo-json" specific-use="{&#34;type&#34;:&#34;Point&#34;,&#34;coordinates&#34;:[-70.100500,-12.569000]}" id="NCID0EAWAM" xlink:type="simple">-12.569, -70.1005</named-content></named-content>, 272m, 23 Nov 2005, J. Sosa-Calvo; Tambopata Reserve, <named-content xmlns:xlink="http://www.w3.org/1999/xlink" content-type="dwc:verbatimCoordinates" xlink:type="simple"><named-content content-type="geo-json" specific-use="{&#34;type&#34;:&#34;Point&#34;,&#34;coordinates&#34;:[-69.363600,-12.818700]}" id="NCID0EIWAM" xlink:type="simple">-12.8187, -69.3636</named-content></named-content>, 224m, 1 Aug 2012, A. Ješovnik; <bold>SURINAME: Brokopondo</bold>: Maripaheuvel, near Dam on Sara creek, [<named-content xmlns:xlink="http://www.w3.org/1999/xlink" content-type="dwc:verbatimCoordinates" xlink:type="simple"><named-content content-type="geo-json" specific-use="{&#34;type&#34;:&#34;Point&#34;,&#34;coordinates&#34;:[-54.950000,4.670000]}" id="NCID0ESWAM" xlink:type="simple">4.67, -54.95</named-content></named-content>], 1 Sep 1959, I. v. d. Drift; Poeroe man Kemisa, [<named-content xmlns:xlink="http://www.w3.org/1999/xlink" content-type="dwc:verbatimCoordinates" xlink:type="simple"><named-content content-type="geo-json" specific-use="{&#34;type&#34;:&#34;Point&#34;,&#34;coordinates&#34;:[-54.950000,4.670000]}" id="NCID0E1WAM" xlink:type="simple">4.67, -54.95</named-content></named-content>], 1 Sep 1959, I. v. d. Drift; <bold>Sipaliwini</bold>: Bakhuis Mountains, <named-content xmlns:xlink="http://www.w3.org/1999/xlink" content-type="dwc:verbatimCoordinates" xlink:type="simple"><named-content content-type="geo-json" specific-use="{&#34;type&#34;:&#34;Point&#34;,&#34;coordinates&#34;:[-56.726000,4.720800]}" id="NCID0EEXAM" xlink:type="simple">4.7208, -56.726</named-content></named-content>, 249m, 5 Mar 2006, J. Sosa-Calvo; Lely Mts., <named-content xmlns:xlink="http://www.w3.org/1999/xlink" content-type="dwc:verbatimCoordinates" xlink:type="simple"><named-content content-type="geo-json" specific-use="{&#34;type&#34;:&#34;Point&#34;,&#34;coordinates&#34;:[-54.756100,4.252900]}" id="NCID0EMXAM" xlink:type="simple">4.2529, -54.7561</named-content></named-content>, 619m, 26 Oct 2005, J. Sosa-Calvo; Nassau Mountains, <named-content xmlns:xlink="http://www.w3.org/1999/xlink" content-type="dwc:verbatimCoordinates" xlink:type="simple"><named-content content-type="geo-json" specific-use="{&#34;type&#34;:&#34;Point&#34;,&#34;coordinates&#34;:[-54.756100,4.252900]}" id="NCID0EUXAM" xlink:type="simple">4.2529, -54.7561</named-content></named-content>, 619m, 26 Oct 2005, J. Sosa-Calvo; <bold>TRINIDAD AND TOBAGO: Tunapuna-Piarco</bold>: Simla Research Station, [<named-content xmlns:xlink="http://www.w3.org/1999/xlink" content-type="dwc:verbatimCoordinates" xlink:type="simple"><named-content content-type="geo-json" specific-use="{&#34;type&#34;:&#34;Point&#34;,&#34;coordinates&#34;:[-61.283300,10.683600]}" id="NCID0E5XAM" xlink:type="simple">10.6836, -61.2833</named-content></named-content>], 240m, 8 Jan 1995, U. G. Mueller; <bold>VENEZUELA: Bolívar</bold>: Río Tawadu, Nichare Field Stn., <named-content xmlns:xlink="http://www.w3.org/1999/xlink" content-type="dwc:verbatimCoordinates" xlink:type="simple"><named-content content-type="geo-json" specific-use="{&#34;type&#34;:&#34;Point&#34;,&#34;coordinates&#34;:[-64.883300,6.433300]}" id="NCID0EIYAM" xlink:type="simple">6.4333, -64.8833</named-content></named-content>, 200m, 9 Feb 1966, D. M. Olson.</p><fig id="F36" position="float" orientation="portrait"><label>Figure 36.</label><caption><p>
          <italic><tp:taxon-name><tp:taxon-name-part taxon-name-part-type="genus" reg="Sericomyrmex">S.</tp:taxon-name-part> <tp:taxon-name-part taxon-name-part-type="species" reg="mayri">mayri</tp:taxon-name-part></tp:taxon-name></italic> worker (<ext-link xmlns:xlink="http://www.w3.org/1999/xlink" xlink:type="simple" ext-link-type="uri" xlink:href="http://hol.osu.edu/spmInfo.html?id=USNMENT01125171">USNMENT01125171</ext-link>). <bold>a</bold> Head <bold>b</bold> dorsal view; and <bold>c</bold> lateral profile.</p></caption><graphic xmlns:xlink="http://www.w3.org/1999/xlink" xlink:href="zookeys-670-001-g036.jpg" position="float" orientation="portrait" xlink:type="simple" id="oo_132905.jpg"/></fig><fig id="F37" position="float" orientation="portrait"><label>Figure 37.</label><caption><p>
          <italic><tp:taxon-name><tp:taxon-name-part taxon-name-part-type="genus" reg="Sericomyrmex">S.</tp:taxon-name-part> <tp:taxon-name-part taxon-name-part-type="species" reg="mayri">mayri</tp:taxon-name-part></tp:taxon-name></italic> worker variation; head, full-face view. <bold>a</bold> <italic><tp:taxon-name><tp:taxon-name-part taxon-name-part-type="species" reg="mayri">mayri</tp:taxon-name-part></tp:taxon-name></italic> worker from Brazil, Amazonas (<ext-link xmlns:xlink="http://www.w3.org/1999/xlink" xlink:type="simple" ext-link-type="uri" xlink:href="http://hol.osu.edu/spmInfo.html?id=USNMENT00444066">USNMENT00444066</ext-link>) <bold>b</bold> <italic><tp:taxon-name><tp:taxon-name-part taxon-name-part-type="species" reg="mayri">mayri</tp:taxon-name-part></tp:taxon-name></italic> worker from Brazil, Bahia (<ext-link xmlns:xlink="http://www.w3.org/1999/xlink" xlink:type="simple" ext-link-type="uri" xlink:href="http://hol.osu.edu/spmInfo.html?id=USNMENT01125172">USNMENT01125172</ext-link>) <bold>c</bold> <italic><tp:taxon-name><tp:taxon-name-part taxon-name-part-type="species" reg="mayri">mayri</tp:taxon-name-part></tp:taxon-name></italic> worker from Colombia, Meta (<ext-link xmlns:xlink="http://www.w3.org/1999/xlink" xlink:type="simple" ext-link-type="uri" xlink:href="http://hol.osu.edu/spmInfo.html?id=USNMENT01125151">USNMENT01125151</ext-link>).</p></caption><graphic xmlns:xlink="http://www.w3.org/1999/xlink" xlink:href="zookeys-670-001-g037.jpg" position="float" orientation="portrait" xlink:type="simple" id="oo_132908.jpg"/></fig><fig id="F38" position="float" orientation="portrait"><label>Figure 38.</label><caption><p>
          <italic><tp:taxon-name><tp:taxon-name-part taxon-name-part-type="genus" reg="Sericomyrmex">S.</tp:taxon-name-part> <tp:taxon-name-part taxon-name-part-type="species" reg="mayri">mayri</tp:taxon-name-part></tp:taxon-name></italic> worker (<ext-link xmlns:xlink="http://www.w3.org/1999/xlink" xlink:type="simple" ext-link-type="uri" xlink:href="http://hol.osu.edu/spmInfo.html?id=USNMENT01126229">USNMENT01126229</ext-link>), SEM images. <bold>a</bold> Head, full-face view <bold>b</bold> mandibles <bold>c</bold> mesosoma and metasoma, lateral view <bold>d</bold> eye.</p></caption><graphic xmlns:xlink="http://www.w3.org/1999/xlink" xlink:href="zookeys-670-001-g038.jpg" position="float" orientation="portrait" xlink:type="simple" id="oo_132909.jpg"/></fig><fig id="F39" position="float" orientation="portrait"><label>Figure 39.</label><caption><p>
          <italic><tp:taxon-name><tp:taxon-name-part taxon-name-part-type="genus" reg="Sericomyrmex">S.</tp:taxon-name-part> <tp:taxon-name-part taxon-name-part-type="species" reg="mayri">mayri</tp:taxon-name-part></tp:taxon-name></italic> queen and male; head, lateral profile, and dorsal view. Queen (<ext-link xmlns:xlink="http://www.w3.org/1999/xlink" xlink:type="simple" ext-link-type="uri" xlink:href="http://hol.osu.edu/spmInfo.html?id=USNMENT01126007">USNMENT01126007</ext-link>) (<bold>a, c, e</bold>). Male (<ext-link xmlns:xlink="http://www.w3.org/1999/xlink" xlink:type="simple" ext-link-type="uri" xlink:href="http://hol.osu.edu/spmInfo.html?id=USNMENT01126022">USNMENT01126022</ext-link>) (<bold>b, d, f</bold>).</p></caption><graphic xmlns:xlink="http://www.w3.org/1999/xlink" xlink:href="zookeys-670-001-g039.jpg" position="float" orientation="portrait" xlink:type="simple" id="oo_132911.jpg"/></fig><fig id="F40" position="float" orientation="portrait"><label>Figure 40.</label><caption><p>
          <italic><tp:taxon-name><tp:taxon-name-part taxon-name-part-type="genus" reg="Sericomyrmex">S.</tp:taxon-name-part> <tp:taxon-name-part taxon-name-part-type="species" reg="mayri">mayri</tp:taxon-name-part></tp:taxon-name></italic> larva (<ext-link xmlns:xlink="http://www.w3.org/1999/xlink" xlink:type="simple" ext-link-type="uri" xlink:href="http://hol.osu.edu/spmInfo.html?id=USNMENT01126227">USNMENT01126227</ext-link>: <bold>a, f</bold> <ext-link xmlns:xlink="http://www.w3.org/1999/xlink" xlink:type="simple" ext-link-type="uri" xlink:href="http://hol.osu.edu/spmInfo.html?id=USNMENT01126230">USNMENT01126230</ext-link>: <bold>b, c, d, e</bold>), SEM images. <bold>a</bold> Lateral view <bold>b</bold> ventral view <bold>c</bold> head, frontodorsal view <bold>d</bold> head, lateral view; <bold>e</bold> mouthparts <bold>f</bold> anal setae.</p></caption><graphic xmlns:xlink="http://www.w3.org/1999/xlink" xlink:href="zookeys-670-001-g040.jpg" position="float" orientation="portrait" xlink:type="simple" id="oo_132913.jpg"/></fig><fig id="F41" position="float" orientation="portrait"><label>Figure 41.</label><caption><p>Distribution map of <italic><tp:taxon-name><tp:taxon-name-part taxon-name-part-type="genus" reg="Sericomyrmex">S.</tp:taxon-name-part> <tp:taxon-name-part taxon-name-part-type="species" reg="mayri">mayri</tp:taxon-name-part></tp:taxon-name></italic>.</p></caption><graphic xmlns:xlink="http://www.w3.org/1999/xlink" xlink:href="zookeys-670-001-g041.jpg" position="float" orientation="portrait" xlink:type="simple" id="oo_132915.jpg"/></fig><fig id="F42" position="float" orientation="portrait"><label>Figure 42.</label><caption><p>Distribution map of <italic><tp:taxon-name><tp:taxon-name-part taxon-name-part-type="genus" reg="Sericomyrmex">S.</tp:taxon-name-part> <tp:taxon-name-part taxon-name-part-type="species" reg="mayri">mayri</tp:taxon-name-part></tp:taxon-name></italic> populations. This map is based on the subset of <italic><tp:taxon-name><tp:taxon-name-part taxon-name-part-type="genus" reg="Sericomyrmex">S.</tp:taxon-name-part> <tp:taxon-name-part taxon-name-part-type="species" reg="mayri">mayri</tp:taxon-name-part></tp:taxon-name></italic> samples for which molecular data (either UCE or COI) were obtained. Detailed specimen locality data are included in Suppl. material <xref ref-type="supplementary-material" rid="S2">2</xref>: Table S2g.</p></caption><graphic xmlns:xlink="http://www.w3.org/1999/xlink" xlink:href="zookeys-670-001-g042.jpg" position="float" orientation="portrait" xlink:type="simple" id="oo_132917.jpg"/></fig></tp:treatment-sec><tp:treatment-sec><!--Section generated to contain objects referenced in tp:taxon-treatment.--><fig id="F6" position="float" orientation="portrait"><label>Figure 6.</label><caption><p>
          <italic><tp:taxon-name><tp:taxon-name-part taxon-name-part-type="genus" reg="Sericomyrmex">Sericomyrmex</tp:taxon-name-part></tp:taxon-name></italic> morphology, SEM images: integument, mandibles, and eyes. Integument: <bold>a</bold>, <bold>b, c</bold> adult worker integument <bold>d</bold>, <bold>e</bold> callow worker integument; <bold>f</bold> male integument. Mandibles: <bold>g</bold> smooth (<italic><tp:taxon-name><tp:taxon-name-part taxon-name-part-type="genus" reg="Sericomyrmex">S.</tp:taxon-name-part> <tp:taxon-name-part taxon-name-part-type="species" reg="parvulus">parvulus</tp:taxon-name-part></tp:taxon-name></italic> worker) <bold>MCS</bold> median clypeal seta <bold>h</bold> striate (<italic><tp:taxon-name><tp:taxon-name-part taxon-name-part-type="genus" reg="Sericomyrmex">S.</tp:taxon-name-part> <tp:taxon-name-part taxon-name-part-type="species" reg="saussurei">saussurei</tp:taxon-name-part></tp:taxon-name></italic> worker) <bold>i</bold> faintly striate (<italic><tp:taxon-name><tp:taxon-name-part taxon-name-part-type="genus" reg="Sericomyrmex">S.</tp:taxon-name-part> <tp:taxon-name-part taxon-name-part-type="species" reg="mayri">mayri</tp:taxon-name-part></tp:taxon-name></italic> callow worker). Eyes: <bold>j, k</bold> eyes without white layer; <bold>l</bold> partially covered eye (<italic><tp:taxon-name><tp:taxon-name-part taxon-name-part-type="genus" reg="Sericomyrmex">S.</tp:taxon-name-part> <tp:taxon-name-part taxon-name-part-type="species" reg="parvulus">parvulus</tp:taxon-name-part></tp:taxon-name></italic>) <bold>m</bold> completely covered eye, but individual ommatidia still discernible (<italic><tp:taxon-name><tp:taxon-name-part taxon-name-part-type="genus" reg="Sericomyrmex">S.</tp:taxon-name-part> <tp:taxon-name-part taxon-name-part-type="species" reg="opacus">opacus</tp:taxon-name-part></tp:taxon-name></italic>) <bold>n</bold> eye with thick white layer, ommatidia visible through narrow holes (<italic><tp:taxon-name><tp:taxon-name-part taxon-name-part-type="genus" reg="Sericomyrmex">S.</tp:taxon-name-part> <tp:taxon-name-part taxon-name-part-type="species" reg="saussurei">saussurei</tp:taxon-name-part></tp:taxon-name></italic>) <bold>o</bold> eye completely covered with white layer, individual ommatidia not visible (<italic><tp:taxon-name><tp:taxon-name-part taxon-name-part-type="genus" reg="Sericomyrmex">S.</tp:taxon-name-part> <tp:taxon-name-part taxon-name-part-type="species" reg="saussurei">saussurei</tp:taxon-name-part></tp:taxon-name></italic>).</p></caption><graphic xmlns:xlink="http://www.w3.org/1999/xlink" xlink:href="zookeys-670-001-g006.jpg" position="float" orientation="portrait" xlink:type="simple" id="oo_132780.jpg"/></fig><supplementary-material xmlns:xlink="http://www.w3.org/1999/xlink" id="S1" position="float" orientation="portrait" xlink:type="simple"><label>Supplementary material 1</label><p>Data type: Adobe PDF file</p><p>
          <bold>UCE phylogeny</bold>
        </p><p>Explanation note: The maximum-likelihood phylogeny of the 90% complete concatenated matrix containing 799 UCE loci (702,574 base pairs), adapted from <xref ref-type="bibr" rid="B34">Ješovnik et al. 2017</xref>.</p><media xlink:href="zookeys-670-001-s001.pdf" mimetype="application" mime-subtype="pdf" position="float" orientation="portrait" xlink:type="simple" id="oo_132947.pdf"/><permissions><license xlink:type="simple"><license-p>This dataset is made available under the Open Database License (http://opendatacommons.org/licenses/odbl/1.0/). The Open Database License (ODbL) is a license agreement intended to allow users to freely share, modify, and use this Dataset while maintaining this same freedom for others, provided that the original source and author(s) are credited.</license-p></license></permissions><attrib specific-use="authors">Ana Ješovnik, Ted R. Schultz</attrib></supplementary-material><fig id="F5" position="float" orientation="portrait"><label>Figure 5.</label><caption><p>Principal component analysis of reduced data sets, scatter plots. <bold>a</bold> <italic><tp:taxon-name><tp:taxon-name-part taxon-name-part-type="genus" reg="Sericomyrmex">S.</tp:taxon-name-part> <tp:taxon-name-part taxon-name-part-type="species" reg="amabilis">amabilis</tp:taxon-name-part></tp:taxon-name></italic> and <italic><tp:taxon-name><tp:taxon-name-part taxon-name-part-type="genus" reg="Sericomyrmex">S.</tp:taxon-name-part> <tp:taxon-name-part taxon-name-part-type="species" reg="opacus">opacus</tp:taxon-name-part></tp:taxon-name></italic> <bold>b</bold> <italic><tp:taxon-name><tp:taxon-name-part taxon-name-part-type="genus" reg="Sericomyrmex">S.</tp:taxon-name-part> <tp:taxon-name-part taxon-name-part-type="species" reg="opacus">opacus</tp:taxon-name-part></tp:taxon-name></italic> and <italic><tp:taxon-name><tp:taxon-name-part taxon-name-part-type="genus" reg="Sericomyrmex">S.</tp:taxon-name-part> <tp:taxon-name-part taxon-name-part-type="species" reg="parvulus">parvulus</tp:taxon-name-part></tp:taxon-name></italic> <bold>c</bold> populations of <italic><tp:taxon-name><tp:taxon-name-part taxon-name-part-type="genus" reg="Sericomyrmex">S.</tp:taxon-name-part> <tp:taxon-name-part taxon-name-part-type="species" reg="mayri">mayri</tp:taxon-name-part></tp:taxon-name></italic> <bold>d</bold> <italic><tp:taxon-name><tp:taxon-name-part taxon-name-part-type="genus" reg="Sericomyrmex">S.</tp:taxon-name-part> <tp:taxon-name-part taxon-name-part-type="species" reg="maravalhas">maravalhas</tp:taxon-name-part></tp:taxon-name></italic> and <italic><tp:taxon-name><tp:taxon-name-part taxon-name-part-type="genus" reg="Sericomyrmex">S.</tp:taxon-name-part> <tp:taxon-name-part taxon-name-part-type="species" reg="scrobifer">scrobifer</tp:taxon-name-part></tp:taxon-name></italic> <bold>e</bold> populations of striate-mandibled <italic><tp:taxon-name><tp:taxon-name-part taxon-name-part-type="genus" reg="Sericomyrmex">S.</tp:taxon-name-part> <tp:taxon-name-part taxon-name-part-type="species" reg="amabilis">amabilis</tp:taxon-name-part></tp:taxon-name></italic> vs. smooth-mandibled (SM) <italic><tp:taxon-name><tp:taxon-name-part taxon-name-part-type="genus" reg="Sericomyrmex">S.</tp:taxon-name-part> <tp:taxon-name-part taxon-name-part-type="species" reg="amabilis">amabilis</tp:taxon-name-part></tp:taxon-name></italic> <bold>f</bold> populations of <italic><tp:taxon-name><tp:taxon-name-part taxon-name-part-type="genus" reg="Sericomyrmex">S.</tp:taxon-name-part> <tp:taxon-name-part taxon-name-part-type="species" reg="opacus">opacus</tp:taxon-name-part></tp:taxon-name></italic> <bold>g</bold> populations of typical <italic><tp:taxon-name><tp:taxon-name-part taxon-name-part-type="genus" reg="Sericomyrmex">S.</tp:taxon-name-part> <tp:taxon-name-part taxon-name-part-type="species" reg="bondari">bondari</tp:taxon-name-part></tp:taxon-name></italic> vs. reduced-hair (RH) <italic><tp:taxon-name><tp:taxon-name-part taxon-name-part-type="genus" reg="Sericomyrmex">S.</tp:taxon-name-part> <tp:taxon-name-part taxon-name-part-type="species" reg="bondari">bondari</tp:taxon-name-part></tp:taxon-name></italic> <bold>h</bold> populations striate-mandibled <italic><tp:taxon-name><tp:taxon-name-part taxon-name-part-type="genus" reg="Sericomyrmex">S.</tp:taxon-name-part> <tp:taxon-name-part taxon-name-part-type="species" reg="saussurei">saussurei</tp:taxon-name-part></tp:taxon-name></italic> vs. smooth-mandibled (SM) <italic><tp:taxon-name><tp:taxon-name-part taxon-name-part-type="genus" reg="Sericomyrmex">S.</tp:taxon-name-part> <tp:taxon-name-part taxon-name-part-type="species" reg="saussurei">saussurei</tp:taxon-name-part></tp:taxon-name></italic>.</p></caption><graphic xmlns:xlink="http://www.w3.org/1999/xlink" xlink:href="zookeys-670-001-g005.jpg" position="float" orientation="portrait" xlink:type="simple" id="oo_132778.jpg"/></fig><supplementary-material xmlns:xlink="http://www.w3.org/1999/xlink" id="S2" position="float" orientation="portrait" xlink:type="simple"><label>Supplementary material 2</label><caption><p>Table S2. Full list of measured, imaged, and type specimens; localities for all specimens examined; and full statistics for morphological measurements.</p></caption><p>Data type: specimens measurements</p><p>Explanation note:</p><p>
          <bold>a) Measured specimens.</bold> All workers measured for this study, with all measurements in millimeters.</p><p>
          <bold>b) Measured specimens.</bold> All queens and males measured for this study, with all measurements in millimeters.</p><p>
          <bold>c) Imaged specimens</bold>. Specimen data for all figures.</p><p>
          <bold>d) Type specimens</bold>. Specimen data for type specimens examined in this study.</p><p>
          <bold>e) Statistics</bold> for all measurements and indices for each species.</p><p>
          <bold>f) Localities list</bold>. A list of localities and other specimen data for all pinned specimens examined.</p><p>
          <bold>g) <italic><tp:taxon-name><tp:taxon-name-part taxon-name-part-type="genus" reg="Sericomyrmex">S.</tp:taxon-name-part> <tp:taxon-name-part taxon-name-part-type="species" reg="mayri">mayri</tp:taxon-name-part></tp:taxon-name></italic> populations.</bold> A list of localities and other specimen data for specimens used to create the <italic><tp:taxon-name><tp:taxon-name-part taxon-name-part-type="genus" reg="Sericomyrmex">S.</tp:taxon-name-part> <tp:taxon-name-part taxon-name-part-type="species" reg="mayri">mayri</tp:taxon-name-part></tp:taxon-name></italic> population map (Figure <xref ref-type="fig" rid="F42">42</xref>). This map is based on the subset of <italic><tp:taxon-name><tp:taxon-name-part taxon-name-part-type="genus" reg="Sericomyrmex">S.</tp:taxon-name-part> <tp:taxon-name-part taxon-name-part-type="species" reg="mayri">mayri</tp:taxon-name-part></tp:taxon-name></italic> samples for which molecular data (either UCE or COI) were obtained.</p><media xlink:href="zookeys-670-001-s002.xlsx" mimetype="application" mime-subtype="vnd.openxmlformats-officedocument.spreadsheetml.sheet" position="float" orientation="portrait" xlink:type="simple" id="oo_132948.xlsx"/><permissions><license xlink:type="simple"><license-p>This dataset is made available under the Open Database License (http://opendatacommons.org/licenses/odbl/1.0/). The Open Database License (ODbL) is a license agreement intended to allow users to freely share, modify, and use this Dataset while maintaining this same freedom for others, provided that the original source and author(s) are credited.</license-p></license></permissions><attrib specific-use="authors">Ana Ješovnik, Ted R. Schultz</attrib></supplementary-material></tp:treatment-sec><ref-list><ref id="B34"><mixed-citation xmlns:xlink="http://www.w3.org/1999/xlink" xlink:type="simple">
          <person-group><name name-style="western"><surname>Ješovnik</surname><given-names>A</given-names></name><name name-style="western"><surname>Sosa-Calvo</surname><given-names>J</given-names></name><name name-style="western"><surname>Lloyd</surname><given-names>M</given-names></name><name name-style="western"><surname>Branstetter</surname><given-names>M</given-names></name><name name-style="western"><surname>Fernández</surname><given-names>F</given-names></name><name name-style="western"><surname>Schultz</surname><given-names>TR</given-names></name></person-group> (<year>2017</year>) Phylogenomic species delimitation and host-symbiont coevolution in the fungus-farming ant genus <italic><tp:taxon-name><tp:taxon-name-part taxon-name-part-type="genus">Sericomyrmex</tp:taxon-name-part></tp:taxon-name></italic> Mayr (<tp:taxon-name><tp:taxon-name-part taxon-name-part-type="order">Hymenoptera</tp:taxon-name-part></tp:taxon-name>: <tp:taxon-name><tp:taxon-name-part taxon-name-part-type="family">Formicidae</tp:taxon-name-part></tp:taxon-name>): Ultraconserved elements (UCEs) resolve a recent radiation. Systematic Entomology. <ext-link xlink:type="simple" ext-link-type="doi" xlink:href="10.1111/syen.12228">https://doi.org/10.1111/syen.12228</ext-link></mixed-citation></ref><ref id="B52"><mixed-citation xmlns:xlink="http://www.w3.org/1999/xlink" xlink:type="simple">
          <person-group><name name-style="western"><surname>Santschi</surname><given-names>F</given-names></name></person-group> (<year>1925</year>) <article-title>Nouvelles fourmis brésiliennes.</article-title> <source>Annales de la Société Entomologique de Belgique</source> <volume>64</volume>: <fpage>5</fpage>–<lpage>20</lpage>.</mixed-citation></ref><ref id="B64"><mixed-citation xmlns:xlink="http://www.w3.org/1999/xlink" xlink:type="simple">
          <person-group><name name-style="western"><surname>Weber</surname><given-names>NA</given-names></name></person-group> (<year>1937</year>) <article-title>The biology of the fungus-growing ants Part 1. New forms.</article-title> <source>Revista de Entomologia</source> <volume>7</volume>(<issue>4</issue>): <fpage>378</fpage>–<lpage>40</lpage>.</mixed-citation></ref><ref id="B27"><mixed-citation xmlns:xlink="http://www.w3.org/1999/xlink" xlink:type="simple">
          <person-group><name name-style="western"><surname>Forel</surname><given-names>A</given-names></name></person-group> (<year>1912</year>) <article-title>Formicides néotropiques. Part II. 3me sous-famille <tp:taxon-name><tp:taxon-name-part taxon-name-part-type="subfamily">Myrmicinae</tp:taxon-name-part></tp:taxon-name> Lep. (<tp:taxon-name><tp:taxon-name-part taxon-name-part-type="tribe">Attini</tp:taxon-name-part></tp:taxon-name>, <tp:taxon-name><tp:taxon-name-part taxon-name-part-type="tribe">Dacetii</tp:taxon-name-part></tp:taxon-name>, <tp:taxon-name><tp:taxon-name-part taxon-name-part-type="tribe">Cryptocerini</tp:taxon-name-part></tp:taxon-name>).</article-title> <source>Mémoires de la Société Entomologique de Belgique</source> <volume>19</volume>: <fpage>179</fpage>–<lpage>209</lpage>.</mixed-citation></ref></ref-list></tp:taxon-treatment>
