# Supplementary material for: Revision of the fungus-farming ant genus Sericomyrmex Mayr (Hymenoptera, Formicidae, Myrmicinae)
Source: Zookeys. 2017 Apr 24;(670):1–109. doi: 10.3897/zookeys.670.11839 (PMC5523163; doi:10.3897/zookeys.670.11839)
Supplement: XML Treatment for Sericomyrmex opacus [file zookeys.670.11839-treatment6.xml]

<!DOCTYPE tp:taxon-treatment
  PUBLIC "-//TaxonX//DTD Taxonomic Treatment Publishing DTD v0 20100105//EN" "tax-treatment-NSO.dtd">
<tp:taxon-treatment xmlns:tp="http://www.plazi.org/taxpub"><tp:treatment-meta><kwd-group><label>Taxon classification</label><kwd><named-content xmlns:xlink="http://www.w3.org/1999/xlink" content-type="kingdom">Animalia</named-content></kwd><kwd><named-content xmlns:xlink="http://www.w3.org/1999/xlink" content-type="order">Hymenoptera</named-content></kwd><kwd><named-content xmlns:xlink="http://www.w3.org/1999/xlink" content-type="family">Formicidae</named-content></kwd></kwd-group><mixed-citation publication-type="journal"><person-group><name><surname>Ješovnik</surname><given-names>Ana</given-names></name><name><surname>Schultz</surname><given-names>Ted R.</given-names></name></person-group><article-title>Revision of the fungus-farming ant genus <italic><tp:taxon-name><tp:taxon-name-part taxon-name-part-type="genus" reg="Sericomyrmex">Sericomyrmex</tp:taxon-name-part></tp:taxon-name></italic> Mayr (<tp:taxon-name><tp:taxon-name-part taxon-name-part-type="order">Hymenoptera</tp:taxon-name-part></tp:taxon-name>, <tp:taxon-name><tp:taxon-name-part taxon-name-part-type="family">Formicidae</tp:taxon-name-part></tp:taxon-name>, <tp:taxon-name><tp:taxon-name-part taxon-name-part-type="subfamily">Myrmicinae</tp:taxon-name-part></tp:taxon-name>)</article-title><source>Zookeys</source><day>24</day><month>4</month><year>2017</year><volume>2017</volume><issue>670</issue><fpage>1</fpage><lpage>109</lpage><pub-id pub-id-type="doi">10.3897/zookeys.670.11839</pub-id></mixed-citation></tp:treatment-meta><tp:nomenclature><tp:taxon-name>
              <tp:taxon-name-part taxon-name-part-type="genus" reg="Sericomyrmex">Sericomyrmex</tp:taxon-name-part>
              <tp:taxon-name-part taxon-name-part-type="species" reg="opacus">opacus</tp:taxon-name-part>
            </tp:taxon-name><tp:taxon-authority>Mayr, 1865</tp:taxon-authority><xref ref-type="fig" rid="F43">Figures 43</xref><xref ref-type="fig" rid="F44">, 44</xref><xref ref-type="fig" rid="F45">(Worker); Figure 45</xref><xref ref-type="fig" rid="F46">(Queen and male); Figure 46</xref><xref ref-type="fig" rid="F47">(Larva); Figure 47 (Map)</xref><!--PageBreak--><tp:nomenclature-citation-list><tp:nomenclature-citation><tp:taxon-name>
                  <tp:taxon-name-part taxon-name-part-type="genus" reg="Sericomyrmex">Sericomyrmex</tp:taxon-name-part> <tp:taxon-name-part taxon-name-part-type="species" reg="opacus">opacus</tp:taxon-name-part></tp:taxon-name><comment>Mayr, 1865: 84. <tp:taxon-name><tp:taxon-name-part taxon-name-part-type="genus" reg="Lectotype">Lectotype</tp:taxon-name-part> <tp:taxon-name-part taxon-name-part-type="species" reg="worker">worker</tp:taxon-name-part></tp:taxon-name> (here designated): (“Brazil”)* MEXICO, Veracruz, Córdoba, [<named-content xmlns:xlink="http://www.w3.org/1999/xlink" content-type="dwc:verbatimCoordinates" xlink:type="simple"><named-content content-type="geo-json" specific-use="{&#34;type&#34;:&#34;Point&#34;,&#34;coordinates&#34;:[-96.927200,18.880800]}" id="NCID0EQEBM" xlink:type="simple">18.8808, -96.9272</named-content></named-content>], E. Norton (<abbrev xmlns:xlink="http://www.w3.org/1999/xlink" content-type="institution" xlink:title="Naturhistorisches Museum Wien, Vienna" id="ABBRID0EVEBM" xlink:type="simple">NHMW</abbrev>: 1w, <ext-link xmlns:xlink="http://www.w3.org/1999/xlink" xlink:type="simple" ext-link-type="uri" xlink:href="http://data.antweb.org/specimen/CASENT0915956">CASENT0915956</ext-link>) <italic>Paralectotypes</italic>: Same data as lectotype: (<abbrev xmlns:xlink="http://www.w3.org/1999/xlink" content-type="institution" xlink:title="Naturhistorisches Museum Wien, Vienna" id="ABBRID0EBFBM" xlink:type="simple">NHMW</abbrev>: 1w, <ext-link xmlns:xlink="http://www.w3.org/1999/xlink" xlink:type="simple" ext-link-type="uri" xlink:href="http://data.antweb.org/specimen/CASENT0915955">CASENT0915955</ext-link>) (<abbrev xmlns:xlink="http://www.w3.org/1999/xlink" content-type="institution" xlink:title="National Museum of Natural History, Washington, DC" id="ABBRID0ELFBM" xlink:type="simple">USNM</abbrev>: 1w, USNM00924096).</comment></tp:nomenclature-citation><!--PageBreak--><tp:nomenclature-citation><tp:taxon-name><tp:taxon-name-part taxon-name-part-type="genus" reg="Sericomyrmex">Sericomyrmex</tp:taxon-name-part> <tp:taxon-name-part taxon-name-part-type="species" reg="aztecus">aztecus</tp:taxon-name-part></tp:taxon-name><comment>= Forel, 1885: 363. <bold>syn. n.</bold> Type material examined: MEXICO, Veracruz, Orizaba, [<named-content xmlns:xlink="http://www.w3.org/1999/xlink" content-type="dwc:verbatimCoordinates" xlink:type="simple"><named-content content-type="geo-json" specific-use="{&#34;type&#34;:&#34;Point&#34;,&#34;coordinates&#34;:[-97.080000,18.850000]}" id="NCID0EFGBM" xlink:type="simple">18.85, -97.08</named-content></named-content>], A. Forel (<abbrev xmlns:xlink="http://www.w3.org/1999/xlink" content-type="institution" xlink:title="Museo Civico di Storia Naturale “Giacomo Doria”, Genoa" id="ABBRID0EKGBM" xlink:type="simple">MSNG</abbrev>: 1w, <ext-link xmlns:xlink="http://www.w3.org/1999/xlink" xlink:type="simple" ext-link-type="uri" xlink:href="http://data.antweb.org/specimen/CASENT0904987">CASENT0904987</ext-link>) (<abbrev xmlns:xlink="http://www.w3.org/1999/xlink" content-type="institution" xlink:title="Museum d’Histoire Naturelle, Genève" id="ABBRID0EUGBM" xlink:type="simple">MHNG</abbrev>: 1w, <ext-link xmlns:xlink="http://www.w3.org/1999/xlink" xlink:type="simple" ext-link-type="uri" xlink:href="http://data.antweb.org/specimen/CASENT0909368">CASENT0909368</ext-link>) (<abbrev xmlns:xlink="http://www.w3.org/1999/xlink" content-type="institution" xlink:title="Naturhistorisches Museum Wien, Vienna" id="ABBRID0E5GBM" xlink:type="simple">NHMW</abbrev>: 1w, <ext-link xmlns:xlink="http://www.w3.org/1999/xlink" xlink:type="simple" ext-link-type="uri" xlink:href="http://hol.osu.edu/spmInfo.html?id=USNMENT00924097">USNMENT00924097</ext-link>). </comment></tp:nomenclature-citation><tp:nomenclature-citation><tp:taxon-name><tp:taxon-name-part taxon-name-part-type="genus" reg="Sericomyrmex">Sericomyrmex</tp:taxon-name-part> <tp:taxon-name-part taxon-name-part-type="species" reg="diego">diego</tp:taxon-name-part></tp:taxon-name><comment>= Forel, 1912: 192. <bold>syn. n.</bold> Type material examined: COLOMBIA, Magdalena, Don Diego, [<named-content xmlns:xlink="http://www.w3.org/1999/xlink" content-type="dwc:verbatimCoordinates" xlink:type="simple"><named-content content-type="geo-json" specific-use="{&#34;type&#34;:&#34;Point&#34;,&#34;coordinates&#34;:[-73.700000,11.230000]}" id="NCID0E3HBM" xlink:type="simple">11.23, -73.7</named-content></named-content>], A. Forel (<abbrev xmlns:xlink="http://www.w3.org/1999/xlink" content-type="institution" xlink:title="National Museum of Natural History, Washington, DC" id="ABBRID0EBIBM" xlink:type="simple">USNM</abbrev>: 1w, <ext-link xmlns:xlink="http://www.w3.org/1999/xlink" xlink:type="simple" ext-link-type="uri" xlink:href="http://hol.osu.edu/spmInfo.html?id=USNMENT00529165">USNMENT00529165</ext-link>; 2w, <ext-link xmlns:xlink="http://www.w3.org/1999/xlink" xlink:type="simple" ext-link-type="uri" xlink:href="http://hol.osu.edu/spmInfo.html?id=USNMENT00921744">USNMENT00921744</ext-link>) (<abbrev xmlns:xlink="http://www.w3.org/1999/xlink" content-type="institution" xlink:title="The Natural History Museum, London" id="ABBRID0EQIBM" xlink:type="simple">BMNH</abbrev>: 2w, <ext-link xmlns:xlink="http://www.w3.org/1999/xlink" xlink:type="simple" ext-link-type="uri" xlink:href="http://data.antweb.org/specimen/CASENT0901678">CASENT0901678</ext-link>) (<abbrev xmlns:xlink="http://www.w3.org/1999/xlink" content-type="institution" xlink:title="Museo Civico di Storia Naturale “Giacomo Doria”, Genoa" id="ABBRID0E1IBM" xlink:type="simple">MSNG</abbrev>: 2w, <ext-link xmlns:xlink="http://www.w3.org/1999/xlink" xlink:type="simple" ext-link-type="uri" xlink:href="http://data.antweb.org/specimen/CASENT0904988">CASENT0904988</ext-link>; 1m, <ext-link xmlns:xlink="http://www.w3.org/1999/xlink" xlink:type="simple" ext-link-type="uri" xlink:href="http://hol.osu.edu/spmInfo.html?id=USNMENT00924098">USNMENT00924098</ext-link>) (<abbrev xmlns:xlink="http://www.w3.org/1999/xlink" content-type="institution" xlink:title="Museum d’Histoire Naturelle, Genève" id="ABBRID0EJJBM" xlink:type="simple">MHNG</abbrev>: 3w, <ext-link xmlns:xlink="http://www.w3.org/1999/xlink" xlink:type="simple" ext-link-type="uri" xlink:href="http://data.antweb.org/specimen/CASENT0909369">CASENT0909369</ext-link>). </comment></tp:nomenclature-citation><tp:nomenclature-citation><tp:taxon-name><tp:taxon-name-part taxon-name-part-type="genus" reg="Sericomyrmex">Sericomyrmex</tp:taxon-name-part> <tp:taxon-name-part taxon-name-part-type="species" reg="zacapanus">zacapanus</tp:taxon-name-part></tp:taxon-name><comment>= Wheeler, 1925a: 54. <bold>syn. n.</bold> Type material examined: GUATEMALA, Zacapa, [<named-content xmlns:xlink="http://www.w3.org/1999/xlink" content-type="dwc:verbatimCoordinates" xlink:type="simple"><named-content content-type="geo-json" specific-use="{&#34;type&#34;:&#34;Point&#34;,&#34;coordinates&#34;:[-89.530600,14.972200]}" id="NCID0EHKBM" xlink:type="simple">14.9722, -89.5306</named-content></named-content>], 15 Dec 1911, W. M. Wheeler, (<abbrev xmlns:xlink="http://www.w3.org/1999/xlink" content-type="institution" xlink:title="Museum of Comparative Zoology, Harvard University" id="ABBRID0EMKBM" xlink:type="simple">MCZ</abbrev>: 3w, <ext-link xmlns:xlink="http://www.w3.org/1999/xlink" xlink:type="simple" ext-link-type="uri" xlink:href="http://hol.osu.edu/spmInfo.html?id=USNMENT00924099">USNMENT00924099</ext-link>; 2w, <ext-link xmlns:xlink="http://www.w3.org/1999/xlink" xlink:type="simple" ext-link-type="uri" xlink:href="http://hol.osu.edu/spmInfo.html?id=USNMENT00924100">USNMENT00924100</ext-link>; 3w, <ext-link xmlns:xlink="http://www.w3.org/1999/xlink" xlink:type="simple" ext-link-type="uri" xlink:href="http://hol.osu.edu/spmInfo.html?id=USNMENT00924101">USNMENT00924101</ext-link>)  *For a discussion of the type locality of <tp:taxon-name><tp:taxon-name-part taxon-name-part-type="genus" reg="Sericomyrmex">S.</tp:taxon-name-part> <tp:taxon-name-part taxon-name-part-type="species" reg="opacus">opacus</tp:taxon-name-part></tp:taxon-name> see the notes section. </comment></tp:nomenclature-citation></tp:nomenclature-citation-list></tp:nomenclature><tp:treatment-sec sec-type="S. opacus worker diagnosis" id="SECID0ENLBM"><title>
              <italic><tp:taxon-name><tp:taxon-name-part taxon-name-part-type="genus" reg="Sericomyrmex">S.</tp:taxon-name-part> <tp:taxon-name-part taxon-name-part-type="species" reg="opacus">opacus</tp:taxon-name-part></tp:taxon-name></italic> worker diagnosis.</title><p>Small species; mandible smooth, glossy; posterior cephalic corner smoothly rounded; frontal lobe rectangular; eye small, often with at least partial white layer; mesosomal tubercles low, reduced; first gastral tergite with lateral carinae weakly developed, dorsal carinae absent.</p></tp:treatment-sec><tp:treatment-sec sec-type="description" id="SECID0E5LBM"><title>
              <italic><tp:taxon-name><tp:taxon-name-part taxon-name-part-type="genus" reg="Sericomyrmex">S.</tp:taxon-name-part> <tp:taxon-name-part taxon-name-part-type="species" reg="opacus">opacus</tp:taxon-name-part></tp:taxon-name></italic> worker description.</title><p>Measurements in mm, range (lectotype): <abbrev xmlns:xlink="http://www.w3.org/1999/xlink" xlink:title="Head width" id="ABBRID0EQMBM" xlink:type="simple">HWe</abbrev> 0.8–1 (0.93) <abbrev xmlns:xlink="http://www.w3.org/1999/xlink" xlink:title="Head width" id="ABBRID0EUMBM" xlink:type="simple">HW</abbrev> 0.8–1 (0.95) <abbrev xmlns:xlink="http://www.w3.org/1999/xlink" xlink:title="Head width at the top of head" id="ABBRID0EYMBM" xlink:type="simple">HW1</abbrev> 0.78–1 (0.84) <abbrev xmlns:xlink="http://www.w3.org/1999/xlink" xlink:title="Head width posterior" id="ABBRID0E3MBM" xlink:type="simple">HW2</abbrev> 0.88–1.13 (0.96) <abbrev xmlns:xlink="http://www.w3.org/1999/xlink" xlink:title="Anterior head width most" id="ABBRID0EANBM" xlink:type="simple">HW3</abbrev> 0.54–0.74 (0.62) <abbrev xmlns:xlink="http://www.w3.org/1999/xlink" xlink:title="Interfrontal width 1" id="ABBRID0EENBM" xlink:type="simple">IFW1</abbrev> 0.54–0.73 (0.64) <abbrev xmlns:xlink="http://www.w3.org/1999/xlink" xlink:title="Interfrontal width 2" id="ABBRID0EINBM" xlink:type="simple">IFW2</abbrev> 0.16–0.28 (0.24) <abbrev xmlns:xlink="http://www.w3.org/1999/xlink" xlink:title="Head length 1" id="ABBRID0EMNBM" xlink:type="simple">HL1</abbrev> 0.82–1 (0.9) <abbrev xmlns:xlink="http://www.w3.org/1999/xlink" xlink:title="Head length 2" id="ABBRID0EQNBM" xlink:type="simple">HL2</abbrev> 0.6–0.9 (0.82) <abbrev xmlns:xlink="http://www.w3.org/1999/xlink" xlink:title="Scape length" id="ABBRID0EUNBM" xlink:type="simple">SL</abbrev> 0.58–1.08 (0.62) EL 0.12–0.18 (0.15) <abbrev xmlns:xlink="http://www.w3.org/1999/xlink" xlink:title="Ommatidia count" id="ABBRID0EYNBM" xlink:type="simple">Om</abbrev> 6–10 (8) <abbrev xmlns:xlink="http://www.w3.org/1999/xlink" xlink:title="Weber’s length" id="ABBRID0E3NBM" xlink:type="simple">WL</abbrev> 0.99–1.3 (1.23) <abbrev xmlns:xlink="http://www.w3.org/1999/xlink" xlink:title="Petiole length" id="ABBRID0EAOBM" xlink:type="simple">PL</abbrev> 0.2–0.33 (0.21) <abbrev xmlns:xlink="http://www.w3.org/1999/xlink" xlink:title="Postpetiole length" id="ABBRID0EEOBM" xlink:type="simple">PPL</abbrev> 0.15–0.25 (0.18) <abbrev xmlns:xlink="http://www.w3.org/1999/xlink" xlink:title="Gaster length" id="ABBRID0EIOBM" xlink:type="simple">GL</abbrev> 0.78–1 (0.87) <abbrev xmlns:xlink="http://www.w3.org/1999/xlink" xlink:title="Hind femur length" id="ABBRID0EMOBM" xlink:type="simple">HFL</abbrev> 0.68–1.02 (0.93) <abbrev xmlns:xlink="http://www.w3.org/1999/xlink" xlink:title="Pronotal width" id="ABBRID0EQOBM" xlink:type="simple">PW</abbrev> 0.50–0.72 (0.63) <abbrev xmlns:xlink="http://www.w3.org/1999/xlink" xlink:title="Cephalic index worker and queen" id="ABBRID0EUOBM" xlink:type="simple">CI</abbrev> 95–106 (103) <abbrev xmlns:xlink="http://www.w3.org/1999/xlink" xlink:title="Frontal lobe index worker and queen" id="ABBRID0EYOBM" xlink:type="simple">FLI</abbrev> 62–78 (69) <abbrev xmlns:xlink="http://www.w3.org/1999/xlink" xlink:title="Scape index worker and queen" id="ABBRID0E3OBM" xlink:type="simple">SI</abbrev> 65–78 (67) <abbrev xmlns:xlink="http://www.w3.org/1999/xlink" xlink:title="Ocular index" id="ABBRID0EAPBM" xlink:type="simple">OI</abbrev> 13–19 (16) <abbrev xmlns:xlink="http://www.w3.org/1999/xlink" xlink:title="Cephalic emargination index" id="ABBRID0EEPBM" xlink:type="simple">CEI</abbrev> 5–19 (9) [N=68]</p><p>
              <bold><italic>Pilosity.</italic></bold> Pubescence dense, often lighter than integument, appressed to decumbent. Hairs curved, darker in color at base, yellow to gray, appressed to suberect, mostly decumbent.</p><p>
              <bold><italic>Head.</italic></bold> In full-face view almost equally broad and long (<abbrev xmlns:xlink="http://www.w3.org/1999/xlink" xlink:title="Cephalic index worker and queen" id="ABBRID0EWPBM" xlink:type="simple">CI</abbrev>=100 ± 3), posterior corner smoothly rounded, posterior cephalic emargination relatively shallow (<abbrev xmlns:xlink="http://www.w3.org/1999/xlink" xlink:title="Cephalic emargination index" id="ABBRID0E1PBM" xlink:type="simple">CEI</abbrev>=9 ± 2), gradually impressed. Vertexal impression and frontal tumuli faint. Mandibles with 7–8 teeth, dorsally smooth and glossy, finely transversely striate only along masticatory margin. Eye medium-sized (<abbrev xmlns:xlink="http://www.w3.org/1999/xlink" xlink:title="Ocular index" id="ABBRID0E5PBM" xlink:type="simple">OI</abbrev> =16 ± 1), flat to slightly convex, 6–10 ommatidia across largest diameter, with (Figure <xref ref-type="fig" rid="F43">43a</xref>, <xref ref-type="fig" rid="F44">44d</xref>) or without (Figure <xref ref-type="fig" rid="F43">43b</xref>) thin white layer. Frontal lobe wide (<abbrev xmlns:xlink="http://www.w3.org/1999/xlink" xlink:title="Frontal lobe index worker and queen" id="ABBRID0EOQBM" xlink:type="simple">FLI</abbrev>=70 ± 3), rarely triangular, mostly rectangular to trapeziform, posterior margin as long, or almost as long, as medial. Frontal carina usually incomplete, fading before reaching posterior cephalic corner. Antennal scape relatively short, never reaching posterior cephalic corner (<abbrev xmlns:xlink="http://www.w3.org/1999/xlink" xlink:title="Scape index worker and queen" id="ABBRID0ESQBM" xlink:type="simple">SI</abbrev>=71 ± 2).</p><p>
              <bold><italic>Mesosoma.</italic></bold> Mesosomal tubercles small, low and obtuse. Propodeal carinae low and feeble, sometimes serrate, sometimes reduced to just posterodorsal denticles.</p><p>
              <bold><italic>Metasoma.</italic></bold> Petiole with two low, reduced denticles; postpetiole with two faint, short carina dorsally. First gastral tergite with lateral carinae weakly developed, dorsal carinae absent.</p><!--PageBreak--></tp:treatment-sec><tp:treatment-sec sec-type="description" id="SECID0EFRBM"><title>
              <italic><tp:taxon-name><tp:taxon-name-part taxon-name-part-type="genus" reg="Sericomyrmex">S.</tp:taxon-name-part> <tp:taxon-name-part taxon-name-part-type="species" reg="opacus">opacus</tp:taxon-name-part></tp:taxon-name></italic> queen description.</title><p>Measurements in mm, range: <abbrev xmlns:xlink="http://www.w3.org/1999/xlink" xlink:title="Head width" id="ABBRID0EXRBM" xlink:type="simple">HWe</abbrev> 1.02–1.16 <abbrev xmlns:xlink="http://www.w3.org/1999/xlink" xlink:title="Head width" id="ABBRID0E2RBM" xlink:type="simple">HW</abbrev> 1.05–1.20 <abbrev xmlns:xlink="http://www.w3.org/1999/xlink" xlink:title="Head width at the top of head" id="ABBRID0E6RBM" xlink:type="simple">HW1</abbrev> 1.10–1.25 <abbrev xmlns:xlink="http://www.w3.org/1999/xlink" xlink:title="Head width posterior" id="ABBRID0EDSBM" xlink:type="simple">HW2</abbrev> 1.20–1.30 <abbrev xmlns:xlink="http://www.w3.org/1999/xlink" xlink:title="Anterior head width most" id="ABBRID0EHSBM" xlink:type="simple">HW3</abbrev> 0.72–0.85 <abbrev xmlns:xlink="http://www.w3.org/1999/xlink" xlink:title="Interfrontal width 1" id="ABBRID0ELSBM" xlink:type="simple">IFW1</abbrev> 0.76–0.85 <abbrev xmlns:xlink="http://www.w3.org/1999/xlink" xlink:title="Interfrontal width 2" id="ABBRID0EPSBM" xlink:type="simple">IFW2</abbrev> 0.24–0.33 <abbrev xmlns:xlink="http://www.w3.org/1999/xlink" xlink:title="Head length 1" id="ABBRID0ETSBM" xlink:type="simple">HL1</abbrev> 1.09–1.12 <abbrev xmlns:xlink="http://www.w3.org/1999/xlink" xlink:title="Head length 2" id="ABBRID0EXSBM" xlink:type="simple">HL2</abbrev> 0.98–1.00 <abbrev xmlns:xlink="http://www.w3.org/1999/xlink" xlink:title="Scape length" id="ABBRID0E2SBM" xlink:type="simple">SL</abbrev> 0.74–0.78 EL 0.20–0.24 <abbrev xmlns:xlink="http://www.w3.org/1999/xlink" xlink:title="Ommatidia count" id="ABBRID0E6SBM" xlink:type="simple">Om</abbrev> 15–17 EW 0.08–0.10 <abbrev xmlns:xlink="http://www.w3.org/1999/xlink" xlink:title="Weber’s length" id="ABBRID0EDTBM" xlink:type="simple">WL</abbrev> 1.58–1.80 <abbrev xmlns:xlink="http://www.w3.org/1999/xlink" xlink:title="Petiole length" id="ABBRID0EHTBM" xlink:type="simple">PL</abbrev> 0.34–0.48 <abbrev xmlns:xlink="http://www.w3.org/1999/xlink" xlink:title="Postpetiole length" id="ABBRID0ELTBM" xlink:type="simple">PPL</abbrev> 0.24–0.28 <abbrev xmlns:xlink="http://www.w3.org/1999/xlink" xlink:title="Gaster length" id="ABBRID0EPTBM" xlink:type="simple">GL</abbrev> 1.50–1.64 <abbrev xmlns:xlink="http://www.w3.org/1999/xlink" xlink:title="Hind femur length" id="ABBRID0ETTBM" xlink:type="simple">HFL</abbrev> 0.99–1.28 <abbrev xmlns:xlink="http://www.w3.org/1999/xlink" xlink:title="Pronotal width" id="ABBRID0EXTBM" xlink:type="simple">PW</abbrev> 0.90–0.96 <abbrev xmlns:xlink="http://www.w3.org/1999/xlink" xlink:title="Front wing length" id="ABBRID0E2TBM" xlink:type="simple">FWg</abbrev> 4.85–5.17 <abbrev xmlns:xlink="http://www.w3.org/1999/xlink" xlink:title="Hind wing length" id="ABBRID0E6TBM" xlink:type="simple">HWg</abbrev> 3.60–3.64 <abbrev xmlns:xlink="http://www.w3.org/1999/xlink" xlink:title="Cephalic index worker and queen" id="ABBRID0EDUBM" xlink:type="simple">CI</abbrev> 93–106 <abbrev xmlns:xlink="http://www.w3.org/1999/xlink" xlink:title="Frontal lobe index worker and queen" id="ABBRID0EHUBM" xlink:type="simple">FLI</abbrev> 71–76 <abbrev xmlns:xlink="http://www.w3.org/1999/xlink" xlink:title="Scape index worker and queen" id="ABBRID0ELUBM" xlink:type="simple">SI</abbrev> 64–73 <abbrev xmlns:xlink="http://www.w3.org/1999/xlink" xlink:title="Ocular index" id="ABBRID0EPUBM" xlink:type="simple">OI</abbrev> 18–22 [N=6]</p><p>
              <bold><italic>Head.</italic></bold> Mandible with 7–8 teeth, dorsally glossy and smooth, finely transversely striate only along masticatory margin. Preocular carina fading posterior to eye, 1–3 <!--PageBreak-->isolated, short, thin, supraocular carinae sometimes present, never reaching posterior cephalic corner. Eye large (<abbrev xmlns:xlink="http://www.w3.org/1999/xlink" xlink:title="Ocular index" id="ABBRID0E3UBM" xlink:type="simple">OI</abbrev>=20 ± 1), convex, 15–17 ommatidia across largest diameter. Frontal lobe as in worker, antennal scape not reaching posterior cephalic corner.</p><p>
              <bold><italic>Mesosoma.</italic></bold> Lateral pronotal tubercles low and obtuse. Scutum in dorsal view with notauli and median mesoscutal line reduced, parapsidal lines thin. Scutellum small and short, with posterior notch shallow to absent and with median impression sometimes separating scutellum in two lateral halves. Propodeal carinae low, each with low posterodorsal denticle.</p><p>
              <bold><italic>Metasoma.</italic></bold> Petiole with two dorsal and two lateral low and obtuse denticles, best seen in frontodorsal view. Postpetiole with two short, low carinae dorsally and two low denticles laterally. First gastral tergite with lateral carinae well developed, dorsal carinae absent, anteromedian groove visible.</p></tp:treatment-sec><tp:treatment-sec sec-type="description" id="SECID0EOVBM"><title>
              <italic><tp:taxon-name><tp:taxon-name-part taxon-name-part-type="genus" reg="Sericomyrmex">S.</tp:taxon-name-part> <tp:taxon-name-part taxon-name-part-type="species" reg="opacus">opacus</tp:taxon-name-part></tp:taxon-name></italic> male description.</title><p>Measurements in mm, range: <abbrev xmlns:xlink="http://www.w3.org/1999/xlink" xlink:title="Head width" id="ABBRID0EAWBM" xlink:type="simple">HWe</abbrev> 0.66–0.74 <abbrev xmlns:xlink="http://www.w3.org/1999/xlink" xlink:title="Head width" id="ABBRID0EEWBM" xlink:type="simple">HW</abbrev> 0.46–0.58 <abbrev xmlns:xlink="http://www.w3.org/1999/xlink" xlink:title="Interfrontal width 1" id="ABBRID0EIWBM" xlink:type="simple">IFW1</abbrev> 0.20–0.27 <abbrev xmlns:xlink="http://www.w3.org/1999/xlink" xlink:title="Interfrontal width 2" id="ABBRID0EMWBM" xlink:type="simple">IFW2</abbrev> 0.13–0.18 <abbrev xmlns:xlink="http://www.w3.org/1999/xlink" xlink:title="Head length 1" id="ABBRID0EQWBM" xlink:type="simple">HL1</abbrev> 0.53–0.61 <abbrev xmlns:xlink="http://www.w3.org/1999/xlink" xlink:title="Scape length" id="ABBRID0EUWBM" xlink:type="simple">SL</abbrev> 0.49–0.62 EL 0.22–0.28 <abbrev xmlns:xlink="http://www.w3.org/1999/xlink" xlink:title="Ommatidia count" id="ABBRID0EYWBM" xlink:type="simple">Om</abbrev> 19–28 EW 0.09–0.14 <abbrev xmlns:xlink="http://www.w3.org/1999/xlink" xlink:title="Weber’s length" id="ABBRID0E3WBM" xlink:type="simple">WL</abbrev> 1.20–1.44 <abbrev xmlns:xlink="http://www.w3.org/1999/xlink" xlink:title="Petiole length" id="ABBRID0EAXBM" xlink:type="simple">PL</abbrev> 0.27–0.38 <abbrev xmlns:xlink="http://www.w3.org/1999/xlink" xlink:title="Postpetiole length" id="ABBRID0EEXBM" xlink:type="simple">PPL</abbrev> 0.16–0.22 <abbrev xmlns:xlink="http://www.w3.org/1999/xlink" xlink:title="Gaster length" id="ABBRID0EIXBM" xlink:type="simple">GL</abbrev> 0.96–1.12 <abbrev xmlns:xlink="http://www.w3.org/1999/xlink" xlink:title="Hind femur length" id="ABBRID0EMXBM" xlink:type="simple">HFL</abbrev> 1.20–1.50 <abbrev xmlns:xlink="http://www.w3.org/1999/xlink" xlink:title="Pronotal width" id="ABBRID0EQXBM" xlink:type="simple">PW</abbrev> 0.50–0.80 <abbrev xmlns:xlink="http://www.w3.org/1999/xlink" xlink:title="Interocular distance (male only)" id="ABBRID0EUXBM" xlink:type="simple">IOD</abbrev> 0.36–0.50 <abbrev xmlns:xlink="http://www.w3.org/1999/xlink" xlink:title="Front wing length" id="ABBRID0EYXBM" xlink:type="simple">FWg</abbrev> 3.48–4.10 <abbrev xmlns:xlink="http://www.w3.org/1999/xlink" xlink:title="Hind wing length" id="ABBRID0E3XBM" xlink:type="simple">HWg</abbrev> 2.20–2.84 <abbrev xmlns:xlink="http://www.w3.org/1999/xlink" xlink:title="Cephalic index worker and queen" id="ABBRID0EAYBM" xlink:type="simple">CI</abbrev> 115–125 <abbrev xmlns:xlink="http://www.w3.org/1999/xlink" xlink:title="Frontal lobe index worker and queen" id="ABBRID0EEYBM" xlink:type="simple">FLI</abbrev> 30–38 <abbrev xmlns:xlink="http://www.w3.org/1999/xlink" xlink:title="Scape index worker and queen" id="ABBRID0EIYBM" xlink:type="simple">SI</abbrev> 71–88 <abbrev xmlns:xlink="http://www.w3.org/1999/xlink" xlink:title="Ocular index" id="ABBRID0EMYBM" xlink:type="simple">OI</abbrev> 29–39 [N=7]</p><p>Head in full-face view longer than broad (<abbrev xmlns:xlink="http://www.w3.org/1999/xlink" xlink:title="Cephalic index worker and queen" id="ABBRID0ESYBM" xlink:type="simple">CI</abbrev>=121 ± 4). Eye large (<abbrev xmlns:xlink="http://www.w3.org/1999/xlink" xlink:title="Ocular index" id="ABBRID0EWYBM" xlink:type="simple">OI</abbrev>=34 ± 3), convex, 19–28 ommatidia across largest diameter. Preocular carina fading posterior to <!--PageBreak-->eye, medially curved before fading. Notauli and mesoscutal line faint, parapsidal lines thin, groove between axillae smooth, sometimes weakly transversely costate. Propodeum without denticles or carinae. Petiole and postpetiole with lateral denticles very reduced, dorsal denticles absent.</p></tp:treatment-sec><tp:treatment-sec sec-type="description" id="SECID0E3YBM"><title>
              <italic><tp:taxon-name><tp:taxon-name-part taxon-name-part-type="genus" reg="Sericomyrmex">S.</tp:taxon-name-part> <tp:taxon-name-part taxon-name-part-type="species" reg="opacus">opacus</tp:taxon-name-part></tp:taxon-name></italic> larva description.</title><p>Approximately eight setae on each side of dorsal and lateral body surfaces (i.e., approximately 16 total). Supra-antennal setae absent. Four genal setae on each side. Mandibular apical tooth undivided. Labial denticles not visible. First thoracic segment ventrally with multiple multidentate spinules, arranged in trans<!--PageBreak-->verse rows. Numbers of ventral hairs: six on each thoracic segment, eight on the abdomen (not including anal setae). Single pair of sensilliform setae anterior to anal opening.</p></tp:treatment-sec><tp:treatment-sec sec-type="S. opacus geographic range" id="SECID0EQZBM"><title>
              <italic><tp:taxon-name><tp:taxon-name-part taxon-name-part-type="genus" reg="Sericomyrmex">S.</tp:taxon-name-part> <tp:taxon-name-part taxon-name-part-type="species" reg="opacus">opacus</tp:taxon-name-part></tp:taxon-name></italic> geographic range.</title><p>Brazil, Central America, Colombia, Mexico. Map: Figure <xref ref-type="fig" rid="F47">47</xref>.</p></tp:treatment-sec><tp:treatment-sec sec-type="S. opacus notes" id="SECID0EG1BM"><title>
              <italic><tp:taxon-name><tp:taxon-name-part taxon-name-part-type="genus" reg="Sericomyrmex">S.</tp:taxon-name-part> <tp:taxon-name-part taxon-name-part-type="species" reg="opacus">opacus</tp:taxon-name-part></tp:taxon-name></italic> notes.</title><p>The species most similar to <italic><tp:taxon-name><tp:taxon-name-part taxon-name-part-type="genus" reg="Sericomyrmex">S.</tp:taxon-name-part> <tp:taxon-name-part taxon-name-part-type="species" reg="opacus">opacus</tp:taxon-name-part></tp:taxon-name></italic> are <italic><tp:taxon-name><tp:taxon-name-part taxon-name-part-type="genus" reg="Sericomyrmex">S.</tp:taxon-name-part> <tp:taxon-name-part taxon-name-part-type="species" reg="parvulus">parvulus</tp:taxon-name-part></tp:taxon-name></italic>, <italic><tp:taxon-name><tp:taxon-name-part taxon-name-part-type="genus" reg="Sericomyrmex">S.</tp:taxon-name-part> <tp:taxon-name-part taxon-name-part-type="species" reg="saramama">saramama</tp:taxon-name-part></tp:taxon-name></italic>, and, in Central America, smooth-mandibled populations of <italic><tp:taxon-name><tp:taxon-name-part taxon-name-part-type="genus" reg="Sericomyrmex">S.</tp:taxon-name-part> <tp:taxon-name-part taxon-name-part-type="species" reg="amabilis">amabilis</tp:taxon-name-part></tp:taxon-name></italic>. Typical <italic><tp:taxon-name><tp:taxon-name-part taxon-name-part-type="species" reg="amabilis">amabilis</tp:taxon-name-part></tp:taxon-name></italic> can be distinguished from <italic><tp:taxon-name><tp:taxon-name-part taxon-name-part-type="species" reg="opacus">opacus</tp:taxon-name-part></tp:taxon-name></italic> by their completely striate mandibles, triangular frontal lobes, and larger size. The distinction between <italic><tp:taxon-name><tp:taxon-name-part taxon-name-part-type="species" reg="opacus">opacus</tp:taxon-name-part></tp:taxon-name></italic> and smooth-mandibled <!--PageBreak--><italic><tp:taxon-name><tp:taxon-name-part taxon-name-part-type="species" reg="amabilis">amabilis</tp:taxon-name-part></tp:taxon-name></italic> is less obvious, but the frontal lobes, head shape, and size are still good indicators. An ameliorating factor for this difficulty is that, when sympatric, <italic><tp:taxon-name><tp:taxon-name-part taxon-name-part-type="species" reg="amabilis">amabilis</tp:taxon-name-part></tp:taxon-name></italic> and <italic><tp:taxon-name><tp:taxon-name-part taxon-name-part-type="species" reg="opacus">opacus</tp:taxon-name-part></tp:taxon-name></italic> are very distinct; we have not encountered the smooth-mandibled <italic><tp:taxon-name><tp:taxon-name-part taxon-name-part-type="species" reg="amabilis">amabilis</tp:taxon-name-part></tp:taxon-name></italic> variant sympatric with <italic><tp:taxon-name><tp:taxon-name-part taxon-name-part-type="species" reg="opacus">opacus</tp:taxon-name-part></tp:taxon-name></italic>, which might indicate character displacement. The queen of <italic><tp:taxon-name><tp:taxon-name-part taxon-name-part-type="genus" reg="Sericomyrmex">S.</tp:taxon-name-part> <tp:taxon-name-part taxon-name-part-type="species" reg="opacus">opacus</tp:taxon-name-part></tp:taxon-name></italic> can easily be separated from that of the sympatric <italic><tp:taxon-name><tp:taxon-name-part taxon-name-part-type="genus" reg="Sericomyrmex">S.</tp:taxon-name-part> <tp:taxon-name-part taxon-name-part-type="species" reg="amabilis">amabilis</tp:taxon-name-part></tp:taxon-name></italic> by its smaller size, smooth mandibles (striate in <italic><tp:taxon-name><tp:taxon-name-part taxon-name-part-type="species" reg="amabilis">amabilis</tp:taxon-name-part></tp:taxon-name></italic>), and usually less conspicuous notauli on the scutum. The main characters separating <italic><tp:taxon-name><tp:taxon-name-part taxon-name-part-type="genus" reg="Sericomyrmex">S.</tp:taxon-name-part> <tp:taxon-name-part taxon-name-part-type="species" reg="opacus">opacus</tp:taxon-name-part></tp:taxon-name></italic> from <italic><tp:taxon-name><tp:taxon-name-part taxon-name-part-type="species" reg="saramama">saramama</tp:taxon-name-part></tp:taxon-name></italic> are the shape of the frontal lobes (triangular in <italic><tp:taxon-name><tp:taxon-name-part taxon-name-part-type="species" reg="saramama">saramama</tp:taxon-name-part></tp:taxon-name></italic>) and the white layer over the eyes (absent in <italic><tp:taxon-name><tp:taxon-name-part taxon-name-part-type="species" reg="saramama">saramama</tp:taxon-name-part></tp:taxon-name></italic>). The <italic><tp:taxon-name><tp:taxon-name-part taxon-name-part-type="genus" reg="Sericomyrmex">S.</tp:taxon-name-part> <tp:taxon-name-part taxon-name-part-type="species" reg="saramama">saramama</tp:taxon-name-part></tp:taxon-name></italic> queen can easily be separated from the <italic><tp:taxon-name><tp:taxon-name-part taxon-name-part-type="species" reg="opacus">opacus</tp:taxon-name-part></tp:taxon-name></italic> queen by its striate mandibles (smooth in <italic><tp:taxon-name><tp:taxon-name-part taxon-name-part-type="species" reg="opacus">opacus</tp:taxon-name-part></tp:taxon-name></italic>).</p><p>
              <italic><tp:taxon-name><tp:taxon-name-part taxon-name-part-type="genus" reg="Sericomyrmex">S.</tp:taxon-name-part> <tp:taxon-name-part taxon-name-part-type="species" reg="parvulus">parvulus</tp:taxon-name-part></tp:taxon-name></italic> can be distinguished from the typical <italic><tp:taxon-name><tp:taxon-name-part taxon-name-part-type="species" reg="opacus">opacus</tp:taxon-name-part></tp:taxon-name></italic> by having smaller, narrower, triangular frontal lobes; smaller overall size; and shorter frontal carinae, often fading well before reaching the posterior cephalic corners. Separating non-typical representatives of <italic><tp:taxon-name><tp:taxon-name-part taxon-name-part-type="species" reg="opacus">opacus</tp:taxon-name-part></tp:taxon-name></italic>, which may also have reduced frontal lobes, from <italic><tp:taxon-name><tp:taxon-name-part taxon-name-part-type="species" reg="parvulus">parvulus</tp:taxon-name-part></tp:taxon-name></italic> is difficult. Also, it is very difficult to separate queens of <italic><tp:taxon-name><tp:taxon-name-part taxon-name-part-type="species" reg="opacus">opacus</tp:taxon-name-part></tp:taxon-name></italic> and <italic><tp:taxon-name><tp:taxon-name-part taxon-name-part-type="species" reg="parvulus">parvulus</tp:taxon-name-part></tp:taxon-name></italic>. The <italic><tp:taxon-name><tp:taxon-name-part taxon-name-part-type="species" reg="parvulus">parvulus</tp:taxon-name-part></tp:taxon-name></italic> queen is slightly smaller and lacks the faint supraocular carinae; however, these carinae are absent in some <italic><tp:taxon-name><tp:taxon-name-part taxon-name-part-type="species" reg="opacus">opacus</tp:taxon-name-part></tp:taxon-name></italic> queens as well. The region of overlap of the known distributions of these two species is limited, so geographic origin can aid in species identification (Figure <xref ref-type="fig" rid="F47">47</xref>).</p><p>
              <italic><tp:taxon-name><tp:taxon-name-part taxon-name-part-type="genus" reg="Sericomyrmex">S.</tp:taxon-name-part> <tp:taxon-name-part taxon-name-part-type="species" reg="opacus">opacus</tp:taxon-name-part></tp:taxon-name></italic> is morphologically variable across its geographic range. This variation is correlated with patterns in the molecular phylogeny (Suppl. material <xref ref-type="supplementary-material" rid="S1">1</xref>) as well as with geography. The three main subspecific geographical and molecular subclades, all <!--PageBreak-->reciprocally monophyletic, are: Central American (population <italic><tp:taxon-name><tp:taxon-name-part taxon-name-part-type="species" reg="opacus">opacus</tp:taxon-name-part></tp:taxon-name></italic> 1), North Colombian (population <italic><tp:taxon-name><tp:taxon-name-part taxon-name-part-type="species" reg="opacus">opacus</tp:taxon-name-part></tp:taxon-name></italic> 2), and South Colombian and West Brazilian (population <italic><tp:taxon-name><tp:taxon-name-part taxon-name-part-type="species" reg="opacus">opacus</tp:taxon-name-part></tp:taxon-name></italic> 3). The most pronounced variation within <italic><tp:taxon-name><tp:taxon-name-part taxon-name-part-type="species" reg="opacus">opacus</tp:taxon-name-part></tp:taxon-name></italic> occurs in the shape of the frontal lobes and in the eyes. The typical <italic><tp:taxon-name><tp:taxon-name-part taxon-name-part-type="genus" reg="Sericomyrmex">S.</tp:taxon-name-part> <tp:taxon-name-part taxon-name-part-type="species" reg="opacus">opacus</tp:taxon-name-part></tp:taxon-name></italic> has rectangular frontal lobes and the eyes covered with a thin white layer. In populations of <italic><tp:taxon-name><tp:taxon-name-part taxon-name-part-type="species" reg="opacus">opacus</tp:taxon-name-part></tp:taxon-name></italic> 1 there are occasional, rare individuals with smaller, almost triangular lobes and eyes lacking the white layer. These rare, odd specimens are also smaller in size, so these atypical character states could be correlated with size (e.g., in nanitic workers). The specimens from <italic><tp:taxon-name><tp:taxon-name-part taxon-name-part-type="species" reg="opacus">opacus</tp:taxon-name-part></tp:taxon-name></italic> 2 populations, from Northern Colombia, are fairly uniform, typical representatives of the species. This uniformity, however, may be an artifact of our small sample size (20 individuals). Most <italic><tp:taxon-name><tp:taxon-name-part taxon-name-part-type="species" reg="opacus">opacus</tp:taxon-name-part></tp:taxon-name></italic> 2 specimens were collected in pitfall traps, so no nest series were available for evaluating within-nest variation. The specimens from the <italic><tp:taxon-name><tp:taxon-name-part taxon-name-part-type="species" reg="opacus">opacus</tp:taxon-name-part></tp:taxon-name></italic> 3 population all have eyes lacking the white layer and the frontal lobes are often (but not always) more triangular than rectangular. The number of samples available from this population is also low (19 specimens examined compared to 97 for <italic><tp:taxon-name><tp:taxon-name-part taxon-name-part-type="species" reg="opacus">opacus</tp:taxon-name-part></tp:taxon-name></italic> 1) and there are a few specimens from this population that are morphologically typical, including individuals with rectangular frontal lobes. The principal component analysis of the morphological data for just these three <italic><tp:taxon-name><tp:taxon-name-part taxon-name-part-type="species" reg="opacus">opacus</tp:taxon-name-part></tp:taxon-name></italic> populations (Figure <xref ref-type="fig" rid="F5">5f</xref>) shows no separation of the three populations along the two main axes. With regard to the high degree of morphological variation in <italic><tp:taxon-name><tp:taxon-name-part taxon-name-part-type="genus" reg="Sericomyrmex">S.</tp:taxon-name-part> <tp:taxon-name-part taxon-name-part-type="species" reg="opacus">opacus</tp:taxon-name-part></tp:taxon-name></italic>, one possibility well worth considering is that <italic><tp:taxon-name><tp:taxon-name-part taxon-name-part-type="species" reg="opacus">opacus</tp:taxon-name-part></tp:taxon-name></italic> and <italic><tp:taxon-name><tp:taxon-name-part taxon-name-part-type="species" reg="parvulus">parvulus</tp:taxon-name-part></tp:taxon-name></italic> (which are similar in size and which overlap in distribution in the area where <italic><tp:taxon-name><tp:taxon-name-part taxon-name-part-type="species" reg="opacus">opacus</tp:taxon-name-part></tp:taxon-name></italic> 3 occurs) can hybridize (Figure <xref ref-type="fig" rid="F47">47</xref>). If so, then the specimens that are difficult to identify as either <italic><tp:taxon-name><tp:taxon-name-part taxon-name-part-type="species" reg="parvulus">parvulus</tp:taxon-name-part></tp:taxon-name></italic> or <italic><tp:taxon-name><tp:taxon-name-part taxon-name-part-type="species" reg="opacus">opacus</tp:taxon-name-part></tp:taxon-name></italic> could be <italic><tp:taxon-name><tp:taxon-name-part taxon-name-part-type="species" reg="opacus">opacus</tp:taxon-name-part></tp:taxon-name></italic>-<italic><tp:taxon-name><tp:taxon-name-part taxon-name-part-type="species" reg="parvulus">parvulus</tp:taxon-name-part></tp:taxon-name></italic> hybrids. Separate PCA analysis of only <italic><tp:taxon-name><tp:taxon-name-part taxon-name-part-type="species" reg="parvulus">parvulus</tp:taxon-name-part></tp:taxon-name></italic> and <italic><tp:taxon-name><tp:taxon-name-part taxon-name-part-type="species" reg="opacus">opacus</tp:taxon-name-part></tp:taxon-name></italic> indicates a large amount of overlap (Figure <xref ref-type="fig" rid="F5">5b</xref>) along the two main axes. The data currently available are insufficient for recognizing the three <italic><tp:taxon-name><tp:taxon-name-part taxon-name-part-type="species" reg="opacus">opacus</tp:taxon-name-part></tp:taxon-name></italic> subclades as species and we believe that the observed pattern (especially in <italic><tp:taxon-name><tp:taxon-name-part taxon-name-part-type="species" reg="opacus">opacus</tp:taxon-name-part></tp:taxon-name></italic> 3) is likely an artifact of our low sample sizes. It is entirely possible that further sampling, especially of whole-nest series, might reveal that <italic><tp:taxon-name><tp:taxon-name-part taxon-name-part-type="genus" reg="Sericomyrmex">S.</tp:taxon-name-part> <tp:taxon-name-part taxon-name-part-type="species" reg="opacus">opacus</tp:taxon-name-part></tp:taxon-name></italic> actually consists of multiple species and/or that <italic><tp:taxon-name><tp:taxon-name-part taxon-name-part-type="species" reg="opacus">opacus</tp:taxon-name-part></tp:taxon-name></italic> hybridizes with <italic><tp:taxon-name><tp:taxon-name-part taxon-name-part-type="species" reg="parvulus">parvulus</tp:taxon-name-part></tp:taxon-name></italic>.</p><p>
              <italic><tp:taxon-name><tp:taxon-name-part taxon-name-part-type="genus" reg="Sericomyrmex">S.</tp:taxon-name-part> <tp:taxon-name-part taxon-name-part-type="species" reg="opacus">opacus</tp:taxon-name-part></tp:taxon-name></italic> <italic>type locality.</italic> The original description of <italic><tp:taxon-name><tp:taxon-name-part taxon-name-part-type="genus" reg="Sericomyrmex">S.</tp:taxon-name-part> <tp:taxon-name-part taxon-name-part-type="species" reg="opacus">opacus</tp:taxon-name-part></tp:taxon-name></italic> by G. L. Mayr in 1865, which is also the original description of the genus <italic><tp:taxon-name><tp:taxon-name-part taxon-name-part-type="genus" reg="Sericomyrmex">Sericomyrmex</tp:taxon-name-part></tp:taxon-name></italic>, lists “Brasilien” as the type locality. Based on the route of the Novara-Expedition, which is the expedition from which Mayr’s specimens supposedly originated, the Brazilian type locality is most likely Rio de Janiero (Mayr, 1865). However, the locality labels of the type specimens (<ext-link xmlns:xlink="http://www.w3.org/1999/xlink" xlink:type="simple" ext-link-type="uri" xlink:href="http://data.antweb.org/specimen/CASENT0915955">CASENT0915955</ext-link>, <ext-link xmlns:xlink="http://www.w3.org/1999/xlink" xlink:type="simple" ext-link-type="uri" xlink:href="http://data.antweb.org/specimen/CASENT0915956">CASENT0915956</ext-link>, <ext-link xmlns:xlink="http://www.w3.org/1999/xlink" xlink:type="simple" ext-link-type="uri" xlink:href="http://hol.osu.edu/spmInfo.html?id=USNMENT00924096">USNMENT00924096</ext-link>) of <italic><tp:taxon-name><tp:taxon-name-part taxon-name-part-type="genus" reg="Sericomyrmex">Sericomyrmex</tp:taxon-name-part> <tp:taxon-name-part taxon-name-part-type="species" reg="opacus">opacus</tp:taxon-name-part></tp:taxon-name></italic> that we studied indicate “Mexico, Cordoba,” and “Norton” as the collector. The labels look original when compared to the labels of other Mayr type specimens, both in terms of handwriting and in resemblance to the labels of other specimens collected by Norton. Indeed, Mayr described other species based on specimens collected by E. Norton in Mexico, so he clearly had access to Norton’s Mexican material. Importantly, the type specimen of <italic><tp:taxon-name><tp:taxon-name-part taxon-name-part-type="genus" reg="Sericomyrmex">S.</tp:taxon-name-part> <tp:taxon-name-part taxon-name-part-type="species" reg="opacus">opacus</tp:taxon-name-part></tp:taxon-name></italic> is identical to the type specimen of <italic><tp:taxon-name><tp:taxon-name-part taxon-name-part-type="genus" reg="Sericomyrmex">S.</tp:taxon-name-part> <tp:taxon-name-part taxon-name-part-type="species" reg="aztecus">aztecus</tp:taxon-name-part></tp:taxon-name></italic>, a Mexican species described by <xref ref-type="bibr" rid="B24">Forel (1885)</xref>, which in turn is identical to numerous specimens collected in Mexico and elsewhere in Central America. <italic><tp:taxon-name><tp:taxon-name-part taxon-name-part-type="genus" reg="Sericomyrmex">S.</tp:taxon-name-part> <tp:taxon-name-part taxon-name-part-type="species" reg="aztecus">aztecus</tp:taxon-name-part></tp:taxon-name></italic> is the name most <!--PageBreak-->commonly applied to such specimens. Given these facts, the most likely explanation is that the locality of the type specimen of <italic><tp:taxon-name><tp:taxon-name-part taxon-name-part-type="genus" reg="Sericomyrmex">S.</tp:taxon-name-part> <tp:taxon-name-part taxon-name-part-type="species" reg="opacus">opacus</tp:taxon-name-part></tp:taxon-name></italic> (“Brasilien”) given in the original description is incorrect and that the locality labels affixed to the syntype specimens are correct. The alternative explanation is that the published locality is instead correct, the specimen labels are incorrect, and that the type specimen of <italic><tp:taxon-name><tp:taxon-name-part taxon-name-part-type="genus" reg="Sericomyrmex">S.</tp:taxon-name-part> <tp:taxon-name-part taxon-name-part-type="species" reg="opacus">opacus</tp:taxon-name-part></tp:taxon-name></italic> originated in Brazil. We judge this alternative to be highly unlikely, because <italic><tp:taxon-name><tp:taxon-name-part taxon-name-part-type="genus" reg="Sericomyrmex">S.</tp:taxon-name-part> <tp:taxon-name-part taxon-name-part-type="species" reg="opacus">opacus</tp:taxon-name-part></tp:taxon-name></italic> (under which we have synonymized <italic><tp:taxon-name><tp:taxon-name-part taxon-name-part-type="genus" reg="Sericomyrmex">S.</tp:taxon-name-part> <tp:taxon-name-part taxon-name-part-type="species" reg="aztecus">aztecus</tp:taxon-name-part></tp:taxon-name></italic>, <italic><tp:taxon-name><tp:taxon-name-part taxon-name-part-type="genus" reg="Sericomyrmex">S.</tp:taxon-name-part> <tp:taxon-name-part taxon-name-part-type="species" reg="diego">diego</tp:taxon-name-part></tp:taxon-name></italic>, and <italic><tp:taxon-name><tp:taxon-name-part taxon-name-part-type="genus" reg="Sericomyrmex">S.</tp:taxon-name-part> <tp:taxon-name-part taxon-name-part-type="species" reg="zacapanus">zacapanus</tp:taxon-name-part></tp:taxon-name></italic>) does not occur anywhere near Rio de Janeiro (Figure <xref ref-type="fig" rid="F47">47</xref>).</p></tp:treatment-sec><tp:treatment-sec sec-type="Synonymies" id="SECID0ECTCM"><title>Synonymies.</title><p>The type specimens of <italic><tp:taxon-name><tp:taxon-name-part taxon-name-part-type="genus" reg="Sericomyrmex">S.</tp:taxon-name-part> <tp:taxon-name-part taxon-name-part-type="species" reg="aztecus">aztecus</tp:taxon-name-part></tp:taxon-name></italic>, <italic><tp:taxon-name><tp:taxon-name-part taxon-name-part-type="genus" reg="Sericomyrmex">S.</tp:taxon-name-part> <tp:taxon-name-part taxon-name-part-type="species" reg="diego">diego</tp:taxon-name-part></tp:taxon-name></italic>, and <italic><tp:taxon-name><tp:taxon-name-part taxon-name-part-type="genus" reg="Sericomyrmex">S.</tp:taxon-name-part> <tp:taxon-name-part taxon-name-part-type="species" reg="zacapanus">zacapanus</tp:taxon-name-part></tp:taxon-name></italic> all possess typical <italic><tp:taxon-name><tp:taxon-name-part taxon-name-part-type="species" reg="opacus">opacus</tp:taxon-name-part></tp:taxon-name></italic> morphology, including the rectangular frontal lobes. In his description of <italic><tp:taxon-name><tp:taxon-name-part taxon-name-part-type="species" reg="zacapanus">zacapanus</tp:taxon-name-part></tp:taxon-name></italic> <xref ref-type="bibr" rid="B71">Wheeler (1925a)</xref> mentions that it is smaller in size than <italic><tp:taxon-name><tp:taxon-name-part taxon-name-part-type="species" reg="diego">diego</tp:taxon-name-part></tp:taxon-name></italic>, but our measurement data indicate that the cited difference is very small (Suppl. material <xref ref-type="supplementary-material" rid="S2">2</xref>: Table S2a) and falls entirely within the size variation of the species. In his description of <italic><tp:taxon-name><tp:taxon-name-part taxon-name-part-type="species" reg="aztecus">aztecus</tp:taxon-name-part></tp:taxon-name></italic> <xref ref-type="bibr" rid="B27">Forel (1912)</xref> indicates that it has a relatively smooth petiole, whereas in <italic><tp:taxon-name><tp:taxon-name-part taxon-name-part-type="species" reg="opacus">opacus</tp:taxon-name-part></tp:taxon-name></italic> dorsal denticles are present. Variation in petiolar and postpetiolar carinae and denticles is not diagnostic for species of <italic><tp:taxon-name><tp:taxon-name-part taxon-name-part-type="genus" reg="Sericomyrmex">Sericomyrmex</tp:taxon-name-part></tp:taxon-name></italic>, and those characters often vary within a single colony.</p></tp:treatment-sec><tp:treatment-sec sec-type="material" id="SECID0ESWCM"><title>
              <italic><tp:taxon-name><tp:taxon-name-part taxon-name-part-type="genus" reg="Sericomyrmex">S.</tp:taxon-name-part> <tp:taxon-name-part taxon-name-part-type="species" reg="opacus">opacus</tp:taxon-name-part></tp:taxon-name></italic> material examined.</title><p>
              <bold>BRAZIL</bold>: <bold>Amazonas</bold>: São Gabriel de Cachoeira (Uapés), [<named-content xmlns:xlink="http://www.w3.org/1999/xlink" content-type="dwc:verbatimCoordinates" xlink:type="simple"><named-content content-type="geo-json" specific-use="{&#34;type&#34;:&#34;Point&#34;,&#34;coordinates&#34;:[-67.047600,-0.123700]}" id="NCID0ELXCM" xlink:type="simple">-0.1237, -67.0476</named-content></named-content>], 120m, 23 Aug 1992, T. R. Schultz; <bold>Rondônia</bold>: Ilha do Bufalo, km 0.5, <named-content xmlns:xlink="http://www.w3.org/1999/xlink" content-type="dwc:verbatimCoordinates" xlink:type="simple"><named-content content-type="geo-json" specific-use="{&#34;type&#34;:&#34;Point&#34;,&#34;coordinates&#34;:[-64.212500,-9.265600]}" id="NCID0EVXCM" xlink:type="simple">-9.2656, -64.2125</named-content></named-content>, 90m, 19 Jan 2014, I. O. Fernandes; Jaci MD, km 3, <named-content xmlns:xlink="http://www.w3.org/1999/xlink" content-type="dwc:verbatimCoordinates" xlink:type="simple"><named-content content-type="geo-json" specific-use="{&#34;type&#34;:&#34;Point&#34;,&#34;coordinates&#34;:[-64.212500,-9.265600]}" id="NCID0E4XCM" xlink:type="simple">-9.2656, -64.2125</named-content></named-content>, 94m, 22 Jan 2014, I. O. Fernandes; Jaci-Paraná, km 2, <named-content xmlns:xlink="http://www.w3.org/1999/xlink" content-type="dwc:verbatimCoordinates" xlink:type="simple"><named-content content-type="geo-json" specific-use="{&#34;type&#34;:&#34;Point&#34;,&#34;coordinates&#34;:[-64.212500,-9.265600]}" id="NCID0EFYCM" xlink:type="simple">-9.2656, -64.2125</named-content></named-content>, 94m, 6 Jun 2012, I. O. Fernandes; Novo Modulo, Jaci-Paraná, km4, <named-content xmlns:xlink="http://www.w3.org/1999/xlink" content-type="dwc:verbatimCoordinates" xlink:type="simple"><named-content content-type="geo-json" specific-use="{&#34;type&#34;:&#34;Point&#34;,&#34;coordinates&#34;:[-64.391100,-9.463000]}" id="NCID0ENYCM" xlink:type="simple">-9.4630, -64.3911</named-content></named-content>, 122m, 24 Jan 2014, I. O. Fernandes; <bold>COLOMBIA</bold>: <bold>Amazonas</bold>: PNN Amacayacu Matamata, <named-content xmlns:xlink="http://www.w3.org/1999/xlink" content-type="dwc:verbatimCoordinates" xlink:type="simple"><named-content content-type="geo-json" specific-use="{&#34;type&#34;:&#34;Point&#34;,&#34;coordinates&#34;:[-70.250000,-3.683300]}" id="NCID0EZYCM" xlink:type="simple">-3.6833, -70.25</named-content></named-content>, 150m, 20 May 2000, A. Parente; PNN Amacayacu, <named-content xmlns:xlink="http://www.w3.org/1999/xlink" content-type="dwc:verbatimCoordinates" xlink:type="simple"><named-content content-type="geo-json" specific-use="{&#34;type&#34;:&#34;Point&#34;,&#34;coordinates&#34;:[-70.266200,-3.810300]}" id="NCID0EBZCM" xlink:type="simple">-3.8103, -70.2662</named-content></named-content>, 88m, 7 Oct 2007, J. Sosa-Calvo, J. Rodriguez; <bold>Bolívar</bold>: PNN Los Colorados, Villa Roca, <named-content xmlns:xlink="http://www.w3.org/1999/xlink" content-type="dwc:verbatimCoordinates" xlink:type="simple"><named-content content-type="geo-json" specific-use="{&#34;type&#34;:&#34;Point&#34;,&#34;coordinates&#34;:[-75.116600,9.900000]}" id="NCID0ELZCM" xlink:type="simple">9.9, -75.1166</named-content></named-content>, 180m, 26 May 2001, E. Deulufeut; PNN Los Colorados, La Yaya, <named-content xmlns:xlink="http://www.w3.org/1999/xlink" content-type="dwc:verbatimCoordinates" xlink:type="simple"><named-content content-type="geo-json" specific-use="{&#34;type&#34;:&#34;Point&#34;,&#34;coordinates&#34;:[-75.116600,9.900000]}" id="NCID0ETZCM" xlink:type="simple">9.9, -75.1166</named-content></named-content>, 280m, 21 Jul 2001, E. Deulufeut; PNN Los Colorados, Alto el Mirador, <named-content xmlns:xlink="http://www.w3.org/1999/xlink" content-type="dwc:verbatimCoordinates" xlink:type="simple"><named-content content-type="geo-json" specific-use="{&#34;type&#34;:&#34;Point&#34;,&#34;coordinates&#34;:[-75.116600,9.900000]}" id="NCID0E2ZCM" xlink:type="simple">9.9, -75.1166</named-content></named-content>, 400m, 11 Apr 2001, E. Deulufeut; PNN Los Colorados, Venado, <named-content xmlns:xlink="http://www.w3.org/1999/xlink" content-type="dwc:verbatimCoordinates" xlink:type="simple"><named-content content-type="geo-json" specific-use="{&#34;type&#34;:&#34;Point&#34;,&#34;coordinates&#34;:[-75.116600,9.900000]}" id="NCID0ED1CM" xlink:type="simple">9.9, -75.1166</named-content></named-content>, 320m, 1 Jan 2001, E. Deulufeut; <bold>Putumayo</bold>: PNN La Paya Cabaña Chagra, <named-content xmlns:xlink="http://www.w3.org/1999/xlink" content-type="dwc:verbatimCoordinates" xlink:type="simple"><named-content content-type="geo-json" specific-use="{&#34;type&#34;:&#34;Point&#34;,&#34;coordinates&#34;:[-74.933300,-0.116600]}" id="NCID0EN1CM" xlink:type="simple">-0.1166, -74.9333</named-content></named-content>, 320m, 1 May 2002, R. Cobete; PNN La Paya Cabaña La Paya Chagra, <named-content xmlns:xlink="http://www.w3.org/1999/xlink" content-type="dwc:verbatimCoordinates" xlink:type="simple"><named-content content-type="geo-json" specific-use="{&#34;type&#34;:&#34;Point&#34;,&#34;coordinates&#34;:[-75.200000,-0.033300]}" id="NCID0EV1CM" xlink:type="simple">-0.0333, -75.2</named-content></named-content>, 330m, 26 Feb 2002, R. Cobete; PNN La Paya Cabaña La Paya, <named-content xmlns:xlink="http://www.w3.org/1999/xlink" content-type="dwc:verbatimCoordinates" xlink:type="simple"><named-content content-type="geo-json" specific-use="{&#34;type&#34;:&#34;Point&#34;,&#34;coordinates&#34;:[-75.200000,-0.033300]}" id="NCID0E41CM" xlink:type="simple">-0.0333, -75.2</named-content></named-content>, 330m, 2 Jul 2002, R. Cobete; PNN La Paya Cabaña Viviano, <named-content xmlns:xlink="http://www.w3.org/1999/xlink" content-type="dwc:verbatimCoordinates" xlink:type="simple"><named-content content-type="geo-json" specific-use="{&#34;type&#34;:&#34;Point&#34;,&#34;coordinates&#34;:[-74.933300,-0.116600]}" id="NCID0EF2CM" xlink:type="simple">-0.1166, -74.9333</named-content></named-content>, 320m, 26 May 2002, A. Morales; PNN La Paya Río Caucaya, <named-content xmlns:xlink="http://www.w3.org/1999/xlink" content-type="dwc:verbatimCoordinates" xlink:type="simple"><named-content content-type="geo-json" specific-use="{&#34;type&#34;:&#34;Point&#34;,&#34;coordinates&#34;:[-74.933300,-0.116600]}" id="NCID0EN2CM" xlink:type="simple">-0.1166, -74.9333</named-content></named-content>, 330m, 15 Oct 2001, R. Cobete; <bold>COSTA RICA: Guanacaste</bold>: Canas, Finca Pacifica, [<named-content xmlns:xlink="http://www.w3.org/1999/xlink" content-type="dwc:verbatimCoordinates" xlink:type="simple"><named-content content-type="geo-json" specific-use="{&#34;type&#34;:&#34;Point&#34;,&#34;coordinates&#34;:[-85.100000,10.420000]}" id="NCID0EX2CM" xlink:type="simple">10.42, -85.10</named-content></named-content>], 16 Jul 1986, S. B. Peck; Hacienda La Pacifica, nr. Canas, <named-content xmlns:xlink="http://www.w3.org/1999/xlink" content-type="dwc:verbatimCoordinates" xlink:type="simple"><named-content content-type="geo-json" specific-use="{&#34;type&#34;:&#34;Point&#34;,&#34;coordinates&#34;:[-83.800000,10.240000]}" id="NCID0E62CM" xlink:type="simple">10.24, -83.80</named-content></named-content>, 50m, 1 May 1979, P. S. Ward; PN Santa Rosa, [<named-content xmlns:xlink="http://www.w3.org/1999/xlink" content-type="dwc:verbatimCoordinates" xlink:type="simple"><named-content content-type="geo-json" specific-use="{&#34;type&#34;:&#34;Point&#34;,&#34;coordinates&#34;:[-85.705100,10.837800]}" id="NCID0EH3CM" xlink:type="simple">10.8378, -85.7051</named-content></named-content>], 14 Jun 1995, U. G. Mueller; <bold>Puntarenas</bold>: Osa Peninsula, Corcovado, Sirena Station, Pavo trail, [<named-content xmlns:xlink="http://www.w3.org/1999/xlink" content-type="dwc:verbatimCoordinates" xlink:type="simple"><named-content content-type="geo-json" specific-use="{&#34;type&#34;:&#34;Point&#34;,&#34;coordinates&#34;:[-83.600000,8.510000]}" id="NCID0ER3CM" xlink:type="simple">8.51, -83.60</named-content></named-content>], 2 Jun 1992, T. R. Schultz; <bold>ECUADOR: Esmeraldas</bold>: 10 km S Atacames, [<named-content xmlns:xlink="http://www.w3.org/1999/xlink" content-type="dwc:verbatimCoordinates" xlink:type="simple"><named-content content-type="geo-json" specific-use="{&#34;type&#34;:&#34;Point&#34;,&#34;coordinates&#34;:[-79.846200,0.775500]}" id="NCID0E23CM" xlink:type="simple">0.7755, -79.8462</named-content></named-content>], 205m, 7 Nov 1987, C.R.F. Brandão, C.D. Bastidas; <bold>Los Ríos</bold>: Río Palenque Research Station, [<named-content xmlns:xlink="http://www.w3.org/1999/xlink" content-type="dwc:verbatimCoordinates" xlink:type="simple"><named-content content-type="geo-json" specific-use="{&#34;type&#34;:&#34;Point&#34;,&#34;coordinates&#34;:[-79.367000,-0.583000]}" id="NCID0EF4CM" xlink:type="simple">-0.583, -79.367</named-content></named-content>], 20 Dec 1980, S. Sandoval; <bold>GUATEMALA: Retalhuleu</bold>: El Asintal, <named-content xmlns:xlink="http://www.w3.org/1999/xlink" content-type="dwc:verbatimCoordinates" xlink:type="simple"><named-content content-type="geo-json" specific-use="{&#34;type&#34;:&#34;Point&#34;,&#34;coordinates&#34;:[-91.739010,14.652400]}" id="NCID0EP4CM" xlink:type="simple">14.6524, -91.73901</named-content></named-content>, 670m, 30 Jul 2013, K. Delgado; Nuevo San Carlos, <named-content xmlns:xlink="http://www.w3.org/1999/xlink" content-type="dwc:verbatimCoordinates" xlink:type="simple"><named-content content-type="geo-json" specific-use="{&#34;type&#34;:&#34;Point&#34;,&#34;coordinates&#34;:[-91.721930,14.638800]}" id="NCID0EX4CM" xlink:type="simple">14.6388, -91.72193</named-content></named-content>, 585m, 9 Nov 2008, K. Delgado; <bold>HONDURAS: Copán</bold>: Copán Ruinas, <named-content xmlns:xlink="http://www.w3.org/1999/xlink" content-type="dwc:verbatimCoordinates" xlink:type="simple"><named-content content-type="geo-json" specific-use="{&#34;type&#34;:&#34;Point&#34;,&#34;coordinates&#34;:[-89.142800,14.837900]}" id="NCID0EB5CM" xlink:type="simple">14.8379, -89.1428</named-content></named-content>, 629m, 4 Jan 2008, C. Rabeling; <bold>Francisco Morazán</bold>: Esc. <!--PageBreak-->Zamorano, <named-content xmlns:xlink="http://www.w3.org/1999/xlink" content-type="dwc:verbatimCoordinates" xlink:type="simple"><named-content content-type="geo-json" specific-use="{&#34;type&#34;:&#34;Point&#34;,&#34;coordinates&#34;:[-87.007600,14.013400]}" id="NCID0EN5CM" xlink:type="simple">14.0134, -87.0076</named-content></named-content> ±25m, 800m, 19 May 2009, J. T. Longino; <bold>MEXICO: Chiapas</bold>: 8km SE Salto de Agua, <named-content xmlns:xlink="http://www.w3.org/1999/xlink" content-type="dwc:verbatimCoordinates" xlink:type="simple"><named-content content-type="geo-json" specific-use="{&#34;type&#34;:&#34;Point&#34;,&#34;coordinates&#34;:[-92.294900,17.514300]}" id="NCID0EX5CM" xlink:type="simple">17.5143, -92.2949</named-content></named-content> ±200m, 70m, 16 Jun 2008, M. G. Branstetter; <bold>San Luis Potosí</bold>: Cuesta de los Cedros, 36 km E of Ciudad del Maíz, [<named-content xmlns:xlink="http://www.w3.org/1999/xlink" content-type="dwc:verbatimCoordinates" xlink:type="simple"><named-content content-type="geo-json" specific-use="{&#34;type&#34;:&#34;Point&#34;,&#34;coordinates&#34;:[-99.251500,22.388900]}" id="NCID0EB6CM" xlink:type="simple">22.3889, -99.2515</named-content></named-content>], 685m, 12 Jun 1962; <bold>Veracruz</bold>: Ocotal Chico, [<named-content xmlns:xlink="http://www.w3.org/1999/xlink" content-type="dwc:verbatimCoordinates" xlink:type="simple"><named-content content-type="geo-json" specific-use="{&#34;type&#34;:&#34;Point&#34;,&#34;coordinates&#34;:[-94.861900,18.258800]}" id="NCID0EL6CM" xlink:type="simple">18.2588, -94.8619</named-content></named-content>], 579m, 26 Jun 1963, G. N. Ross; <bold>NICARAGUA: Masaya</bold>: Masatepe, vic. San Marcos, Cafetal San José del Llano, <named-content xmlns:xlink="http://www.w3.org/1999/xlink" content-type="dwc:verbatimCoordinates" xlink:type="simple"><named-content content-type="geo-json" specific-use="{&#34;type&#34;:&#34;Point&#34;,&#34;coordinates&#34;:[-86.250000,11.917000]}" id="NCID0EV6CM" xlink:type="simple">11.917, -86.25</named-content></named-content>, 485m, 23 Jun 1992, T. R. Schultz; <bold>Río San Juan</bold>: Río San Juan, Isla de Diamante, [<named-content xmlns:xlink="http://www.w3.org/1999/xlink" content-type="dwc:verbatimCoordinates" xlink:type="simple"><named-content content-type="geo-json" specific-use="{&#34;type&#34;:&#34;Point&#34;,&#34;coordinates&#34;:[-84.341500,10.979400]}" id="NCID0E66CM" xlink:type="simple">10.9794, -84.3415</named-content></named-content>], 9 Oct 1994, J. P. Caldwell; <bold>PANAMÁ: Colón</bold>: Gamboa, PN Soberanía, Pipeline Rd. Km 6, <named-content xmlns:xlink="http://www.w3.org/1999/xlink" content-type="dwc:verbatimCoordinates" xlink:type="simple"><named-content content-type="geo-json" specific-use="{&#34;type&#34;:&#34;Point&#34;,&#34;coordinates&#34;:[-79.660000,9.080000]}" id="NCID0EJADM" xlink:type="simple">9.08, -79.66</named-content></named-content>, 24 Apr 1996, T. R. Schultz, U. G. Mueller; San Lorenzo Forest R1, <named-content xmlns:xlink="http://www.w3.org/1999/xlink" content-type="dwc:verbatimCoordinates" xlink:type="simple"><named-content content-type="geo-json" specific-use="{&#34;type&#34;:&#34;Point&#34;,&#34;coordinates&#34;:[-79.966600,9.283300]}" id="NCID0ERADM" xlink:type="simple">9.2833, -79.9666</named-content></named-content>, 30 Dec 2004, A. Dejean, J. Orivel, B. Corbara, H. Aberlenc, M. Leponce; <bold>Panamá</bold>: Barro Colorado Island, Canal Zone, <named-content xmlns:xlink="http://www.w3.org/1999/xlink" content-type="dwc:verbatimCoordinates" xlink:type="simple"><named-content content-type="geo-json" specific-use="{&#34;type&#34;:&#34;Point&#34;,&#34;coordinates&#34;:[-79.840000,9.150000]}" id="NCID0E2ADM" xlink:type="simple">9.15, -79.84</named-content></named-content>, 1 Nov 1941, J. Zetek; El Llano-Carti Suitupo Rd, ca. 6km ex El Llano, [<named-content xmlns:xlink="http://www.w3.org/1999/xlink" content-type="dwc:verbatimCoordinates" xlink:type="simple"><named-content content-type="geo-json" specific-use="{&#34;type&#34;:&#34;Point&#34;,&#34;coordinates&#34;:[-78.970000,9.220000]}" id="NCID0EDBDM" xlink:type="simple">9.22, -78.97</named-content></named-content>], 27 Apr 1996, T. R. Schultz, U. G. Mueller, S. Rehner.</p><fig id="F43" position="float" orientation="portrait"><label>Figure 43.</label><caption><p>
          <italic><tp:taxon-name><tp:taxon-name-part taxon-name-part-type="genus" reg="Sericomyrmex">S.</tp:taxon-name-part> <tp:taxon-name-part taxon-name-part-type="species" reg="opacus">opacus</tp:taxon-name-part></tp:taxon-name></italic> workers; head, lateral profile, and dorsal view. Comparison of two conspecific individuals, one with the white layer over the eyes (<ext-link xmlns:xlink="http://www.w3.org/1999/xlink" xlink:type="simple" ext-link-type="uri" xlink:href="http://hol.osu.edu/spmInfo.html?id=USNMENT01125124">USNMENT01125124</ext-link>) (<bold>a, c, e</bold>); and one without the white layer (<ext-link xmlns:xlink="http://www.w3.org/1999/xlink" xlink:type="simple" ext-link-type="uri" xlink:href="http://hol.osu.edu/spmInfo.html?id=USNMENT01125118">USNMENT01125118</ext-link>) (<bold>b, d, f</bold>).</p></caption><graphic xmlns:xlink="http://www.w3.org/1999/xlink" xlink:href="zookeys-670-001-g043.jpg" position="float" orientation="portrait" xlink:type="simple" id="oo_132919.jpg"/></fig><fig id="F44" position="float" orientation="portrait"><label>Figure 44.</label><caption><p>
          <italic><tp:taxon-name><tp:taxon-name-part taxon-name-part-type="genus" reg="Sericomyrmex">S.</tp:taxon-name-part> <tp:taxon-name-part taxon-name-part-type="species" reg="opacus">opacus</tp:taxon-name-part></tp:taxon-name></italic> worker (<ext-link xmlns:xlink="http://www.w3.org/1999/xlink" xlink:type="simple" ext-link-type="uri" xlink:href="http://hol.osu.edu/spmInfo.html?id=USNMENT01125331">USNMENT01125331</ext-link>), SEM images. <bold>a</bold> Head, full-face view <bold>b</bold> mandibles <bold>c</bold> mesosoma and metasoma, lateral view <bold>d</bold> eye.</p></caption><graphic xmlns:xlink="http://www.w3.org/1999/xlink" xlink:href="zookeys-670-001-g044.jpg" position="float" orientation="portrait" xlink:type="simple" id="oo_132922.jpg"/></fig><fig id="F45" position="float" orientation="portrait"><label>Figure 45.</label><caption><p>
          <italic><tp:taxon-name><tp:taxon-name-part taxon-name-part-type="genus" reg="Sericomyrmex">S.</tp:taxon-name-part> <tp:taxon-name-part taxon-name-part-type="species" reg="opacus">opacus</tp:taxon-name-part></tp:taxon-name></italic> queen and male; head, lateral profile, and dorsal view. Queen (<ext-link xmlns:xlink="http://www.w3.org/1999/xlink" xlink:type="simple" ext-link-type="uri" xlink:href="http://hol.osu.edu/spmInfo.html?id=USNMENT00305214">USNMENT00305214</ext-link>) (<bold>a, c, e</bold>) Male (<ext-link xmlns:xlink="http://www.w3.org/1999/xlink" xlink:type="simple" ext-link-type="uri" xlink:href="http://hol.osu.edu/spmInfo.html?id=USNMENT01125314">USNMENT01125314</ext-link>) (<bold>b, d, f</bold>).</p></caption><graphic xmlns:xlink="http://www.w3.org/1999/xlink" xlink:href="zookeys-670-001-g045.jpg" position="float" orientation="portrait" xlink:type="simple" id="oo_132923.jpg"/></fig><fig id="F46" position="float" orientation="portrait"><label>Figure 46.</label><caption><p>
          <italic><tp:taxon-name><tp:taxon-name-part taxon-name-part-type="genus" reg="Sericomyrmex">S.</tp:taxon-name-part> <tp:taxon-name-part taxon-name-part-type="species" reg="opacus">opacus</tp:taxon-name-part></tp:taxon-name></italic> larva (<ext-link xmlns:xlink="http://www.w3.org/1999/xlink" xlink:type="simple" ext-link-type="uri" xlink:href="http://hol.osu.edu/spmInfo.html?id=USNMENT01125317">USNMENT01125317</ext-link>), SEM images. <bold>a</bold> Lateral view <bold>b</bold> ventral view <bold>c</bold> head, frontolateral view <bold>d</bold> head and thorax, frontolateral view <bold>e</bold> mouthparts <bold>f</bold> anal setae.</p></caption><graphic xmlns:xlink="http://www.w3.org/1999/xlink" xlink:href="zookeys-670-001-g046.jpg" position="float" orientation="portrait" xlink:type="simple" id="oo_132926.jpg"/></fig><fig id="F47" position="float" orientation="portrait"><label>Figure 47.</label><caption><p>Distribution map of <italic><tp:taxon-name><tp:taxon-name-part taxon-name-part-type="genus" reg="Sericomyrmex">S.</tp:taxon-name-part> <tp:taxon-name-part taxon-name-part-type="species" reg="opacus">opacus</tp:taxon-name-part></tp:taxon-name></italic> and <italic><tp:taxon-name><tp:taxon-name-part taxon-name-part-type="genus" reg="Sericomyrmex">S.</tp:taxon-name-part> <tp:taxon-name-part taxon-name-part-type="species" reg="parvulus">parvulus</tp:taxon-name-part></tp:taxon-name></italic>.</p></caption><graphic xmlns:xlink="http://www.w3.org/1999/xlink" xlink:href="zookeys-670-001-g047.jpg" position="float" orientation="portrait" xlink:type="simple" id="oo_132927.jpg"/></fig></tp:treatment-sec><tp:treatment-sec><!--Section generated to contain objects referenced in tp:taxon-treatment.--><supplementary-material xmlns:xlink="http://www.w3.org/1999/xlink" id="S1" position="float" orientation="portrait" xlink:type="simple"><label>Supplementary material 1</label><p>Data type: Adobe PDF file</p><p>
          <bold>UCE phylogeny</bold>
        </p><p>Explanation note: The maximum-likelihood phylogeny of the 90% complete concatenated matrix containing 799 UCE loci (702,574 base pairs), adapted from <xref ref-type="bibr" rid="B34">Ješovnik et al. 2017</xref>.</p><media xlink:href="zookeys-670-001-s001.pdf" mimetype="application" mime-subtype="pdf" position="float" orientation="portrait" xlink:type="simple" id="oo_132947.pdf"/><permissions><license xlink:type="simple"><license-p>This dataset is made available under the Open Database License (http://opendatacommons.org/licenses/odbl/1.0/). The Open Database License (ODbL) is a license agreement intended to allow users to freely share, modify, and use this Dataset while maintaining this same freedom for others, provided that the original source and author(s) are credited.</license-p></license></permissions><attrib specific-use="authors">Ana Ješovnik, Ted R. Schultz</attrib></supplementary-material><fig id="F5" position="float" orientation="portrait"><label>Figure 5.</label><caption><p>Principal component analysis of reduced data sets, scatter plots. <bold>a</bold> <italic><tp:taxon-name><tp:taxon-name-part taxon-name-part-type="genus" reg="Sericomyrmex">S.</tp:taxon-name-part> <tp:taxon-name-part taxon-name-part-type="species" reg="amabilis">amabilis</tp:taxon-name-part></tp:taxon-name></italic> and <italic><tp:taxon-name><tp:taxon-name-part taxon-name-part-type="genus" reg="Sericomyrmex">S.</tp:taxon-name-part> <tp:taxon-name-part taxon-name-part-type="species" reg="opacus">opacus</tp:taxon-name-part></tp:taxon-name></italic> <bold>b</bold> <italic><tp:taxon-name><tp:taxon-name-part taxon-name-part-type="genus" reg="Sericomyrmex">S.</tp:taxon-name-part> <tp:taxon-name-part taxon-name-part-type="species" reg="opacus">opacus</tp:taxon-name-part></tp:taxon-name></italic> and <italic><tp:taxon-name><tp:taxon-name-part taxon-name-part-type="genus" reg="Sericomyrmex">S.</tp:taxon-name-part> <tp:taxon-name-part taxon-name-part-type="species" reg="parvulus">parvulus</tp:taxon-name-part></tp:taxon-name></italic> <bold>c</bold> populations of <italic><tp:taxon-name><tp:taxon-name-part taxon-name-part-type="genus" reg="Sericomyrmex">S.</tp:taxon-name-part> <tp:taxon-name-part taxon-name-part-type="species" reg="mayri">mayri</tp:taxon-name-part></tp:taxon-name></italic> <bold>d</bold> <italic><tp:taxon-name><tp:taxon-name-part taxon-name-part-type="genus" reg="Sericomyrmex">S.</tp:taxon-name-part> <tp:taxon-name-part taxon-name-part-type="species" reg="maravalhas">maravalhas</tp:taxon-name-part></tp:taxon-name></italic> and <italic><tp:taxon-name><tp:taxon-name-part taxon-name-part-type="genus" reg="Sericomyrmex">S.</tp:taxon-name-part> <tp:taxon-name-part taxon-name-part-type="species" reg="scrobifer">scrobifer</tp:taxon-name-part></tp:taxon-name></italic> <bold>e</bold> populations of striate-mandibled <italic><tp:taxon-name><tp:taxon-name-part taxon-name-part-type="genus" reg="Sericomyrmex">S.</tp:taxon-name-part> <tp:taxon-name-part taxon-name-part-type="species" reg="amabilis">amabilis</tp:taxon-name-part></tp:taxon-name></italic> vs. smooth-mandibled (SM) <italic><tp:taxon-name><tp:taxon-name-part taxon-name-part-type="genus" reg="Sericomyrmex">S.</tp:taxon-name-part> <tp:taxon-name-part taxon-name-part-type="species" reg="amabilis">amabilis</tp:taxon-name-part></tp:taxon-name></italic> <bold>f</bold> populations of <italic><tp:taxon-name><tp:taxon-name-part taxon-name-part-type="genus" reg="Sericomyrmex">S.</tp:taxon-name-part> <tp:taxon-name-part taxon-name-part-type="species" reg="opacus">opacus</tp:taxon-name-part></tp:taxon-name></italic> <bold>g</bold> populations of typical <italic><tp:taxon-name><tp:taxon-name-part taxon-name-part-type="genus" reg="Sericomyrmex">S.</tp:taxon-name-part> <tp:taxon-name-part taxon-name-part-type="species" reg="bondari">bondari</tp:taxon-name-part></tp:taxon-name></italic> vs. reduced-hair (RH) <italic><tp:taxon-name><tp:taxon-name-part taxon-name-part-type="genus" reg="Sericomyrmex">S.</tp:taxon-name-part> <tp:taxon-name-part taxon-name-part-type="species" reg="bondari">bondari</tp:taxon-name-part></tp:taxon-name></italic> <bold>h</bold> populations striate-mandibled <italic><tp:taxon-name><tp:taxon-name-part taxon-name-part-type="genus" reg="Sericomyrmex">S.</tp:taxon-name-part> <tp:taxon-name-part taxon-name-part-type="species" reg="saussurei">saussurei</tp:taxon-name-part></tp:taxon-name></italic> vs. smooth-mandibled (SM) <italic><tp:taxon-name><tp:taxon-name-part taxon-name-part-type="genus" reg="Sericomyrmex">S.</tp:taxon-name-part> <tp:taxon-name-part taxon-name-part-type="species" reg="saussurei">saussurei</tp:taxon-name-part></tp:taxon-name></italic>.</p></caption><graphic xmlns:xlink="http://www.w3.org/1999/xlink" xlink:href="zookeys-670-001-g005.jpg" position="float" orientation="portrait" xlink:type="simple" id="oo_132778.jpg"/></fig><supplementary-material xmlns:xlink="http://www.w3.org/1999/xlink" id="S2" position="float" orientation="portrait" xlink:type="simple"><label>Supplementary material 2</label><caption><p>Table S2. Full list of measured, imaged, and type specimens; localities for all specimens examined; and full statistics for morphological measurements.</p></caption><p>Data type: specimens measurements</p><p>Explanation note:</p><p>
          <bold>a) Measured specimens.</bold> All workers measured for this study, with all measurements in millimeters.</p><p>
          <bold>b) Measured specimens.</bold> All queens and males measured for this study, with all measurements in millimeters.</p><p>
          <bold>c) Imaged specimens</bold>. Specimen data for all figures.</p><p>
          <bold>d) Type specimens</bold>. Specimen data for type specimens examined in this study.</p><p>
          <bold>e) Statistics</bold> for all measurements and indices for each species.</p><p>
          <bold>f) Localities list</bold>. A list of localities and other specimen data for all pinned specimens examined.</p><p>
          <bold>g) <italic><tp:taxon-name><tp:taxon-name-part taxon-name-part-type="genus" reg="Sericomyrmex">S.</tp:taxon-name-part> <tp:taxon-name-part taxon-name-part-type="species" reg="mayri">mayri</tp:taxon-name-part></tp:taxon-name></italic> populations.</bold> A list of localities and other specimen data for specimens used to create the <italic><tp:taxon-name><tp:taxon-name-part taxon-name-part-type="genus" reg="Sericomyrmex">S.</tp:taxon-name-part> <tp:taxon-name-part taxon-name-part-type="species" reg="mayri">mayri</tp:taxon-name-part></tp:taxon-name></italic> population map (Figure <xref ref-type="fig" rid="F42">42</xref>). This map is based on the subset of <italic><tp:taxon-name><tp:taxon-name-part taxon-name-part-type="genus" reg="Sericomyrmex">S.</tp:taxon-name-part> <tp:taxon-name-part taxon-name-part-type="species" reg="mayri">mayri</tp:taxon-name-part></tp:taxon-name></italic> samples for which molecular data (either UCE or COI) were obtained.</p><media xlink:href="zookeys-670-001-s002.xlsx" mimetype="application" mime-subtype="vnd.openxmlformats-officedocument.spreadsheetml.sheet" position="float" orientation="portrait" xlink:type="simple" id="oo_132948.xlsx"/><permissions><license xlink:type="simple"><license-p>This dataset is made available under the Open Database License (http://opendatacommons.org/licenses/odbl/1.0/). The Open Database License (ODbL) is a license agreement intended to allow users to freely share, modify, and use this Dataset while maintaining this same freedom for others, provided that the original source and author(s) are credited.</license-p></license></permissions><attrib specific-use="authors">Ana Ješovnik, Ted R. Schultz</attrib></supplementary-material><fig id="F42" position="float" orientation="portrait"><label>Figure 42.</label><caption><p>Distribution map of <italic><tp:taxon-name><tp:taxon-name-part taxon-name-part-type="genus" reg="Sericomyrmex">S.</tp:taxon-name-part> <tp:taxon-name-part taxon-name-part-type="species" reg="mayri">mayri</tp:taxon-name-part></tp:taxon-name></italic> populations. This map is based on the subset of <italic><tp:taxon-name><tp:taxon-name-part taxon-name-part-type="genus" reg="Sericomyrmex">S.</tp:taxon-name-part> <tp:taxon-name-part taxon-name-part-type="species" reg="mayri">mayri</tp:taxon-name-part></tp:taxon-name></italic> samples for which molecular data (either UCE or COI) were obtained. Detailed specimen locality data are included in Suppl. material <xref ref-type="supplementary-material" rid="S2">2</xref>: Table S2g.</p></caption><graphic xmlns:xlink="http://www.w3.org/1999/xlink" xlink:href="zookeys-670-001-g042.jpg" position="float" orientation="portrait" xlink:type="simple" id="oo_132917.jpg"/></fig></tp:treatment-sec><ref-list><ref id="B34"><mixed-citation xmlns:xlink="http://www.w3.org/1999/xlink" xlink:type="simple">
          <person-group><name name-style="western"><surname>Ješovnik</surname><given-names>A</given-names></name><name name-style="western"><surname>Sosa-Calvo</surname><given-names>J</given-names></name><name name-style="western"><surname>Lloyd</surname><given-names>M</given-names></name><name name-style="western"><surname>Branstetter</surname><given-names>M</given-names></name><name name-style="western"><surname>Fernández</surname><given-names>F</given-names></name><name name-style="western"><surname>Schultz</surname><given-names>TR</given-names></name></person-group> (<year>2017</year>) Phylogenomic species delimitation and host-symbiont coevolution in the fungus-farming ant genus <italic><tp:taxon-name><tp:taxon-name-part taxon-name-part-type="genus">Sericomyrmex</tp:taxon-name-part></tp:taxon-name></italic> Mayr (<tp:taxon-name><tp:taxon-name-part taxon-name-part-type="order">Hymenoptera</tp:taxon-name-part></tp:taxon-name>: <tp:taxon-name><tp:taxon-name-part taxon-name-part-type="family">Formicidae</tp:taxon-name-part></tp:taxon-name>): Ultraconserved elements (UCEs) resolve a recent radiation. Systematic Entomology. <ext-link xlink:type="simple" ext-link-type="doi" xlink:href="10.1111/syen.12228">https://doi.org/10.1111/syen.12228</ext-link></mixed-citation></ref><ref id="B24"><mixed-citation xmlns:xlink="http://www.w3.org/1999/xlink" xlink:type="simple">
          <person-group><name name-style="western"><surname>Forel</surname><given-names>A</given-names></name></person-group> (<year>1885</year>) <article-title>Études myrmécologiques en 1884 avec une description des organes sensoriels des antennes.</article-title> <source>Bulletin de la Société Vaudoise des Sciences Naturelles</source> <volume>20</volume>: <fpage>316</fpage>–<lpage>380</lpage>.</mixed-citation></ref><ref id="B71"><mixed-citation xmlns:xlink="http://www.w3.org/1999/xlink" xlink:type="simple">
          <person-group><name name-style="western"><surname>Wheeler</surname><given-names>WM</given-names></name></person-group> (<year>1925a</year>) Neotropical ants in the collections of the Royal Museum of Stockholm. Arkiv för Zoologi 17A(8): 1–55.</mixed-citation></ref><ref id="B27"><mixed-citation xmlns:xlink="http://www.w3.org/1999/xlink" xlink:type="simple">
          <person-group><name name-style="western"><surname>Forel</surname><given-names>A</given-names></name></person-group> (<year>1912</year>) <article-title>Formicides néotropiques. Part II. 3me sous-famille <tp:taxon-name><tp:taxon-name-part taxon-name-part-type="subfamily">Myrmicinae</tp:taxon-name-part></tp:taxon-name> Lep. (<tp:taxon-name><tp:taxon-name-part taxon-name-part-type="tribe">Attini</tp:taxon-name-part></tp:taxon-name>, <tp:taxon-name><tp:taxon-name-part taxon-name-part-type="tribe">Dacetii</tp:taxon-name-part></tp:taxon-name>, <tp:taxon-name><tp:taxon-name-part taxon-name-part-type="tribe">Cryptocerini</tp:taxon-name-part></tp:taxon-name>).</article-title> <source>Mémoires de la Société Entomologique de Belgique</source> <volume>19</volume>: <fpage>179</fpage>–<lpage>209</lpage>.</mixed-citation></ref></ref-list></tp:taxon-treatment>
