# Supplementary material for: Revision of the fungus-farming ant genus Sericomyrmex Mayr (Hymenoptera, Formicidae, Myrmicinae)
Source: Zookeys. 2017 Apr 24;(670):1–109. doi: 10.3897/zookeys.670.11839 (PMC5523163; doi:10.3897/zookeys.670.11839)
Supplement: XML Treatment for Sericomyrmex parvulus [file zookeys.670.11839-treatment7.xml]

<!DOCTYPE tp:taxon-treatment
  PUBLIC "-//TaxonX//DTD Taxonomic Treatment Publishing DTD v0 20100105//EN" "tax-treatment-NSO.dtd">
<tp:taxon-treatment xmlns:tp="http://www.plazi.org/taxpub"><tp:treatment-meta><kwd-group><label>Taxon classification</label><kwd><named-content xmlns:xlink="http://www.w3.org/1999/xlink" content-type="kingdom">Animalia</named-content></kwd><kwd><named-content xmlns:xlink="http://www.w3.org/1999/xlink" content-type="order">Hymenoptera</named-content></kwd><kwd><named-content xmlns:xlink="http://www.w3.org/1999/xlink" content-type="family">Formicidae</named-content></kwd></kwd-group><mixed-citation publication-type="journal"><person-group><name><surname>Ješovnik</surname><given-names>Ana</given-names></name><name><surname>Schultz</surname><given-names>Ted R.</given-names></name></person-group><article-title>Revision of the fungus-farming ant genus <italic><tp:taxon-name><tp:taxon-name-part taxon-name-part-type="genus" reg="Sericomyrmex">Sericomyrmex</tp:taxon-name-part></tp:taxon-name></italic> Mayr (<tp:taxon-name><tp:taxon-name-part taxon-name-part-type="order">Hymenoptera</tp:taxon-name-part></tp:taxon-name>, <tp:taxon-name><tp:taxon-name-part taxon-name-part-type="family">Formicidae</tp:taxon-name-part></tp:taxon-name>, <tp:taxon-name><tp:taxon-name-part taxon-name-part-type="subfamily">Myrmicinae</tp:taxon-name-part></tp:taxon-name>)</article-title><source>Zookeys</source><day>24</day><month>4</month><year>2017</year><volume>2017</volume><issue>670</issue><fpage>1</fpage><lpage>109</lpage><pub-id pub-id-type="doi">10.3897/zookeys.670.11839</pub-id></mixed-citation></tp:treatment-meta><tp:nomenclature><tp:taxon-name>
              <tp:taxon-name-part taxon-name-part-type="genus" reg="Sericomyrmex">Sericomyrmex</tp:taxon-name-part>
              <tp:taxon-name-part taxon-name-part-type="species" reg="parvulus">parvulus</tp:taxon-name-part>
            </tp:taxon-name><tp:taxon-authority>Forel, 1912</tp:taxon-authority><xref ref-type="fig" rid="F48">Figures 48</xref><xref ref-type="fig" rid="F49">, 49</xref><xref ref-type="fig" rid="F49">(Worker); Figure 49</xref><xref ref-type="fig" rid="F50">(Queen); Figure 50</xref><xref ref-type="fig" rid="F47">(Larva); Figure 47 (Map)</xref><tp:nomenclature-citation-list><tp:nomenclature-citation><tp:taxon-name>
                  <tp:taxon-name-part taxon-name-part-type="genus" reg="Sericomyrmex">Sericomyrmex</tp:taxon-name-part> <tp:taxon-name-part taxon-name-part-type="species" reg="parvulus">parvulus</tp:taxon-name-part></tp:taxon-name><comment>Forel, 1912: 193. <tp:taxon-name><tp:taxon-name-part taxon-name-part-type="genus" reg="Lectotype">Lectotype</tp:taxon-name-part> <tp:taxon-name-part taxon-name-part-type="species" reg="worker">worker</tp:taxon-name-part></tp:taxon-name> (here designated): BRAZIL, Pará, [-4, -53] C. Emery (<abbrev xmlns:xlink="http://www.w3.org/1999/xlink" content-type="institution" xlink:title="Museum d’Histoire Naturelle, Genève" id="ABBRID0EWJDM" xlink:type="simple">MHNG</abbrev>: 1w, USNM00445579, bottom specimen). <italic>Paralectotype</italic>: same data as lectotype (<abbrev xmlns:xlink="http://www.w3.org/1999/xlink" content-type="institution" xlink:title="Museum d’Histoire Naturelle, Genève" id="ABBRID0E4JDM" xlink:type="simple">MHNG</abbrev>: 1w, USNM00445579, top specimen).</comment></tp:nomenclature-citation><tp:nomenclature-citation><tp:taxon-name><tp:taxon-name-part taxon-name-part-type="genus" reg="Sericomyrmex">Sericomyrmex</tp:taxon-name-part> <tp:taxon-name-part taxon-name-part-type="species" reg="myersi">myersi</tp:taxon-name-part></tp:taxon-name><comment>= Weber, 1937: 400. <bold>syn. n.</bold> Type material examined: SURINAME, Nickerie, Upper Courantyne River, JGM5931, 29 Dec 1935, J. G. Mayers (<abbrev xmlns:xlink="http://www.w3.org/1999/xlink" content-type="institution" xlink:title="Museum of Comparative Zoology, Harvard University" id="ABBRID0ETKDM" xlink:type="simple">MCZ</abbrev>: 1w, <ext-link xmlns:xlink="http://www.w3.org/1999/xlink" xlink:type="simple" ext-link-type="uri" xlink:href="http://hol.osu.edu/spmInfo.html?id=USNMENT00924107">USNMENT00924107</ext-link>). </comment></tp:nomenclature-citation></tp:nomenclature-citation-list></tp:nomenclature><tp:treatment-sec sec-type="S. parvulus worker diagnosis" id="SECID0E4KDM"><title>
              <italic><tp:taxon-name><tp:taxon-name-part taxon-name-part-type="genus" reg="Sericomyrmex">S.</tp:taxon-name-part> <tp:taxon-name-part taxon-name-part-type="species" reg="parvulus">parvulus</tp:taxon-name-part></tp:taxon-name></italic> worker diagnosis.</title><p>Small species; posterior cephalic corner smoothly rounded; frontal lobe triangular, small, narrow; frontal carina faint, incomplete; mesosomal tubercles small, low, first gastral tergite with lateral carinae weakly developed, dorsal carinae absent.</p></tp:treatment-sec><tp:treatment-sec sec-type="description" id="SECID0EOLDM"><title>
              <italic><tp:taxon-name><tp:taxon-name-part taxon-name-part-type="genus" reg="Sericomyrmex">S.</tp:taxon-name-part> <tp:taxon-name-part taxon-name-part-type="species" reg="parvulus">parvulus</tp:taxon-name-part></tp:taxon-name></italic> worker description.</title><p>Measurements in mm, range (lectotype): <abbrev xmlns:xlink="http://www.w3.org/1999/xlink" xlink:title="Head width" id="ABBRID0EAMDM" xlink:type="simple">HWe</abbrev> 0.66–0.9 (0.9) <abbrev xmlns:xlink="http://www.w3.org/1999/xlink" xlink:title="Head width" id="ABBRID0EEMDM" xlink:type="simple">HW</abbrev> 0.66–0.93 (0.93) <abbrev xmlns:xlink="http://www.w3.org/1999/xlink" xlink:title="Head width at the top of head" id="ABBRID0EIMDM" xlink:type="simple">HW1</abbrev> 0.6–0.93 (0.84) <abbrev xmlns:xlink="http://www.w3.org/1999/xlink" xlink:title="Head width posterior" id="ABBRID0EMMDM" xlink:type="simple">HW2</abbrev> 0.68–1.03 (0.93) <abbrev xmlns:xlink="http://www.w3.org/1999/xlink" xlink:title="Anterior head width most" id="ABBRID0EQMDM" xlink:type="simple">HW3</abbrev> 0.48–0.8 (0.6) <abbrev xmlns:xlink="http://www.w3.org/1999/xlink" xlink:title="Interfrontal width 1" id="ABBRID0EUMDM" xlink:type="simple">IFW1</abbrev> 0.42–0.65 (0.62) <abbrev xmlns:xlink="http://www.w3.org/1999/xlink" xlink:title="Interfrontal width 2" id="ABBRID0EYMDM" xlink:type="simple">IFW2</abbrev> 0.15–0.28 (0.26) <abbrev xmlns:xlink="http://www.w3.org/1999/xlink" xlink:title="Head length 1" id="ABBRID0E3MDM" xlink:type="simple">HL1</abbrev> 0.62–0.9 (0.88) <abbrev xmlns:xlink="http://www.w3.org/1999/xlink" xlink:title="Head length 2" id="ABBRID0EANDM" xlink:type="simple">HL2</abbrev> 0.58–0.82 (0.8) <abbrev xmlns:xlink="http://www.w3.org/1999/xlink" xlink:title="Scape length" id="ABBRID0EENDM" xlink:type="simple">SL</abbrev> 0.48–0.72 (0.64) EL 0.11–0.15 (0.15) <abbrev xmlns:xlink="http://www.w3.org/1999/xlink" xlink:title="Ommatidia count" id="ABBRID0EINDM" xlink:type="simple">Om</abbrev> 6–9 <abbrev xmlns:xlink="http://www.w3.org/1999/xlink" xlink:title="Weber’s length" id="ABBRID0EMNDM" xlink:type="simple">WL</abbrev> 0.74–1.23 (1.23) <abbrev xmlns:xlink="http://www.w3.org/1999/xlink" xlink:title="Petiole length" id="ABBRID0EQNDM" xlink:type="simple">PL</abbrev> 0.16–0.34 (0.25) <abbrev xmlns:xlink="http://www.w3.org/1999/xlink" xlink:title="Postpetiole length" id="ABBRID0EUNDM" xlink:type="simple">PPL</abbrev> 0.13–0.24 (0.16) <abbrev xmlns:xlink="http://www.w3.org/1999/xlink" xlink:title="Gaster length" id="ABBRID0EYNDM" xlink:type="simple">GL</abbrev> 0.6–0.9 (0.83) <abbrev xmlns:xlink="http://www.w3.org/1999/xlink" xlink:title="Hind femur length" id="ABBRID0E3NDM" xlink:type="simple">HFL</abbrev> 0.65–0.99 (0.92) <abbrev xmlns:xlink="http://www.w3.org/1999/xlink" xlink:title="Pronotal width" id="ABBRID0EAODM" xlink:type="simple">PW</abbrev> 0.46–0.64 (0.62) <abbrev xmlns:xlink="http://www.w3.org/1999/xlink" xlink:title="Cephalic index worker and queen" id="ABBRID0EEODM" xlink:type="simple">CI</abbrev> 94–106 (103) <abbrev xmlns:xlink="http://www.w3.org/1999/xlink" xlink:title="Frontal lobe index worker and queen" id="ABBRID0EIODM" xlink:type="simple">FLI</abbrev> 60–75 (69) <abbrev xmlns:xlink="http://www.w3.org/1999/xlink" xlink:title="Scape index worker and queen" id="ABBRID0EMODM" xlink:type="simple">SI</abbrev> 64–78 (71) <abbrev xmlns:xlink="http://www.w3.org/1999/xlink" xlink:title="Ocular index" id="ABBRID0EQODM" xlink:type="simple">OI</abbrev> 13–19 (17) <abbrev xmlns:xlink="http://www.w3.org/1999/xlink" xlink:title="Cephalic emargination index" id="ABBRID0EUODM" xlink:type="simple">CEI</abbrev> 5–12 (8) [N=55]</p><p>
              <bold><italic>Pilosity.</italic></bold> Pubescence dense, lighter than integument, appressed to decumbent. Hairs moderately thick, relatively sparse, often curved, yellow to gray, appressed to suberect.</p><p>
              <bold>Head.</bold> In full-face view evenly broad and long (<abbrev xmlns:xlink="http://www.w3.org/1999/xlink" xlink:title="Cephalic index worker and queen" id="ABBRID0EDPDM" xlink:type="simple">CI</abbrev>=102 ± 3), posterior corner smoothly rounded, posterior cephalic emargination shallow (<abbrev xmlns:xlink="http://www.w3.org/1999/xlink" xlink:title="Cephalic emargination index" id="ABBRID0EHPDM" xlink:type="simple">CEI</abbrev>=9 ± 2), gradually impressed. Vertexal impression faint, frontal tumuli barely visible. Mandible with 7–8 teeth, dorsally smooth and glossy, finely transversely striate only along masticatory margin. Eye medium-sized (<abbrev xmlns:xlink="http://www.w3.org/1999/xlink" xlink:title="Ocular index" id="ABBRID0ELPDM" xlink:type="simple">OI</abbrev> =16 ± 1), flat to slightly convex, 6–9 ommatidia across largest diameter, in some specimens eyes partially covered with white layer (Figure <xref ref-type="fig" rid="F6">6l</xref>), in others eyes without white layer. Frontal lobe triangular, relatively small and narrow (<abbrev xmlns:xlink="http://www.w3.org/1999/xlink" xlink:title="Frontal lobe index worker and queen" id="ABBRID0ETPDM" xlink:type="simple">FLI</abbrev>=70 ± 3), posterior margin shorter than medial. Frontal carina straight to slightly curved laterally, incomplete, weak, fading before reaching posterior cephalic corner. Antennal scape relatively short, not reaching posterior cephalic corner (<abbrev xmlns:xlink="http://www.w3.org/1999/xlink" xlink:title="Scape index worker and queen" id="ABBRID0EXPDM" xlink:type="simple">SI</abbrev>=71 ± 3).</p><p>
              <bold><italic>Mesosoma.</italic></bold> Mesosomal tubercles low and obtuse. Propodeal carinae low and weak, with small posterodorsal denticles.</p><!--PageBreak--><p>
              <bold><italic>Metasoma.</italic></bold> Petiole with two low, reduced dorsal denticles; postpetiole with two faint, short dorsal carina; both best seen in dorsolateral view. First gastral tergite with lateral carinae weakly developed, dorsal carinae faint or absent.</p></tp:treatment-sec><tp:treatment-sec sec-type="description" id="SECID0EKQDM"><title>
              <italic><tp:taxon-name><tp:taxon-name-part taxon-name-part-type="genus" reg="Sericomyrmex">S.</tp:taxon-name-part> <tp:taxon-name-part taxon-name-part-type="species" reg="parvulus">parvulus</tp:taxon-name-part></tp:taxon-name></italic> queen description.</title><p>Measurements in mm, range: <abbrev xmlns:xlink="http://www.w3.org/1999/xlink" xlink:title="Head width" id="ABBRID0E3QDM" xlink:type="simple">HWe</abbrev> 0.98–1.05 <abbrev xmlns:xlink="http://www.w3.org/1999/xlink" xlink:title="Head width" id="ABBRID0EARDM" xlink:type="simple">HW</abbrev> 1–1.08 <abbrev xmlns:xlink="http://www.w3.org/1999/xlink" xlink:title="Head width at the top of head" id="ABBRID0EERDM" xlink:type="simple">HW1</abbrev> 1–1.13 <abbrev xmlns:xlink="http://www.w3.org/1999/xlink" xlink:title="Head width posterior" id="ABBRID0EIRDM" xlink:type="simple">HW2</abbrev> 1.08–1.22 <abbrev xmlns:xlink="http://www.w3.org/1999/xlink" xlink:title="Anterior head width most" id="ABBRID0EMRDM" xlink:type="simple">HW3</abbrev> 0.74–0.8 <abbrev xmlns:xlink="http://www.w3.org/1999/xlink" xlink:title="Interfrontal width 1" id="ABBRID0EQRDM" xlink:type="simple">IFW1</abbrev> 0.7–0.78 <abbrev xmlns:xlink="http://www.w3.org/1999/xlink" xlink:title="Interfrontal width 2" id="ABBRID0EURDM" xlink:type="simple">IFW2</abbrev> 0.24–0.28 <abbrev xmlns:xlink="http://www.w3.org/1999/xlink" xlink:title="Head length 1" id="ABBRID0EYRDM" xlink:type="simple">HL1</abbrev> 0.95–1.08 <abbrev xmlns:xlink="http://www.w3.org/1999/xlink" xlink:title="Head length 2" id="ABBRID0E3RDM" xlink:type="simple">HL2</abbrev> 0.88–0.95 <abbrev xmlns:xlink="http://www.w3.org/1999/xlink" xlink:title="Scape length" id="ABBRID0EASDM" xlink:type="simple">SL</abbrev> 0.64–0.7 EL 0.21–0.24 <abbrev xmlns:xlink="http://www.w3.org/1999/xlink" xlink:title="Ommatidia count" id="ABBRID0EESDM" xlink:type="simple">Om</abbrev> 14–15 EW 0.08–0.08 <abbrev xmlns:xlink="http://www.w3.org/1999/xlink" xlink:title="Weber’s length" id="ABBRID0EISDM" xlink:type="simple">WL</abbrev> 1.56–1.65 <abbrev xmlns:xlink="http://www.w3.org/1999/xlink" xlink:title="Petiole length" id="ABBRID0EMSDM" xlink:type="simple">PL</abbrev> 0.34–0.48 <abbrev xmlns:xlink="http://www.w3.org/1999/xlink" xlink:title="Postpetiole length" id="ABBRID0EQSDM" xlink:type="simple">PPL</abbrev> 0.2–0.25 <abbrev xmlns:xlink="http://www.w3.org/1999/xlink" xlink:title="Gaster length" id="ABBRID0EUSDM" xlink:type="simple">GL</abbrev> 1.4–1.58 <abbrev xmlns:xlink="http://www.w3.org/1999/xlink" xlink:title="Hind femur length" id="ABBRID0EYSDM" xlink:type="simple">HFL</abbrev> 1–1.18 <abbrev xmlns:xlink="http://www.w3.org/1999/xlink" xlink:title="Pronotal width" id="ABBRID0E3SDM" xlink:type="simple">PW</abbrev> 0.82–0.92 <abbrev xmlns:xlink="http://www.w3.org/1999/xlink" xlink:title="Cephalic index worker and queen" id="ABBRID0EATDM" xlink:type="simple">CI</abbrev> 95–103 <abbrev xmlns:xlink="http://www.w3.org/1999/xlink" xlink:title="Frontal lobe index worker and queen" id="ABBRID0EETDM" xlink:type="simple">FLI</abbrev> 72–76 <abbrev xmlns:xlink="http://www.w3.org/1999/xlink" xlink:title="Scape index worker and queen" id="ABBRID0EITDM" xlink:type="simple">SI</abbrev> 66–70 <abbrev xmlns:xlink="http://www.w3.org/1999/xlink" xlink:title="Ocular index" id="ABBRID0EMTDM" xlink:type="simple">OI</abbrev> 21–23 [N=4]</p><p>
              <bold><italic>Head.</italic></bold> Mandible with 7–8 teeth, dorsally glossy and smooth, finely transversely striate only along masticatory margin. Preocular carina fading posterior to eye. Eye large (<abbrev xmlns:xlink="http://www.w3.org/1999/xlink" xlink:title="Ocular index" id="ABBRID0EXTDM" xlink:type="simple">OI</abbrev>=22 ± 1), mildly convex, 14–15 ommatidia across largest diameter. Frontal lobe more robust than in worker, antennal scape not reaching posterior cephalic corner.</p><p>
              <bold><italic>Mesosoma.</italic></bold> Lateral pronotal tubercles very low. Scutum in dorsal view with notauli and median mesoscutal line absent or very faint. Parapsidal lines faint, slightly curved. Axillae small, groove separating axillae from scutellum smooth. Scutellum short in dorsal view, narrowing posteriorly, posterior margin with V-shaped notch, notch sometimes continuing into median impression that divides scutellum in two lateral parts. Propodeal denticle low, obtuse, laterally flattened, diverging posteriorly in dorsal view.</p><!--PageBreak--><p>
              <bold><italic>Metasoma.</italic></bold> First tergite of gaster with lateral carinae well developed, dorsal carinae absent or weak, anteromedian groove shallow.</p></tp:treatment-sec><tp:treatment-sec sec-type="S. parvulus male" id="SECID0EKUDM"><title>
              <italic><tp:taxon-name><tp:taxon-name-part taxon-name-part-type="genus" reg="Sericomyrmex">S.</tp:taxon-name-part> <tp:taxon-name-part taxon-name-part-type="species" reg="parvulus">parvulus</tp:taxon-name-part></tp:taxon-name></italic> male.</title><p>Unknown.</p></tp:treatment-sec><tp:treatment-sec sec-type="S. parvulus geographic range" id="SECID0E2UDM"><title>
              <italic><tp:taxon-name><tp:taxon-name-part taxon-name-part-type="genus" reg="Sericomyrmex">S.</tp:taxon-name-part> <tp:taxon-name-part taxon-name-part-type="species" reg="parvulus">parvulus</tp:taxon-name-part></tp:taxon-name></italic> geographic range.</title><p>Bolivia, Brazil, Colombia, Ecuador, French Guiana, Guyana, Peru, Suriname. Map: Figure <xref ref-type="fig" rid="F47">47</xref>.</p></tp:treatment-sec><tp:treatment-sec sec-type="S. parvulus larva" id="SECID0ERVDM"><title>
              <italic><tp:taxon-name><tp:taxon-name-part taxon-name-part-type="genus" reg="Sericomyrmex">S.</tp:taxon-name-part> <tp:taxon-name-part taxon-name-part-type="species" reg="parvulus">parvulus</tp:taxon-name-part></tp:taxon-name></italic> larva.</title><p>Lateral and dorsal surfaces without any setae. Supra-antennal setae absent. Four genal setae on each side. Mandibular apical tooth undivided. Labial denticles either absent or small number of denticles present anterior to sericteries. Thoracic segment 1 (T1) ventrally with multidentate spinules. Number of ventral setae: T1, T2, and T3 with two setae each, abdomen without setae (not including anal setae). Single pair of sensilliform setae anterior to anal opening.</p></tp:treatment-sec><tp:treatment-sec sec-type="S. parvulus notes" id="SECID0ECWDM"><title>
              <italic><tp:taxon-name><tp:taxon-name-part taxon-name-part-type="genus" reg="Sericomyrmex">S.</tp:taxon-name-part> <tp:taxon-name-part taxon-name-part-type="species" reg="parvulus">parvulus</tp:taxon-name-part></tp:taxon-name></italic> notes.</title><p>The aptly named <italic><tp:taxon-name><tp:taxon-name-part taxon-name-part-type="genus" reg="Sericomyrmex">S.</tp:taxon-name-part> <tp:taxon-name-part taxon-name-part-type="species" reg="parvulus">parvulus</tp:taxon-name-part></tp:taxon-name></italic> is the smallest <italic><tp:taxon-name><tp:taxon-name-part taxon-name-part-type="genus" reg="Sericomyrmex">Sericomyrmex</tp:taxon-name-part></tp:taxon-name></italic> species. In the regions where their distributions overlap (Figure <xref ref-type="fig" rid="F47">47</xref>), <italic><tp:taxon-name><tp:taxon-name-part taxon-name-part-type="species" reg="parvulus">parvulus</tp:taxon-name-part></tp:taxon-name></italic> is most easily mistaken for <italic><tp:taxon-name><tp:taxon-name-part taxon-name-part-type="genus" reg="Sericomyrmex">S.</tp:taxon-name-part> <tp:taxon-name-part taxon-name-part-type="species" reg="opacus">opacus</tp:taxon-name-part></tp:taxon-name></italic>. In general <italic><tp:taxon-name><tp:taxon-name-part taxon-name-part-type="species" reg="opacus">opacus</tp:taxon-name-part></tp:taxon-name></italic> is larger, with wider, rectangular frontal lobes. Similarly, the <italic><tp:taxon-name><tp:taxon-name-part taxon-name-part-type="genus" reg="Sericomyrmex">S.</tp:taxon-name-part> <tp:taxon-name-part taxon-name-part-type="species" reg="opacus">opacus</tp:taxon-name-part></tp:taxon-name></italic> queen can be separated from the <italic><tp:taxon-name><tp:taxon-name-part taxon-name-part-type="species" reg="parvulus">parvulus</tp:taxon-name-part></tp:taxon-name></italic> queen by its slightly larger size and by the presence of supraocular eye carinae in some specimens (absent in <italic><tp:taxon-name><tp:taxon-name-part taxon-name-part-type="species" reg="parvulus">parvulus</tp:taxon-name-part></tp:taxon-name></italic>). The queen of <italic><tp:taxon-name><tp:taxon-name-part taxon-name-part-type="genus" reg="Sericomyrmex">S.</tp:taxon-name-part> <tp:taxon-name-part taxon-name-part-type="species" reg="saramama">saramama</tp:taxon-name-part></tp:taxon-name></italic> is similar in size but can be recognized by its striate mandibles (smooth in <italic><tp:taxon-name><tp:taxon-name-part taxon-name-part-type="species" reg="parvulus">parvulus</tp:taxon-name-part></tp:taxon-name></italic>).</p><p>Within-species morphological variation in <italic><tp:taxon-name><tp:taxon-name-part taxon-name-part-type="genus" reg="Sericomyrmex">S.</tp:taxon-name-part> <tp:taxon-name-part taxon-name-part-type="species" reg="parvulus">parvulus</tp:taxon-name-part></tp:taxon-name></italic> includes the frontal carinae (typically incomplete and faint, but complete and stronger in some populations), eyes (sometimes covered with a white layer, but sometimes not), and the general robustness of denticles and tubercles on the mesosoma and metasoma.</p><p>In the populations of <italic><tp:taxon-name><tp:taxon-name-part taxon-name-part-type="genus" reg="Sericomyrmex">S.</tp:taxon-name-part> <tp:taxon-name-part taxon-name-part-type="species" reg="opacus">opacus</tp:taxon-name-part></tp:taxon-name></italic> from southern Colombia and northwestern Brazil (clade <italic><tp:taxon-name><tp:taxon-name-part taxon-name-part-type="species" reg="opacus">opacus</tp:taxon-name-part></tp:taxon-name></italic> 3, see discussion in notes for <italic><tp:taxon-name><tp:taxon-name-part taxon-name-part-type="genus" reg="Sericomyrmex">S.</tp:taxon-name-part> <tp:taxon-name-part taxon-name-part-type="species" reg="opacus">opacus</tp:taxon-name-part></tp:taxon-name></italic> and Suppl. material <xref ref-type="supplementary-material" rid="S1">1</xref>), some of the workers have small, triangular frontal lobes, making them easy to mistake for <italic><tp:taxon-name><tp:taxon-name-part taxon-name-part-type="species" reg="parvulus">parvulus</tp:taxon-name-part></tp:taxon-name></italic>. They are usually larger than the typical <italic><tp:taxon-name><tp:taxon-name-part taxon-name-part-type="species" reg="parvulus">parvulus</tp:taxon-name-part></tp:taxon-name></italic> worker, but given the overlap in size between the two species, they could be mistaken for larger <italic><tp:taxon-name><tp:taxon-name-part taxon-name-part-type="species" reg="parvulus">parvulus</tp:taxon-name-part></tp:taxon-name></italic> workers. It is possible that these intermediate individuals are hybrids and that the molecular and morphological differences between the Colombian and Brazilian populations of <italic><tp:taxon-name><tp:taxon-name-part taxon-name-part-type="species" reg="opacus">opacus</tp:taxon-name-part></tp:taxon-name></italic> are a consequence of hybridization and introgression with <italic><tp:taxon-name><tp:taxon-name-part taxon-name-part-type="species" reg="parvulus">parvulus</tp:taxon-name-part></tp:taxon-name></italic> (see also discussion in notes for <italic><tp:taxon-name><tp:taxon-name-part taxon-name-part-type="genus" reg="Sericomyrmex">S.</tp:taxon-name-part> <tp:taxon-name-part taxon-name-part-type="species" reg="opacus">opacus</tp:taxon-name-part></tp:taxon-name></italic>).</p><p>
              <italic>Synonymies.</italic> The holotype specimen of <italic><tp:taxon-name><tp:taxon-name-part taxon-name-part-type="genus" reg="Sericomyrmex">S.</tp:taxon-name-part> <tp:taxon-name-part taxon-name-part-type="species" reg="myersi">myersi</tp:taxon-name-part></tp:taxon-name></italic> we examined is almost identical to the <italic><tp:taxon-name><tp:taxon-name-part taxon-name-part-type="species" reg="parvulus">parvulus</tp:taxon-name-part></tp:taxon-name></italic> lectotype, except that the tubercles on the mesosoma are slightly more distinct in <italic><tp:taxon-name><tp:taxon-name-part taxon-name-part-type="species" reg="myersi">myersi</tp:taxon-name-part></tp:taxon-name></italic>, but this difference falls well within the variation observed in <italic><tp:taxon-name><tp:taxon-name-part taxon-name-part-type="species" reg="parvulus">parvulus</tp:taxon-name-part></tp:taxon-name></italic>. In his description of <italic><tp:taxon-name><tp:taxon-name-part taxon-name-part-type="species" reg="myersi">myersi</tp:taxon-name-part></tp:taxon-name></italic> <xref ref-type="bibr" rid="B64">Weber (1937)</xref> distinguishes it from <italic><tp:taxon-name><tp:taxon-name-part taxon-name-part-type="genus" reg="Sericomyrmex">S.</tp:taxon-name-part> <tp:taxon-name-part taxon-name-part-type="species" reg="lutzi">lutzi</tp:taxon-name-part></tp:taxon-name></italic> and <italic><tp:taxon-name><tp:taxon-name-part taxon-name-part-type="genus" reg="Sericomyrmex">S.</tp:taxon-name-part> <tp:taxon-name-part taxon-name-part-type="species" reg="harekulli">harekulli</tp:taxon-name-part></tp:taxon-name></italic> by its much smaller size but does not compare it to <italic><tp:taxon-name><tp:taxon-name-part taxon-name-part-type="genus" reg="Sericomyrmex">S.</tp:taxon-name-part> <tp:taxon-name-part taxon-name-part-type="species" reg="parvulus">parvulus</tp:taxon-name-part></tp:taxon-name></italic>.</p></tp:treatment-sec><tp:treatment-sec sec-type="material" id="SECID0EJAEM"><title>
              <italic><tp:taxon-name><tp:taxon-name-part taxon-name-part-type="genus" reg="Sericomyrmex">S.</tp:taxon-name-part> <tp:taxon-name-part taxon-name-part-type="species" reg="parvulus">parvulus</tp:taxon-name-part></tp:taxon-name></italic> material examined.</title><p>
              <bold>BOLIVIA: Beni</bold>: Cavinas, [<named-content xmlns:xlink="http://www.w3.org/1999/xlink" content-type="dwc:verbatimCoordinates" xlink:type="simple"><named-content content-type="geo-json" specific-use="{&#34;type&#34;:&#34;Point&#34;,&#34;coordinates&#34;:[-66.914600,-12.531100]}" id="NCID0EABEM" xlink:type="simple">-12.5311, -66.9146</named-content></named-content>], 30 Oct 1921, W. M. Mann; <bold>Santa Cruz</bold>: 10km NW Terevinto, <named-content xmlns:xlink="http://www.w3.org/1999/xlink" content-type="dwc:verbatimCoordinates" xlink:type="simple"><named-content content-type="geo-json" specific-use="{&#34;type&#34;:&#34;Point&#34;,&#34;coordinates&#34;:[-63.450000,-17.666700]}" id="NCID0EKBEM" xlink:type="simple">-17.6667, -63.45</named-content></named-content>, 380m, 9 Dec 1993, P. S. Ward; 35 km SSE Flor de Oro, <named-content xmlns:xlink="http://www.w3.org/1999/xlink" content-type="dwc:verbatimCoordinates" xlink:type="simple"><named-content content-type="geo-json" specific-use="{&#34;type&#34;:&#34;Point&#34;,&#34;coordinates&#34;:[-60.866700,-13.833300]}" id="NCID0ESBEM" xlink:type="simple">-13.8333, -60.8667</named-content></named-content>, 450m, 27 Nov 1993, P. S. Ward; <bold>BRAZIL: Amazonas</bold>: Embrapa Amazônia Ocidental, 30 km N Manaus, <named-content xmlns:xlink="http://www.w3.org/1999/xlink" content-type="dwc:verbatimCoordinates" xlink:type="simple"><named-content content-type="geo-json" specific-use="{&#34;type&#34;:&#34;Point&#34;,&#34;coordinates&#34;:[-59.990300,-2.898240]}" id="NCID0E3BEM" xlink:type="simple">-2.89824, -59.9903</named-content></named-content>, 4 Sep 2006, C. Rabeling; Manaquiri, Br 319, km100, [<named-content xmlns:xlink="http://www.w3.org/1999/xlink" content-type="dwc:verbatimCoordinates" xlink:type="simple"><named-content content-type="geo-json" specific-use="{&#34;type&#34;:&#34;Point&#34;,&#34;coordinates&#34;:[-60.320000,-3.682900]}" id="NCID0EECEM" xlink:type="simple">-3.6829, -60.32</named-content></named-content>], 10 Oct 2010, F. Baccaro; Manaus, Br 174 Km 46-EEST <abbrev xmlns:xlink="http://www.w3.org/1999/xlink" content-type="institution" xlink:title="Instituto Nacional de Pesquisas da Amazônia, Manaus" id="ABBRID0EJCEM" xlink:type="simple">INPA</abbrev>, [<named-content xmlns:xlink="http://www.w3.org/1999/xlink" content-type="dwc:verbatimCoordinates" xlink:type="simple"><named-content content-type="geo-json" specific-use="{&#34;type&#34;:&#34;Point&#34;,&#34;coordinates&#34;:[-60.030000,-2.580000]}" id="NCID0ERCEM" xlink:type="simple">-2.58, -60.03</named-content></named-content>], 83m, 21 Feb 1991, A. Y. Harada; Manaus, Dimona, <abbrev xmlns:xlink="http://www.w3.org/1999/xlink" content-type="institution" xlink:title="Instituto Nacional de Pesquisas da Amazônia, Manaus" id="ABBRID0EWCEM" xlink:type="simple">INPA</abbrev>,100 <!--PageBreak-->ha plot, <named-content xmlns:xlink="http://www.w3.org/1999/xlink" content-type="dwc:verbatimCoordinates" xlink:type="simple"><named-content content-type="geo-json" specific-use="{&#34;type&#34;:&#34;Point&#34;,&#34;coordinates&#34;:[-60.100000,-2.383300]}" id="NCID0EADEM" xlink:type="simple">-2.3833, -60.1</named-content></named-content>, 80m, 6 Jan 2009, J. Sosa-Calvo; Manaus, Rs2303, [<named-content xmlns:xlink="http://www.w3.org/1999/xlink" content-type="dwc:verbatimCoordinates" xlink:type="simple"><named-content content-type="geo-json" specific-use="{&#34;type&#34;:&#34;Point&#34;,&#34;coordinates&#34;:[-59.930000,-2.960000]}" id="NCID0EIDEM" xlink:type="simple">-2.96, -59.93</named-content></named-content>], 29 Sep 1993, A. B. Casimiro; Pres. Figueiredo, [<named-content xmlns:xlink="http://www.w3.org/1999/xlink" content-type="dwc:verbatimCoordinates" xlink:type="simple"><named-content content-type="geo-json" specific-use="{&#34;type&#34;:&#34;Point&#34;,&#34;coordinates&#34;:[-60.020000,-2.020000]}" id="NCID0EQDEM" xlink:type="simple">-2.02, -60.02</named-content></named-content>], 27 Jan 1994, Queiroz; São Gabriel de Cachoeira, [<named-content xmlns:xlink="http://www.w3.org/1999/xlink" content-type="dwc:verbatimCoordinates" xlink:type="simple"><named-content content-type="geo-json" specific-use="{&#34;type&#34;:&#34;Point&#34;,&#34;coordinates&#34;:[-67.047600,-0.123700]}" id="NCID0EYDEM" xlink:type="simple">-0.1237, -67.0476</named-content></named-content>], 120m, 23 Aug 1992, T. R. Schultz; <bold>Bahia</bold>: Ilhéus, Itabuna, <abbrev xmlns:xlink="http://www.w3.org/1999/xlink" content-type="institution" xlink:title="Laboratório de Mirmecologia Itabuna" id="ABBRID0E6DEM" xlink:type="simple">CEPEC</abbrev> area Zoolog, km 22, [<named-content xmlns:xlink="http://www.w3.org/1999/xlink" content-type="dwc:verbatimCoordinates" xlink:type="simple"><named-content content-type="geo-json" specific-use="{&#34;type&#34;:&#34;Point&#34;,&#34;coordinates&#34;:[-39.200000,-14.700000]}" id="NCID0EHEEM" xlink:type="simple">-14.7, -39.2</named-content></named-content>], 1 Oct 1986, J. H. C. Delabie; Itabuna, Ferradas A27, <named-content xmlns:xlink="http://www.w3.org/1999/xlink" content-type="dwc:verbatimCoordinates" xlink:type="simple"><named-content content-type="geo-json" specific-use="{&#34;type&#34;:&#34;Point&#34;,&#34;coordinates&#34;:[-39.404400,-14.825800]}" id="NCID0EPEEM" xlink:type="simple">-14.8258, -39.4044</named-content></named-content>, 21 Sep 2000, J. R. M. Santos; Lençóis, <named-content xmlns:xlink="http://www.w3.org/1999/xlink" content-type="dwc:verbatimCoordinates" xlink:type="simple"><named-content content-type="geo-json" specific-use="{&#34;type&#34;:&#34;Point&#34;,&#34;coordinates&#34;:[-41.369420,-12.561510]}" id="NCID0EXEEM" xlink:type="simple">-12.56151, -41.36942</named-content></named-content> ±5m, 487m, 10 Nov 2008, J. Sosa-Calvo; Lençóis, trevo, [<named-content xmlns:xlink="http://www.w3.org/1999/xlink" content-type="dwc:verbatimCoordinates" xlink:type="simple"><named-content content-type="geo-json" specific-use="{&#34;type&#34;:&#34;Point&#34;,&#34;coordinates&#34;:[-41.683300,-12.550000]}" id="NCID0E6EEM" xlink:type="simple">-12.55, -41.6833</named-content></named-content>], 30 Mar 2001, J. R. M. Santos; Porto Seguro, <named-content xmlns:xlink="http://www.w3.org/1999/xlink" content-type="dwc:verbatimCoordinates" xlink:type="simple"><named-content content-type="geo-json" specific-use="{&#34;type&#34;:&#34;Point&#34;,&#34;coordinates&#34;:[-39.169400,-16.392500]}" id="NCID0EHFEM" xlink:type="simple">-16.3925, -39.1694</named-content></named-content>; <bold>Goiás</bold>: Colinas do Sul, Serra da Mesa, <named-content xmlns:xlink="http://www.w3.org/1999/xlink" content-type="dwc:verbatimCoordinates" xlink:type="simple"><named-content content-type="geo-json" specific-use="{&#34;type&#34;:&#34;Point&#34;,&#34;coordinates&#34;:[-49.020000,-14.016600]}" id="NCID0ERFEM" xlink:type="simple">-14.0166, -49.02</named-content></named-content>, 2 Dec <!--PageBreak-->1995, B. H. Dietz, Campaner; Faz. Pau Brasil, nr. Jussara, <named-content xmlns:xlink="http://www.w3.org/1999/xlink" content-type="dwc:verbatimCoordinates" xlink:type="simple"><named-content content-type="geo-json" specific-use="{&#34;type&#34;:&#34;Point&#34;,&#34;coordinates&#34;:[-51.396600,-15.583500]}" id="NCID0E2FEM" xlink:type="simple">-15.5835, -51.3966</named-content></named-content> ±6m, 305m, 30 Sep 2008, J. Sosa-Calvo, T. R. Schultz; <bold>Maranhão</bold>: Bom Jardim, REBIO Gurupi Parcela 01 08, <named-content xmlns:xlink="http://www.w3.org/1999/xlink" content-type="dwc:verbatimCoordinates" xlink:type="simple"><named-content content-type="geo-json" specific-use="{&#34;type&#34;:&#34;Point&#34;,&#34;coordinates&#34;:[-46.771200,-3.925800]}" id="NCID0EFGEM" xlink:type="simple">-3.9258, -46.7712</named-content></named-content>, 20 Sep 2014, A. Y. Harada; Centro Novo Maranhão, REBIO Gurupi, Parcela 02, <named-content xmlns:xlink="http://www.w3.org/1999/xlink" content-type="dwc:verbatimCoordinates" xlink:type="simple"><named-content content-type="geo-json" specific-use="{&#34;type&#34;:&#34;Point&#34;,&#34;coordinates&#34;:[-46.779800,-3.682111]}" id="NCID0ENGEM" xlink:type="simple">-3.682111, -46.7798</named-content></named-content>, 18 Jul 2014, A. Y. Harada; <bold>Minas Gerais</bold>: Uberlândia, Panga, <named-content xmlns:xlink="http://www.w3.org/1999/xlink" content-type="dwc:verbatimCoordinates" xlink:type="simple"><named-content content-type="geo-json" specific-use="{&#34;type&#34;:&#34;Point&#34;,&#34;coordinates&#34;:[-48.401410,-19.183140]}" id="NCID0EXGEM" xlink:type="simple">-19.18314, -48.40141</named-content></named-content>, 813m, 18 Oct 2012, A. Ješovnik; Uberlândia, Panga, <named-content xmlns:xlink="http://www.w3.org/1999/xlink" content-type="dwc:verbatimCoordinates" xlink:type="simple"><named-content content-type="geo-json" specific-use="{&#34;type&#34;:&#34;Point&#34;,&#34;coordinates&#34;:[-48.238490,-19.105570]}" id="NCID0E6GEM" xlink:type="simple">-19.10557, -48.23849</named-content></named-content>, 810m, 22 Sep 2008, J. Sosa-Calvo; Uberlândia, Panga, <named-content xmlns:xlink="http://www.w3.org/1999/xlink" content-type="dwc:verbatimCoordinates" xlink:type="simple"><named-content content-type="geo-json" specific-use="{&#34;type&#34;:&#34;Point&#34;,&#34;coordinates&#34;:[-48.383300,-19.166600]}" id="NCID0EHHEM" xlink:type="simple">-19.1666, -48.3833</named-content></named-content>, 790m, 22 Sep 2008, T. R. Schultz; Viçosa, <named-content xmlns:xlink="http://www.w3.org/1999/xlink" content-type="dwc:verbatimCoordinates" xlink:type="simple"><named-content content-type="geo-json" specific-use="{&#34;type&#34;:&#34;Point&#34;,&#34;coordinates&#34;:[-42.833300,-20.783300]}" id="NCID0EPHEM" xlink:type="simple">-20.7833, -42.8333</named-content></named-content>, 30 Oct 2014, R. Jesus, J. Chaul; <bold>Pará</bold>: Belém, IPEAN APEG, [<named-content xmlns:xlink="http://www.w3.org/1999/xlink" content-type="dwc:verbatimCoordinates" xlink:type="simple"><named-content content-type="geo-json" specific-use="{&#34;type&#34;:&#34;Point&#34;,&#34;coordinates&#34;:[-48.470600,-1.437300]}" id="NCID0EZHEM" xlink:type="simple">-1.4373, -48.4706</named-content></named-content>], 19 Jul 1971, I. B. de Almeida; Belém, Parque R.A., [<named-content xmlns:xlink="http://www.w3.org/1999/xlink" content-type="dwc:verbatimCoordinates" xlink:type="simple"><named-content content-type="geo-json" specific-use="{&#34;type&#34;:&#34;Point&#34;,&#34;coordinates&#34;:[-48.437200,-1.458500]}" id="NCID0EBIEM" xlink:type="simple">-1.4585, -48.4372</named-content></named-content>], R.C.G.; Belém, Utinga Forest Preserve, <named-content xmlns:xlink="http://www.w3.org/1999/xlink" content-type="dwc:verbatimCoordinates" xlink:type="simple"><named-content content-type="geo-json" specific-use="{&#34;type&#34;:&#34;Point&#34;,&#34;coordinates&#34;:[-48.428800,-1.417400]}" id="NCID0EJIEM" xlink:type="simple">-1.4174, -48.4288</named-content></named-content> ±5m, 45m, 3 Feb 2009, J. Sosa-Calvo; Marituba, CEPLAC Station, [<named-content xmlns:xlink="http://www.w3.org/1999/xlink" content-type="dwc:verbatimCoordinates" xlink:type="simple"><named-content content-type="geo-json" specific-use="{&#34;type&#34;:&#34;Point&#34;,&#34;coordinates&#34;:[-48.333300,-1.366600]}" id="NCID0ERIEM" xlink:type="simple">-1.3666, -48.3333</named-content></named-content>], 16 Oct 2004, J. R. M. Santos; Melgaço, Caxiuanã, ECFPn, <named-content xmlns:xlink="http://www.w3.org/1999/xlink" content-type="dwc:verbatimCoordinates" xlink:type="simple"><named-content content-type="geo-json" specific-use="{&#34;type&#34;:&#34;Point&#34;,&#34;coordinates&#34;:[-51.423000,-1.724800]}" id="NCID0EZIEM" xlink:type="simple">-1.7248, -51.4230</named-content></named-content>, 20 Oct 2007, A. Y. Harada; Nova Ipixuna, Fazenda Bom Retiro, Parcela 02, <named-content xmlns:xlink="http://www.w3.org/1999/xlink" content-type="dwc:verbatimCoordinates" xlink:type="simple"><named-content content-type="geo-json" specific-use="{&#34;type&#34;:&#34;Point&#34;,&#34;coordinates&#34;:[-49.218000,-4.841200]}" id="NCID0EBJEM" xlink:type="simple">-4.8412, -49.218</named-content></named-content>, 12 Apr 2012, M. Tavares, A. Palmeira; Parauapebas, FL Nacional de Carajás, Parque Zoobotânico, <named-content xmlns:xlink="http://www.w3.org/1999/xlink" content-type="dwc:verbatimCoordinates" xlink:type="simple"><named-content content-type="geo-json" specific-use="{&#34;type&#34;:&#34;Point&#34;,&#34;coordinates&#34;:[-50.057120,-6.062920]}" id="NCID0EJJEM" xlink:type="simple">-6.06292, -50.05712</named-content></named-content>, 626m, 3 Oct 2014, A. Ješovnik; Tailândia, Fazenda Santa Marta, Juruá Florestal, [<named-content xmlns:xlink="http://www.w3.org/1999/xlink" content-type="dwc:verbatimCoordinates" xlink:type="simple"><named-content content-type="geo-json" specific-use="{&#34;type&#34;:&#34;Point&#34;,&#34;coordinates&#34;:[-64.266700,-3.016700]}" id="NCID0ERJEM" xlink:type="simple">-3.0167, -64.2667</named-content></named-content>], 28 May 2002; <bold>Rondônia</bold>: Ilha do Bufalo, km 0.5, subparcela 250, <named-content xmlns:xlink="http://www.w3.org/1999/xlink" content-type="dwc:verbatimCoordinates" xlink:type="simple"><named-content content-type="geo-json" specific-use="{&#34;type&#34;:&#34;Point&#34;,&#34;coordinates&#34;:[-64.212500,-9.081800]}" id="NCID0E2JEM" xlink:type="simple">-9.0818, -64.2125</named-content></named-content>, 90m, 26 Oct 2013, I. O. Fernandes; Ilha Pedras, km 4, subparcela 100, <named-content xmlns:xlink="http://www.w3.org/1999/xlink" content-type="dwc:verbatimCoordinates" xlink:type="simple"><named-content content-type="geo-json" specific-use="{&#34;type&#34;:&#34;Point&#34;,&#34;coordinates&#34;:[-64.578000,-9.151200]}" id="NCID0EDKEM" xlink:type="simple">-9.1512, -64.578</named-content></named-content>, 86m, 25 Oct 2013, I. O. Fernandes; Jaci-Paraná, km 4, subparcela 150, <named-content xmlns:xlink="http://www.w3.org/1999/xlink" content-type="dwc:verbatimCoordinates" xlink:type="simple"><named-content content-type="geo-json" specific-use="{&#34;type&#34;:&#34;Point&#34;,&#34;coordinates&#34;:[-64.212500,-9.265600]}" id="NCID0ELKEM" xlink:type="simple">-9.2656, -64.2125</named-content></named-content>, 94m, 26 Nov 2011, I. O. Fernandes; Rio Jamari, São Pedro, [<named-content xmlns:xlink="http://www.w3.org/1999/xlink" content-type="dwc:verbatimCoordinates" xlink:type="simple"><named-content content-type="geo-json" specific-use="{&#34;type&#34;:&#34;Point&#34;,&#34;coordinates&#34;:[-63.250000,-10.200000]}" id="NCID0ETKEM" xlink:type="simple">-10.2, -63.25</named-content></named-content>], 11 Jun 1960, OP Fora Hini ; <bold>São Paulo</bold>: Cananéia, Ilha do Cardoso, <named-content xmlns:xlink="http://www.w3.org/1999/xlink" content-type="dwc:verbatimCoordinates" xlink:type="simple"><named-content content-type="geo-json" specific-use="{&#34;type&#34;:&#34;Point&#34;,&#34;coordinates&#34;:[-47.929800,-28.096800]}" id="NCID0E4KEM" xlink:type="simple">-28.0968, -47.9298</named-content></named-content>, 24 Dec 2002, R. R. Silva, C. R. F. Brandão, C. Scott; Faz. Itaquerê, Nova Europa, [<named-content xmlns:xlink="http://www.w3.org/1999/xlink" content-type="dwc:verbatimCoordinates" xlink:type="simple"><named-content content-type="geo-json" specific-use="{&#34;type&#34;:&#34;Point&#34;,&#34;coordinates&#34;:[-48.557800,-21.783800]}" id="NCID0EFLEM" xlink:type="simple">-21.7838, -48.5578</named-content></named-content>], 2 Dec 1963, K. Lenko; Jacupiranga, [<named-content xmlns:xlink="http://www.w3.org/1999/xlink" content-type="dwc:verbatimCoordinates" xlink:type="simple"><named-content content-type="geo-json" specific-use="{&#34;type&#34;:&#34;Point&#34;,&#34;coordinates&#34;:[-48.016700,-24.705500]}" id="NCID0ENLEM" xlink:type="simple">-24.7055, -48.0167</named-content></named-content>], 1 Nov 1963, F. Plaumann; Jureia-Itantins, <named-content xmlns:xlink="http://www.w3.org/1999/xlink" content-type="dwc:verbatimCoordinates" xlink:type="simple"><named-content content-type="geo-json" specific-use="{&#34;type&#34;:&#34;Point&#34;,&#34;coordinates&#34;:[-47.235000,-24.544200]}" id="NCID0EVLEM" xlink:type="simple">-24.5442, -47.235</named-content></named-content>; <bold>Sergipe</bold>: Areia Branca, PN Serra de Itabaiana, <named-content xmlns:xlink="http://www.w3.org/1999/xlink" content-type="dwc:verbatimCoordinates" xlink:type="simple"><named-content content-type="geo-json" specific-use="{&#34;type&#34;:&#34;Point&#34;,&#34;coordinates&#34;:[-37.332600,-10.765000]}" id="NCID0E6LEM" xlink:type="simple">-10.765, -37.3326</named-content></named-content>, 19 May 2003, R. R. Silva, B. H. Dietz, L. S. Ferreira; <bold>Tocantins</bold>: Araguacema, <named-content xmlns:xlink="http://www.w3.org/1999/xlink" content-type="dwc:verbatimCoordinates" xlink:type="simple"><named-content content-type="geo-json" specific-use="{&#34;type&#34;:&#34;Point&#34;,&#34;coordinates&#34;:[-49.667500,-8.988600]}" id="NCID0EJMEM" xlink:type="simple">-8.9886, -49.6675</named-content></named-content>, 16 Nov 2005, R. R. Silva, R. M. Feitosa; Goiatins, <named-content xmlns:xlink="http://www.w3.org/1999/xlink" content-type="dwc:verbatimCoordinates" xlink:type="simple"><named-content content-type="geo-json" specific-use="{&#34;type&#34;:&#34;Point&#34;,&#34;coordinates&#34;:[-47.250700,-7.979300]}" id="NCID0ERMEM" xlink:type="simple">-7.9793, -47.2507</named-content></named-content>, 3 May 2005, R. R. Silva, B. H. Dietz; Paraná, Serra da Contenda, <named-content xmlns:xlink="http://www.w3.org/1999/xlink" content-type="dwc:verbatimCoordinates" xlink:type="simple"><named-content content-type="geo-json" specific-use="{&#34;type&#34;:&#34;Point&#34;,&#34;coordinates&#34;:[-47.675600,-13.357600]}" id="NCID0EZMEM" xlink:type="simple">-13.3576, -47.6756</named-content></named-content>, 13 Oct 2004, R. R. Silva, B. H. Dietz; Porto Nacional, Faz. Alto Paraíso, Transecto 1, <named-content xmlns:xlink="http://www.w3.org/1999/xlink" content-type="dwc:verbatimCoordinates" xlink:type="simple"><named-content content-type="geo-json" specific-use="{&#34;type&#34;:&#34;Point&#34;,&#34;coordinates&#34;:[-48.468000,-10.708900]}" id="NCID0EBNEM" xlink:type="simple">-10.7089, -48.4680</named-content></named-content>, 30 Sep 2001, R. R. Silva, N. L. Albuquerque; <bold>COLOMBIA: Amazonas</bold>: PNN Amacayacu Matamata, <named-content xmlns:xlink="http://www.w3.org/1999/xlink" content-type="dwc:verbatimCoordinates" xlink:type="simple"><named-content content-type="geo-json" specific-use="{&#34;type&#34;:&#34;Point&#34;,&#34;coordinates&#34;:[-70.250000,-3.683300]}" id="NCID0ELNEM" xlink:type="simple">-3.6833, -70.25</named-content></named-content>, 150m, 17 Jan 2001, A. Alvarado; <bold>Caquetá</bold>: Puerto Solano, PNN Serranía de Chiribiquete, Río Cuñaré, <named-content xmlns:xlink="http://www.w3.org/1999/xlink" content-type="dwc:verbatimCoordinates" xlink:type="simple"><named-content content-type="geo-json" specific-use="{&#34;type&#34;:&#34;Point&#34;,&#34;coordinates&#34;:[-72.631000,0.500000]}" id="NCID0EVNEM" xlink:type="simple">0.5, -72.631</named-content></named-content>, 250m, 1 Nov 2000, E. Gonzales; <bold>ECUADOR: Manabi</bold>: 73km NE Chone, B364, [<named-content xmlns:xlink="http://www.w3.org/1999/xlink" content-type="dwc:verbatimCoordinates" xlink:type="simple"><named-content content-type="geo-json" specific-use="{&#34;type&#34;:&#34;Point&#34;,&#34;coordinates&#34;:[-79.739000,-0.363000]}" id="NCID0E6NEM" xlink:type="simple">-0.363, -79.739</named-content></named-content> ±10000m], 300m, 12 Jun 1976, S., J. Peck; <bold>Orellana</bold>: Tiputini Biodiversity Station, <named-content xmlns:xlink="http://www.w3.org/1999/xlink" content-type="dwc:verbatimCoordinates" xlink:type="simple"><named-content content-type="geo-json" specific-use="{&#34;type&#34;:&#34;Point&#34;,&#34;coordinates&#34;:[-76.133300,-0.633300]}" id="NCID0EJOEM" xlink:type="simple">-0.6333, -76.1333</named-content></named-content>, 10 Feb 2003, K. T. Ryder Wilkie; <bold>Sucumbíos</bold>: Reserva Faunistico Cuyabeno, <named-content xmlns:xlink="http://www.w3.org/1999/xlink" content-type="dwc:verbatimCoordinates" xlink:type="simple"><named-content content-type="geo-json" specific-use="{&#34;type&#34;:&#34;Point&#34;,&#34;coordinates&#34;:[-76.183300,0.116700]}" id="NCID0ETOEM" xlink:type="simple">0.1167, -76.1833</named-content></named-content>, 1 Nov 1994, J. P. Caldwell; <bold>FRENCH GUIANA: Cayenne</bold>: Régina, Nouragues Field Station, intersect. trails 16&amp;L, <named-content xmlns:xlink="http://www.w3.org/1999/xlink" content-type="dwc:verbatimCoordinates" xlink:type="simple"><named-content content-type="geo-json" specific-use="{&#34;type&#34;:&#34;Point&#34;,&#34;coordinates&#34;:[-52.677100,4.084900]}" id="NCID0E4OEM" xlink:type="simple">4.0849, -52.6771</named-content></named-content>, 95m, 4 Aug 2005, T. R. Schultz; <bold>GUYANA: Cuyuni-Mazaruni</bold>: Calm Water Creek, along Essequibo River, nr. Bartica, <named-content xmlns:xlink="http://www.w3.org/1999/xlink" content-type="dwc:verbatimCoordinates" xlink:type="simple"><named-content content-type="geo-json" specific-use="{&#34;type&#34;:&#34;Point&#34;,&#34;coordinates&#34;:[-58.650000,6.466667]}" id="NCID0EHPEM" xlink:type="simple">6.466667, -58.65</named-content></named-content>, 26 Sep 2002, J. S. La Polla; <bold>PERU: Huánuco</bold>: Monson Valley, Tingo Maria, <named-content xmlns:xlink="http://www.w3.org/1999/xlink" content-type="dwc:verbatimCoordinates" xlink:type="simple"><named-content content-type="geo-json" specific-use="{&#34;type&#34;:&#34;Point&#34;,&#34;coordinates&#34;:[-76.016700,-9.316700]}" id="NCID0ERPEM" xlink:type="simple">-9.3167, -76.0167</named-content></named-content>, 600m, 10 Nov 1954, E. I. Schlinger, E. S. Ross; <bold>Madre de Dios</bold>: Tambopata Reserve, <named-content xmlns:xlink="http://www.w3.org/1999/xlink" content-type="dwc:verbatimCoordinates" xlink:type="simple"><named-content content-type="geo-json" specific-use="{&#34;type&#34;:&#34;Point&#34;,&#34;coordinates&#34;:[-69.363600,-12.818700]}" id="NCID0E2PEM" xlink:type="simple">-12.8187, -69.3636</named-content></named-content>, 224m, 1 Aug 2012, A. Ješovnik; <bold>SURINAME: Sipaliwini</bold>: Lely Mountains, <named-content xmlns:xlink="http://www.w3.org/1999/xlink" content-type="dwc:verbatimCoordinates" xlink:type="simple"><named-content content-type="geo-json" specific-use="{&#34;type&#34;:&#34;Point&#34;,&#34;coordinates&#34;:[-54.756100,4.252900]}" id="NCID0EFQEM" xlink:type="simple">4.2529, -54.7561</named-content></named-content>, 619m, 26 Oct 2005, J. Sosa-Calvo, R. Badal; Nassau Mountains, <named-content xmlns:xlink="http://www.w3.org/1999/xlink" content-type="dwc:verbatimCoordinates" xlink:type="simple"><named-content content-type="geo-json" specific-use="{&#34;type&#34;:&#34;Point&#34;,&#34;coordinates&#34;:[-54.606700,4.817200]}" id="NCID0ENQEM" xlink:type="simple">4.8172, -54.6067</named-content></named-content>, 514m, 3 Nov 2005, J. Sosa-Calvo.</p><fig id="F48" position="float" orientation="portrait"><label>Figure 48.</label><caption><p>
          <italic><tp:taxon-name><tp:taxon-name-part taxon-name-part-type="genus" reg="Sericomyrmex">S.</tp:taxon-name-part> <tp:taxon-name-part taxon-name-part-type="species" reg="parvulus">parvulus</tp:taxon-name-part></tp:taxon-name></italic> worker and queen; head, lateral profile, and dorsal view. Worker (<ext-link xmlns:xlink="http://www.w3.org/1999/xlink" xlink:type="simple" ext-link-type="uri" xlink:href="http://hol.osu.edu/spmInfo.html?id=USNMENT00446157">USNMENT00446157</ext-link>) (<bold>a, c, e</bold>). Queen (<ext-link xmlns:xlink="http://www.w3.org/1999/xlink" xlink:type="simple" ext-link-type="uri" xlink:href="http://hol.osu.edu/spmInfo.html?id=USNMENT01125594">USNMENT01125594</ext-link>) (<bold>b, d, f</bold>).</p></caption><graphic xmlns:xlink="http://www.w3.org/1999/xlink" xlink:href="zookeys-670-001-g048.jpg" position="float" orientation="portrait" xlink:type="simple" id="oo_132930.jpg"/></fig><fig id="F49" position="float" orientation="portrait"><label>Figure 49.</label><caption><p>
          <italic><tp:taxon-name><tp:taxon-name-part taxon-name-part-type="genus" reg="Sericomyrmex">S.</tp:taxon-name-part> <tp:taxon-name-part taxon-name-part-type="species" reg="parvulus">parvulus</tp:taxon-name-part></tp:taxon-name></italic> worker (<ext-link xmlns:xlink="http://www.w3.org/1999/xlink" xlink:type="simple" ext-link-type="uri" xlink:href="http://hol.osu.edu/spmInfo.html?id=USNMENT01125593">USNMENT01125593</ext-link>), SEM images. <bold>a</bold> Head, full-face view <bold>b</bold> mandibles <bold>c</bold> mesosoma and metasoma, lateral view <bold>d</bold> eye.</p></caption><graphic xmlns:xlink="http://www.w3.org/1999/xlink" xlink:href="zookeys-670-001-g049.jpg" position="float" orientation="portrait" xlink:type="simple" id="oo_132933.jpg"/></fig><fig id="F50" position="float" orientation="portrait"><label>Figure 50.</label><caption><p>
          <italic><tp:taxon-name><tp:taxon-name-part taxon-name-part-type="genus" reg="Sericomyrmex">S.</tp:taxon-name-part> <tp:taxon-name-part taxon-name-part-type="species" reg="parvulus">parvulus</tp:taxon-name-part></tp:taxon-name></italic> larva (<ext-link xmlns:xlink="http://www.w3.org/1999/xlink" xlink:type="simple" ext-link-type="uri" xlink:href="http://hol.osu.edu/spmInfo.html?id=USNMENT01125592">USNMENT01125592</ext-link>), SEM images. <bold>a</bold> Lateral view <bold>b</bold> ventral view <bold>c</bold> head, frontodorsal view <bold>d</bold> head, lateral view <bold>e</bold> mouthparts <bold>f</bold> anal setae.</p></caption><graphic xmlns:xlink="http://www.w3.org/1999/xlink" xlink:href="zookeys-670-001-g050.jpg" position="float" orientation="portrait" xlink:type="simple" id="oo_132934.jpg"/></fig><!--PageBreak--></tp:treatment-sec><tp:treatment-sec><!--Section generated to contain objects referenced in tp:taxon-treatment.--><fig id="F47" position="float" orientation="portrait"><label>Figure 47.</label><caption><p>Distribution map of <italic><tp:taxon-name><tp:taxon-name-part taxon-name-part-type="genus" reg="Sericomyrmex">S.</tp:taxon-name-part> <tp:taxon-name-part taxon-name-part-type="species" reg="opacus">opacus</tp:taxon-name-part></tp:taxon-name></italic> and <italic><tp:taxon-name><tp:taxon-name-part taxon-name-part-type="genus" reg="Sericomyrmex">S.</tp:taxon-name-part> <tp:taxon-name-part taxon-name-part-type="species" reg="parvulus">parvulus</tp:taxon-name-part></tp:taxon-name></italic>.</p></caption><graphic xmlns:xlink="http://www.w3.org/1999/xlink" xlink:href="zookeys-670-001-g047.jpg" position="float" orientation="portrait" xlink:type="simple" id="oo_132927.jpg"/></fig><fig id="F6" position="float" orientation="portrait"><label>Figure 6.</label><caption><p>
          <italic><tp:taxon-name><tp:taxon-name-part taxon-name-part-type="genus" reg="Sericomyrmex">Sericomyrmex</tp:taxon-name-part></tp:taxon-name></italic> morphology, SEM images: integument, mandibles, and eyes. Integument: <bold>a</bold>, <bold>b, c</bold> adult worker integument <bold>d</bold>, <bold>e</bold> callow worker integument; <bold>f</bold> male integument. Mandibles: <bold>g</bold> smooth (<italic><tp:taxon-name><tp:taxon-name-part taxon-name-part-type="genus" reg="Sericomyrmex">S.</tp:taxon-name-part> <tp:taxon-name-part taxon-name-part-type="species" reg="parvulus">parvulus</tp:taxon-name-part></tp:taxon-name></italic> worker) <bold>MCS</bold> median clypeal seta <bold>h</bold> striate (<italic><tp:taxon-name><tp:taxon-name-part taxon-name-part-type="genus" reg="Sericomyrmex">S.</tp:taxon-name-part> <tp:taxon-name-part taxon-name-part-type="species" reg="saussurei">saussurei</tp:taxon-name-part></tp:taxon-name></italic> worker) <bold>i</bold> faintly striate (<italic><tp:taxon-name><tp:taxon-name-part taxon-name-part-type="genus" reg="Sericomyrmex">S.</tp:taxon-name-part> <tp:taxon-name-part taxon-name-part-type="species" reg="mayri">mayri</tp:taxon-name-part></tp:taxon-name></italic> callow worker). Eyes: <bold>j, k</bold> eyes without white layer; <bold>l</bold> partially covered eye (<italic><tp:taxon-name><tp:taxon-name-part taxon-name-part-type="genus" reg="Sericomyrmex">S.</tp:taxon-name-part> <tp:taxon-name-part taxon-name-part-type="species" reg="parvulus">parvulus</tp:taxon-name-part></tp:taxon-name></italic>) <bold>m</bold> completely covered eye, but individual ommatidia still discernible (<italic><tp:taxon-name><tp:taxon-name-part taxon-name-part-type="genus" reg="Sericomyrmex">S.</tp:taxon-name-part> <tp:taxon-name-part taxon-name-part-type="species" reg="opacus">opacus</tp:taxon-name-part></tp:taxon-name></italic>) <bold>n</bold> eye with thick white layer, ommatidia visible through narrow holes (<italic><tp:taxon-name><tp:taxon-name-part taxon-name-part-type="genus" reg="Sericomyrmex">S.</tp:taxon-name-part> <tp:taxon-name-part taxon-name-part-type="species" reg="saussurei">saussurei</tp:taxon-name-part></tp:taxon-name></italic>) <bold>o</bold> eye completely covered with white layer, individual ommatidia not visible (<italic><tp:taxon-name><tp:taxon-name-part taxon-name-part-type="genus" reg="Sericomyrmex">S.</tp:taxon-name-part> <tp:taxon-name-part taxon-name-part-type="species" reg="saussurei">saussurei</tp:taxon-name-part></tp:taxon-name></italic>).</p></caption><graphic xmlns:xlink="http://www.w3.org/1999/xlink" xlink:href="zookeys-670-001-g006.jpg" position="float" orientation="portrait" xlink:type="simple" id="oo_132780.jpg"/></fig><supplementary-material xmlns:xlink="http://www.w3.org/1999/xlink" id="S1" position="float" orientation="portrait" xlink:type="simple"><label>Supplementary material 1</label><p>Data type: Adobe PDF file</p><p>
          <bold>UCE phylogeny</bold>
        </p><p>Explanation note: The maximum-likelihood phylogeny of the 90% complete concatenated matrix containing 799 UCE loci (702,574 base pairs), adapted from <xref ref-type="bibr" rid="B34">Ješovnik et al. 2017</xref>.</p><media xlink:href="zookeys-670-001-s001.pdf" mimetype="application" mime-subtype="pdf" position="float" orientation="portrait" xlink:type="simple" id="oo_132947.pdf"/><permissions><license xlink:type="simple"><license-p>This dataset is made available under the Open Database License (http://opendatacommons.org/licenses/odbl/1.0/). The Open Database License (ODbL) is a license agreement intended to allow users to freely share, modify, and use this Dataset while maintaining this same freedom for others, provided that the original source and author(s) are credited.</license-p></license></permissions><attrib specific-use="authors">Ana Ješovnik, Ted R. Schultz</attrib></supplementary-material></tp:treatment-sec><ref-list><ref id="B34"><mixed-citation xmlns:xlink="http://www.w3.org/1999/xlink" xlink:type="simple">
          <person-group><name name-style="western"><surname>Ješovnik</surname><given-names>A</given-names></name><name name-style="western"><surname>Sosa-Calvo</surname><given-names>J</given-names></name><name name-style="western"><surname>Lloyd</surname><given-names>M</given-names></name><name name-style="western"><surname>Branstetter</surname><given-names>M</given-names></name><name name-style="western"><surname>Fernández</surname><given-names>F</given-names></name><name name-style="western"><surname>Schultz</surname><given-names>TR</given-names></name></person-group> (<year>2017</year>) Phylogenomic species delimitation and host-symbiont coevolution in the fungus-farming ant genus <italic><tp:taxon-name><tp:taxon-name-part taxon-name-part-type="genus">Sericomyrmex</tp:taxon-name-part></tp:taxon-name></italic> Mayr (<tp:taxon-name><tp:taxon-name-part taxon-name-part-type="order">Hymenoptera</tp:taxon-name-part></tp:taxon-name>: <tp:taxon-name><tp:taxon-name-part taxon-name-part-type="family">Formicidae</tp:taxon-name-part></tp:taxon-name>): Ultraconserved elements (UCEs) resolve a recent radiation. Systematic Entomology. <ext-link xlink:type="simple" ext-link-type="doi" xlink:href="10.1111/syen.12228">https://doi.org/10.1111/syen.12228</ext-link></mixed-citation></ref><ref id="B64"><mixed-citation xmlns:xlink="http://www.w3.org/1999/xlink" xlink:type="simple">
          <person-group><name name-style="western"><surname>Weber</surname><given-names>NA</given-names></name></person-group> (<year>1937</year>) <article-title>The biology of the fungus-growing ants Part 1. New forms.</article-title> <source>Revista de Entomologia</source> <volume>7</volume>(<issue>4</issue>): <fpage>378</fpage>–<lpage>40</lpage>.</mixed-citation></ref></ref-list></tp:taxon-treatment>
