# Supplementary material for: Revision of the fungus-farming ant genus Sericomyrmex Mayr (Hymenoptera, Formicidae, Myrmicinae)
Source: Zookeys. 2017 Apr 24;(670):1–109. doi: 10.3897/zookeys.670.11839 (PMC5523163; doi:10.3897/zookeys.670.11839)
Supplement: XML Treatment for Sericomyrmex radioheadi [file zookeys.670.11839-treatment8.xml]

<!DOCTYPE tp:taxon-treatment
  PUBLIC "-//TaxonX//DTD Taxonomic Treatment Publishing DTD v0 20100105//EN" "tax-treatment-NSO.dtd">
<tp:taxon-treatment xmlns:tp="http://www.plazi.org/taxpub"><tp:treatment-meta><kwd-group><label>Taxon classification</label><kwd><named-content xmlns:xlink="http://www.w3.org/1999/xlink" content-type="kingdom">Animalia</named-content></kwd><kwd><named-content xmlns:xlink="http://www.w3.org/1999/xlink" content-type="order">Hymenoptera</named-content></kwd><kwd><named-content xmlns:xlink="http://www.w3.org/1999/xlink" content-type="family">Formicidae</named-content></kwd></kwd-group><mixed-citation publication-type="journal"><person-group><name><surname>Ješovnik</surname><given-names>Ana</given-names></name><name><surname>Schultz</surname><given-names>Ted R.</given-names></name></person-group><article-title>Revision of the fungus-farming ant genus <italic><tp:taxon-name><tp:taxon-name-part taxon-name-part-type="genus" reg="Sericomyrmex">Sericomyrmex</tp:taxon-name-part></tp:taxon-name></italic> Mayr (<tp:taxon-name><tp:taxon-name-part taxon-name-part-type="order">Hymenoptera</tp:taxon-name-part></tp:taxon-name>, <tp:taxon-name><tp:taxon-name-part taxon-name-part-type="family">Formicidae</tp:taxon-name-part></tp:taxon-name>, <tp:taxon-name><tp:taxon-name-part taxon-name-part-type="subfamily">Myrmicinae</tp:taxon-name-part></tp:taxon-name>)</article-title><source>Zookeys</source><day>24</day><month>4</month><year>2017</year><volume>2017</volume><issue>670</issue><fpage>1</fpage><lpage>109</lpage><pub-id pub-id-type="doi">10.3897/zookeys.670.11839</pub-id></mixed-citation></tp:treatment-meta><tp:nomenclature><tp:taxon-name>
              <tp:taxon-name-part taxon-name-part-type="genus" reg="Sericomyrmex">Sericomyrmex</tp:taxon-name-part>
              <tp:taxon-name-part taxon-name-part-type="species" reg="radioheadi">radioheadi</tp:taxon-name-part>
              <object-id xmlns:xlink="http://www.w3.org/1999/xlink" content-type="zoobank" xlink:type="simple">http://zoobank.org/F29FE139-E3F8-4806-B977-2EF79FB566F7</object-id>
            </tp:taxon-name><tp:taxon-status xmlns:xlink="http://www.w3.org/1999/xlink" xlink:type="simple">sp. n.</tp:taxon-status><xref ref-type="fig" rid="F51">Figures 51</xref><xref ref-type="fig" rid="F52">, 52</xref><xref ref-type="fig" rid="F31">(Worker); Figure 31 (Map)</xref><!--PageBreak--></tp:nomenclature><tp:treatment-sec sec-type="type material" id="SECID0E4VEM"><title>Type material.</title><p>
              <italic>Holotype worker</italic>: VENEZUELA, Amazonas, 10 km N of San Carlos de Río Negro, [<named-content xmlns:xlink="http://www.w3.org/1999/xlink" content-type="dwc:verbatimCoordinates" xlink:type="simple"><named-content content-type="geo-json" specific-use="{&#34;type&#34;:&#34;Point&#34;,&#34;coordinates&#34;:[-67.059900,2.016400]}" id="NCID0EIWEM" xlink:type="simple">2.0164, -67.0599</named-content></named-content>] Jul-Aug 1978, K. Clark (<abbrev xmlns:xlink="http://www.w3.org/1999/xlink" content-type="institution" xlink:title="Museum of Comparative Zoology, Harvard University" id="ABBRID0ENWEM" xlink:type="simple">MCZ</abbrev>: 1w, <ext-link xmlns:xlink="http://www.w3.org/1999/xlink" xlink:type="simple" ext-link-type="uri" xlink:href="http://hol.osu.edu/spmInfo.html?id=USNMENT00924059">USNMENT00924059</ext-link>). <italic>Paratypes</italic>: same data as holotype (<abbrev xmlns:xlink="http://www.w3.org/1999/xlink" content-type="institution" xlink:title="National Museum of Natural History, Washington, DC" id="ABBRID0EZWEM" xlink:type="simple">USNM</abbrev>: 2 w: <ext-link xmlns:xlink="http://www.w3.org/1999/xlink" xlink:type="simple" ext-link-type="uri" xlink:href="http://hol.osu.edu/spmInfo.html?id=USNMENT00924060">USNMENT00924060</ext-link>; 2w, <ext-link xmlns:xlink="http://www.w3.org/1999/xlink" xlink:type="simple" ext-link-type="uri" xlink:href="http://hol.osu.edu/spmInfo.html?id=USNMENT00924063">USNMENT00924063</ext-link>) (<abbrev xmlns:xlink="http://www.w3.org/1999/xlink" content-type="institution" xlink:title="California Academy of Sciences, San Francisco" id="ABBRID0EIXEM" xlink:type="simple">CASC</abbrev>: 2w, <ext-link xmlns:xlink="http://www.w3.org/1999/xlink" xlink:type="simple" ext-link-type="uri" xlink:href="http://hol.osu.edu/spmInfo.html?id=USNMENT00924061">USNMENT00924061</ext-link>) (<abbrev xmlns:xlink="http://www.w3.org/1999/xlink" content-type="institution" xlink:title="Museu de Zoologia da Universidade de São Paulo, São Paulo" id="ABBRID0ESXEM" xlink:type="simple">MZSP</abbrev>: 2w, <ext-link xmlns:xlink="http://www.w3.org/1999/xlink" xlink:type="simple" ext-link-type="uri" xlink:href="http://hol.osu.edu/spmInfo.html?id=USNMENT00924062">USNMENT00924062</ext-link>).</p></tp:treatment-sec><tp:treatment-sec sec-type="S. radioheadi worker diagnosis" id="SECID0E3XEM"><title>
              <italic><tp:taxon-name><tp:taxon-name-part taxon-name-part-type="genus" reg="Sericomyrmex">S.</tp:taxon-name-part> <tp:taxon-name-part taxon-name-part-type="species" reg="radioheadi">radioheadi</tp:taxon-name-part></tp:taxon-name></italic> worker diagnosis.</title><p>Medium-sized species; mandible dorsally smooth; frontal lobe triangular, narrow, directed anterad; antenna long, antennal scape reaching posterior cephalic corner; posterior cephalic emargination deep; lateral mesonotal tubercles sharp and long; first gastral tergite with lateral carinae distinct, dorsal carinae faint or absent.</p></tp:treatment-sec><tp:treatment-sec sec-type="description" id="SECID0ENYEM"><title>
              <italic><tp:taxon-name><tp:taxon-name-part taxon-name-part-type="genus" reg="Sericomyrmex">S.</tp:taxon-name-part> <tp:taxon-name-part taxon-name-part-type="species" reg="radioheadi">radioheadi</tp:taxon-name-part></tp:taxon-name></italic> worker description.</title><p>Measurements in mm, range (holotype): <abbrev xmlns:xlink="http://www.w3.org/1999/xlink" xlink:title="Head width" id="ABBRID0E6YEM" xlink:type="simple">HWe</abbrev> 1–1.08 (1.02) <abbrev xmlns:xlink="http://www.w3.org/1999/xlink" xlink:title="Head width" id="ABBRID0EDZEM" xlink:type="simple">HW</abbrev> 1–1.08 (1.04) <abbrev xmlns:xlink="http://www.w3.org/1999/xlink" xlink:title="Head width at the top of head" id="ABBRID0EHZEM" xlink:type="simple">HW1</abbrev> 0.93–1 (1) <abbrev xmlns:xlink="http://www.w3.org/1999/xlink" xlink:title="Head width posterior" id="ABBRID0ELZEM" xlink:type="simple">HW2</abbrev> 1.08–1.15 (1.1) <abbrev xmlns:xlink="http://www.w3.org/1999/xlink" xlink:title="Anterior head width most" id="ABBRID0EPZEM" xlink:type="simple">HW3</abbrev> 0.64–0.73 (0.72) <abbrev xmlns:xlink="http://www.w3.org/1999/xlink" xlink:title="Interfrontal width 1" id="ABBRID0ETZEM" xlink:type="simple">IFW1</abbrev> 0.61–0.66 (0.62) <abbrev xmlns:xlink="http://www.w3.org/1999/xlink" xlink:title="Interfrontal width 2" id="ABBRID0EXZEM" xlink:type="simple">IFW2</abbrev> 0.24–0.27 (0.24) <abbrev xmlns:xlink="http://www.w3.org/1999/xlink" xlink:title="Head length 1" id="ABBRID0E2ZEM" xlink:type="simple">HL1</abbrev> 1–1.08 (1) <abbrev xmlns:xlink="http://www.w3.org/1999/xlink" xlink:title="Head length 2" id="ABBRID0E6ZEM" xlink:type="simple">HL2</abbrev> 0.84–0.9 (0.88) <abbrev xmlns:xlink="http://www.w3.org/1999/xlink" xlink:title="Scape length" id="ABBRID0ED1EM" xlink:type="simple">SL</abbrev> 0.75–0.84 (0.8) EL 0.15–0.18 (0.15) <abbrev xmlns:xlink="http://www.w3.org/1999/xlink" xlink:title="Ommatidia count" id="ABBRID0EH1EM" xlink:type="simple">Om</abbrev> 9–12 (9) <abbrev xmlns:xlink="http://www.w3.org/1999/xlink" xlink:title="Weber’s length" id="ABBRID0EL1EM" xlink:type="simple">WL</abbrev> 1.35–1.43 (1.36) <abbrev xmlns:xlink="http://www.w3.org/1999/xlink" xlink:title="Petiole length" id="ABBRID0EP1EM" xlink:type="simple">PL</abbrev> 0.24–0.34 (0.29) <abbrev xmlns:xlink="http://www.w3.org/1999/xlink" xlink:title="Postpetiole length" id="ABBRID0ET1EM" xlink:type="simple">PPL</abbrev> 0.2–0.25 (0.25) <abbrev xmlns:xlink="http://www.w3.org/1999/xlink" xlink:title="Gaster length" id="ABBRID0EX1EM" xlink:type="simple">GL</abbrev> 0.92–1.02 (0.93) <abbrev xmlns:xlink="http://www.w3.org/1999/xlink" xlink:title="Hind femur length" id="ABBRID0E21EM" xlink:type="simple">HFL</abbrev> 1.18–1.3 (1.25) <abbrev xmlns:xlink="http://www.w3.org/1999/xlink" xlink:title="Pronotal width" id="ABBRID0E61EM" xlink:type="simple">PW</abbrev> 0.64–0.75 (0.65) <abbrev xmlns:xlink="http://www.w3.org/1999/xlink" xlink:title="Cephalic index worker and queen" id="ABBRID0ED2EM" xlink:type="simple">CI</abbrev> 98–103 (102) <abbrev xmlns:xlink="http://www.w3.org/1999/xlink" xlink:title="Frontal lobe index worker and queen" id="ABBRID0EH2EM" xlink:type="simple">FLI</abbrev> 59–62 (61) <abbrev xmlns:xlink="http://www.w3.org/1999/xlink" xlink:title="Scape index worker and queen" id="ABBRID0EL2EM" xlink:type="simple">SI</abbrev> 75–82 (78) <abbrev xmlns:xlink="http://www.w3.org/1999/xlink" xlink:title="Ocular index" id="ABBRID0EP2EM" xlink:type="simple">OI</abbrev> 15–18 (15) <abbrev xmlns:xlink="http://www.w3.org/1999/xlink" xlink:title="Cephalic emargination index" id="ABBRID0ET2EM" xlink:type="simple">CEI</abbrev> 12–17 (12) [N=9]</p><p>
              <bold><italic>Pilosity.</italic></bold> Pubescence dense, appressed to decumbent, light yellow. Hairs curved, darker in color at base, yellow to gray, appressed to suberect, mostly decumbent.</p><p>
              <bold><italic>Head.</italic></bold> In full-face view evenly broad and long (<abbrev xmlns:xlink="http://www.w3.org/1999/xlink" xlink:title="Cephalic index worker and queen" id="ABBRID0EF3EM" xlink:type="simple">CI</abbrev>=101 ± 2), posterior corner acute, posterior cephalic emargination deep (<abbrev xmlns:xlink="http://www.w3.org/1999/xlink" xlink:title="Cephalic emargination index" id="ABBRID0EJ3EM" xlink:type="simple">CEI</abbrev>=14 ± 2), gradually impressed. Vertexal impression distinct, frontal tumuli barely visible. Mandible with 7–8 teeth, dorsally smooth and glossy, finely transversely striate only along masticatory margin, striation sometimes faint. Eye medium-sized (<abbrev xmlns:xlink="http://www.w3.org/1999/xlink" xlink:title="Ocular index" id="ABBRID0EN3EM" xlink:type="simple">OI</abbrev> =16 ± 1), mildly convex, without white layer, 9–12 ommatidia across largest diameter. Frontal lobe triangular, narrow (<abbrev xmlns:xlink="http://www.w3.org/1999/xlink" xlink:title="Frontal lobe index worker and queen" id="ABBRID0ER3EM" xlink:type="simple">FLI</abbrev>=61 ± 1), posterior margin shorter than medial, lateral margin long, sometimes mildly convex. Frontal carina straight to slightly curved laterally, complete, reaching posterior cephalic corner. Antennal scape long (<abbrev xmlns:xlink="http://www.w3.org/1999/xlink" xlink:title="Scape index worker and queen" id="ABBRID0EV3EM" xlink:type="simple">SI</abbrev>=77 ± 2), reaching posterior cephalic corners (Figure 3SI).</p><p>
              <bold><italic>Mesosoma.</italic></bold> Lateral pronotal tubercles short, lateral mesonotal tubercles sharp and long (Figure <xref ref-type="fig" rid="F51">51d</xref>, <xref ref-type="fig" rid="F52">52e</xref>); posterior mesonotal tubercles low and obtuse. Propodeal carinae faint, with distinct posterodorsal denticles.</p><p>
              <bold><italic>Metasoma.</italic></bold> Petiole with two low dorsal denticles; postpetiole with four low, short carina, two dorsal and two lateral, lateral pair faint. First gastral tergite with lateral carinae distinct, dorsal carinae absent or faint.</p></tp:treatment-sec><tp:treatment-sec sec-type="S. radioheadi queen, male, and larva" id="SECID0EP4EM"><title>
              <italic><tp:taxon-name><tp:taxon-name-part taxon-name-part-type="genus" reg="Sericomyrmex">S.</tp:taxon-name-part> <tp:taxon-name-part taxon-name-part-type="species" reg="radioheadi">radioheadi</tp:taxon-name-part></tp:taxon-name></italic> queen, male, and larva.</title><p>Unknown.</p></tp:treatment-sec><tp:treatment-sec sec-type="S. radioheadi geographic range" id="SECID0EA5EM"><title>
              <italic><tp:taxon-name><tp:taxon-name-part taxon-name-part-type="genus" reg="Sericomyrmex">S.</tp:taxon-name-part> <tp:taxon-name-part taxon-name-part-type="species" reg="radioheadi">radioheadi</tp:taxon-name-part></tp:taxon-name></italic> geographic range.</title><p>Amazonian Venezuela. Map: Figure <xref ref-type="fig" rid="F31">31</xref>.</p></tp:treatment-sec><tp:treatment-sec sec-type="S. radioheadi notes" id="SECID0EW5EM"><title>
              <italic><tp:taxon-name><tp:taxon-name-part taxon-name-part-type="genus" reg="Sericomyrmex">S.</tp:taxon-name-part> <tp:taxon-name-part taxon-name-part-type="species" reg="radioheadi">radioheadi</tp:taxon-name-part></tp:taxon-name></italic> notes.</title><p>The body color of <italic><tp:taxon-name><tp:taxon-name-part taxon-name-part-type="genus" reg="Sericomyrmex">S.</tp:taxon-name-part> <tp:taxon-name-part taxon-name-part-type="species" reg="radioheadi">radioheadi</tp:taxon-name-part></tp:taxon-name></italic> is evenly light yellow, lighter than in other <italic><tp:taxon-name><tp:taxon-name-part taxon-name-part-type="genus" reg="Sericomyrmex">Sericomyrmex</tp:taxon-name-part></tp:taxon-name></italic> species. Only dried, pinned specimens were available for <!--PageBreak--><!--PageBreak-->this species, however, so the pale color may be due to age. Morphology indicates that <italic><tp:taxon-name><tp:taxon-name-part taxon-name-part-type="genus" reg="Sericomyrmex">S.</tp:taxon-name-part> <tp:taxon-name-part taxon-name-part-type="species" reg="radioheadi">radioheadi</tp:taxon-name-part></tp:taxon-name></italic> is the sister species to <italic><tp:taxon-name><tp:taxon-name-part taxon-name-part-type="genus" reg="Sericomyrmex">S.</tp:taxon-name-part> <tp:taxon-name-part taxon-name-part-type="species" reg="bondari">bondari</tp:taxon-name-part></tp:taxon-name></italic>, with which it shares a similar head shape, smooth mandibles, and sharp mesonotal tubercles. <italic><tp:taxon-name><tp:taxon-name-part taxon-name-part-type="genus" reg="Sericomyrmex">S.</tp:taxon-name-part> <tp:taxon-name-part taxon-name-part-type="species" reg="bondari">bondari</tp:taxon-name-part></tp:taxon-name></italic> can be separated from <italic><tp:taxon-name><tp:taxon-name-part taxon-name-part-type="species" reg="radioheadi">radioheadi</tp:taxon-name-part></tp:taxon-name></italic> by its larger body size, shorter scape, and shorter and blunter lateral mesonotal tubercles, and by the presence of at least some thick black hairs.</p></tp:treatment-sec><tp:treatment-sec sec-type="S. radioheadi etymology" id="SECID0EIBFM"><title>
              <italic><tp:taxon-name><tp:taxon-name-part taxon-name-part-type="genus" reg="Sericomyrmex">S.</tp:taxon-name-part> <tp:taxon-name-part taxon-name-part-type="species" reg="radioheadi">radioheadi</tp:taxon-name-part></tp:taxon-name></italic> etymology.</title><p>This species is named after the English rock band Radiohead as an acknowledgement of their longstanding efforts in environmental activism, especially in raising climate-change awareness, and in honor of their music, which is an excellent companion during long hours at the microscope while conducting taxonomic revisions of ants. The species name is a masculine noun in the genitive case.</p><fig id="F51" position="float" orientation="portrait"><label>Figure 51.</label><caption><p>
          <italic><tp:taxon-name><tp:taxon-name-part taxon-name-part-type="genus" reg="Sericomyrmex">S.</tp:taxon-name-part> <tp:taxon-name-part taxon-name-part-type="species" reg="radioheadi">radioheadi</tp:taxon-name-part></tp:taxon-name></italic> worker (<ext-link xmlns:xlink="http://www.w3.org/1999/xlink" xlink:type="simple" ext-link-type="uri" xlink:href="http://hol.osu.edu/spmInfo.html?id=USNMENT00924059">USNMENT00924059</ext-link>). <bold>a</bold> Head <bold>b</bold> lateral profile <bold>c</bold> dorsal view; and <bold>d</bold> frontodorsal view of mesonotal tubercles.</p></caption><graphic xmlns:xlink="http://www.w3.org/1999/xlink" xlink:href="zookeys-670-001-g051.jpg" position="float" orientation="portrait" xlink:type="simple" id="oo_132936.jpg"/></fig><fig id="F52" position="float" orientation="portrait"><label>Figure 52.</label><caption><p>
          <italic><tp:taxon-name><tp:taxon-name-part taxon-name-part-type="genus" reg="Sericomyrmex">S.</tp:taxon-name-part> <tp:taxon-name-part taxon-name-part-type="species" reg="radioheadi">radioheadi</tp:taxon-name-part></tp:taxon-name></italic> worker (<ext-link xmlns:xlink="http://www.w3.org/1999/xlink" xlink:type="simple" ext-link-type="uri" xlink:href="http://hol.osu.edu/spmInfo.html?id=USNMENT00924061">USNMENT00924061</ext-link>), SEM images. <bold>a</bold> Head, full-face view <bold>b</bold> mandibles <bold>c</bold> eye <bold>d</bold> mesosoma and metasoma, lateral view <bold>e</bold> mesosoma (detail), lateral view <bold>f</bold> propodeum and metasoma, anterolateral view.</p></caption><graphic xmlns:xlink="http://www.w3.org/1999/xlink" xlink:href="zookeys-670-001-g052.jpg" position="float" orientation="portrait" xlink:type="simple" id="oo_132938.jpg"/></fig></tp:treatment-sec><tp:treatment-sec><!--Section generated to contain objects referenced in tp:taxon-treatment.--><fig id="F31" position="float" orientation="portrait"><label>Figure 31.</label><caption><p>Distribution map of <italic><tp:taxon-name><tp:taxon-name-part taxon-name-part-type="genus" reg="Sericomyrmex">S.</tp:taxon-name-part> <tp:taxon-name-part taxon-name-part-type="species" reg="lutzi">lutzi</tp:taxon-name-part></tp:taxon-name></italic> and <italic><tp:taxon-name><tp:taxon-name-part taxon-name-part-type="genus" reg="Sericomyrmex">S.</tp:taxon-name-part> <tp:taxon-name-part taxon-name-part-type="species" reg="radioheadi">radioheadi</tp:taxon-name-part></tp:taxon-name></italic>.</p></caption><graphic xmlns:xlink="http://www.w3.org/1999/xlink" xlink:href="zookeys-670-001-g031.jpg" position="float" orientation="portrait" xlink:type="simple" id="oo_132892.jpg"/></fig></tp:treatment-sec></tp:taxon-treatment>
