# Supplementary material for: Revision of the fungus-farming ant genus Sericomyrmex Mayr (Hymenoptera, Formicidae, Myrmicinae)
Source: Zookeys. 2017 Apr 24;(670):1–109. doi: 10.3897/zookeys.670.11839 (PMC5523163; doi:10.3897/zookeys.670.11839)
Supplement: XML Treatment for Sericomyrmex saramama [file zookeys.670.11839-treatment9.xml]

<!DOCTYPE tp:taxon-treatment
  PUBLIC "-//TaxonX//DTD Taxonomic Treatment Publishing DTD v0 20100105//EN" "tax-treatment-NSO.dtd">
<tp:taxon-treatment xmlns:tp="http://www.plazi.org/taxpub"><tp:treatment-meta><kwd-group><label>Taxon classification</label><kwd><named-content xmlns:xlink="http://www.w3.org/1999/xlink" content-type="kingdom">Animalia</named-content></kwd><kwd><named-content xmlns:xlink="http://www.w3.org/1999/xlink" content-type="order">Hymenoptera</named-content></kwd><kwd><named-content xmlns:xlink="http://www.w3.org/1999/xlink" content-type="family">Formicidae</named-content></kwd></kwd-group><mixed-citation publication-type="journal"><person-group><name><surname>Ješovnik</surname><given-names>Ana</given-names></name><name><surname>Schultz</surname><given-names>Ted R.</given-names></name></person-group><article-title>Revision of the fungus-farming ant genus <italic><tp:taxon-name><tp:taxon-name-part taxon-name-part-type="genus" reg="Sericomyrmex">Sericomyrmex</tp:taxon-name-part></tp:taxon-name></italic> Mayr (<tp:taxon-name><tp:taxon-name-part taxon-name-part-type="order">Hymenoptera</tp:taxon-name-part></tp:taxon-name>, <tp:taxon-name><tp:taxon-name-part taxon-name-part-type="family">Formicidae</tp:taxon-name-part></tp:taxon-name>, <tp:taxon-name><tp:taxon-name-part taxon-name-part-type="subfamily">Myrmicinae</tp:taxon-name-part></tp:taxon-name>)</article-title><source>Zookeys</source><day>24</day><month>4</month><year>2017</year><volume>2017</volume><issue>670</issue><fpage>1</fpage><lpage>109</lpage><pub-id pub-id-type="doi">10.3897/zookeys.670.11839</pub-id></mixed-citation></tp:treatment-meta><tp:nomenclature><tp:taxon-name>
              <tp:taxon-name-part taxon-name-part-type="genus" reg="Sericomyrmex">Sericomyrmex</tp:taxon-name-part>
              <tp:taxon-name-part taxon-name-part-type="species" reg="saramama">saramama</tp:taxon-name-part>
              <object-id xmlns:xlink="http://www.w3.org/1999/xlink" content-type="zoobank" xlink:type="simple">http://zoobank.org/0FE12543-27B8-4E70-B7D5-D3EFC7FA8AEC</object-id>
            </tp:taxon-name><tp:taxon-status xmlns:xlink="http://www.w3.org/1999/xlink" xlink:type="simple">sp. n.</tp:taxon-status><xref ref-type="fig" rid="F53">Figures 53</xref><xref ref-type="fig" rid="F54">, 54</xref><xref ref-type="fig" rid="F53">(Worker); Figure 53</xref><xref ref-type="fig" rid="F55">(Queen); Figure 55</xref><xref ref-type="fig" rid="F35">(Larva); Figure 35 (Map)</xref></tp:nomenclature><tp:treatment-sec sec-type="type material" id="SECID0EEGFM"><title>Type material.</title><p>
              <italic>Holotype worker</italic>: PERU: Madre de Dios, Tambopata Reserve, <named-content xmlns:xlink="http://www.w3.org/1999/xlink" content-type="dwc:verbatimCoordinates" xlink:type="simple"><named-content content-type="geo-json" specific-use="{&#34;type&#34;:&#34;Point&#34;,&#34;coordinates&#34;:[-69.363600,-12.818700]}" id="NCID0EPGFM" xlink:type="simple">-12.8187, -69.3636</named-content></named-content>, 224m, A. Ješovnik, AJ120729-03, primary forest, nest on forest trail. (<abbrev xmlns:xlink="http://www.w3.org/1999/xlink" content-type="institution" xlink:title="Museo de Historia Natural, Lima" id="ABBRID0EUGFM" xlink:type="simple">MHNL</abbrev>: 1w, <ext-link xmlns:xlink="http://www.w3.org/1999/xlink" xlink:type="simple" ext-link-type="uri" xlink:href="http://hol.osu.edu/spmInfo.html?id=USNMENT00924064">USNMENT00924064</ext-link>). <italic>Paratypes</italic>: same data as holotype (<abbrev xmlns:xlink="http://www.w3.org/1999/xlink" content-type="institution" xlink:title="National Museum of Natural History, Washington, DC" id="ABBRID0EAHFM" xlink:type="simple">USNM</abbrev>: 1q, <ext-link xmlns:xlink="http://www.w3.org/1999/xlink" xlink:type="simple" ext-link-type="uri" xlink:href="http://hol.osu.edu/spmInfo.html?id=USNMENT00924065">USNMENT00924065</ext-link>; 1w, <ext-link xmlns:xlink="http://www.w3.org/1999/xlink" xlink:type="simple" ext-link-type="uri" xlink:href="http://hol.osu.edu/spmInfo.html?id=USNMENT00924070">USNMENT00924070</ext-link>) (<abbrev xmlns:xlink="http://www.w3.org/1999/xlink" content-type="institution" xlink:title="Museu de Zoologia da Universidade de São Paulo, São Paulo" id="ABBRID0EPHFM" xlink:type="simple">MZSP</abbrev>: 1w, <ext-link xmlns:xlink="http://www.w3.org/1999/xlink" xlink:type="simple" ext-link-type="uri" xlink:href="http://hol.osu.edu/spmInfo.html?id=USNMENT00924068">USNMENT00924068</ext-link>; 1w, <ext-link xmlns:xlink="http://www.w3.org/1999/xlink" xlink:type="simple" ext-link-type="uri" xlink:href="http://hol.osu.edu/spmInfo.html?id=USNMENT00924069">USNMENT00924069</ext-link>) (<abbrev xmlns:xlink="http://www.w3.org/1999/xlink" content-type="institution" xlink:title="Museum of Comparative Zoology, Harvard University" id="ABBRID0E5HFM" xlink:type="simple">MCZ</abbrev>: 1w, <ext-link xmlns:xlink="http://www.w3.org/1999/xlink" xlink:type="simple" ext-link-type="uri" xlink:href="http://hol.osu.edu/spmInfo.html?id=USNMENT00924071">USNMENT00924071</ext-link>; 1w, <ext-link xmlns:xlink="http://www.w3.org/1999/xlink" xlink:type="simple" ext-link-type="uri" xlink:href="http://hol.osu.edu/spmInfo.html?id=USNMENT00924080">USNMENT00924080</ext-link>), (<abbrev xmlns:xlink="http://www.w3.org/1999/xlink" content-type="institution" xlink:title="California Academy of Sciences, San Francisco" id="ABBRID0ENIFM" xlink:type="simple">CASC</abbrev>: 1w, <ext-link xmlns:xlink="http://www.w3.org/1999/xlink" xlink:type="simple" ext-link-type="uri" xlink:href="http://hol.osu.edu/spmInfo.html?id=USNMENT00924072">USNMENT00924072</ext-link>; 1w, <ext-link xmlns:xlink="http://www.w3.org/1999/xlink" xlink:type="simple" ext-link-type="uri" xlink:href="http://hol.osu.edu/spmInfo.html?id=USNMENT00924073">USNMENT00924073</ext-link>) (<abbrev xmlns:xlink="http://www.w3.org/1999/xlink" content-type="institution" xlink:title="Museum d’Histoire Naturelle, Genève" id="ABBRID0E3IFM" xlink:type="simple">MHNG</abbrev>, 1w, <ext-link xmlns:xlink="http://www.w3.org/1999/xlink" xlink:type="simple" ext-link-type="uri" xlink:href="http://hol.osu.edu/spmInfo.html?id=USNMENT00924074">USNMENT00924074</ext-link>) (<abbrev xmlns:xlink="http://www.w3.org/1999/xlink" content-type="institution" xlink:title="The Natural History Museum, London" id="ABBRID0EGJFM" xlink:type="simple">BMNH</abbrev>: 1w, <ext-link xmlns:xlink="http://www.w3.org/1999/xlink" xlink:type="simple" ext-link-type="uri" xlink:href="http://hol.osu.edu/spmInfo.html?id=USNMENT00924077">USNMENT00924077</ext-link>) (<abbrev xmlns:xlink="http://www.w3.org/1999/xlink" content-type="institution" xlink:title="Museo Civico di Storia Naturale “Giacomo Doria”, Genoa" id="ABBRID0EQJFM" xlink:type="simple">MSNG</abbrev>: 1w, <ext-link xmlns:xlink="http://www.w3.org/1999/xlink" xlink:type="simple" ext-link-type="uri" xlink:href="http://hol.osu.edu/spmInfo.html?id=USNMENT00924078">USNMENT00924078</ext-link>; 1w, <ext-link xmlns:xlink="http://www.w3.org/1999/xlink" xlink:type="simple" ext-link-type="uri" xlink:href="http://hol.osu.edu/spmInfo.html?id=USNMENT00924079">USNMENT00924079</ext-link>).</p></tp:treatment-sec><tp:treatment-sec sec-type="S. saramama worker diagnosis" id="SECID0E6JFM"><title>
              <italic><tp:taxon-name><tp:taxon-name-part taxon-name-part-type="genus" reg="Sericomyrmex">S.</tp:taxon-name-part> <tp:taxon-name-part taxon-name-part-type="species" reg="saramama">saramama</tp:taxon-name-part></tp:taxon-name></italic> worker diagnosis.</title><p>Small species; mandibles dorsally smooth and glossy; frontal lobe triangular, weakly directed anterad, with short posterior margin; frontal carina complete; eye without white layer; mesosomal tubercles low; gaster with lateral carinae moderately developed, dorsal carinae weakly to strongly developed.</p></tp:treatment-sec><tp:treatment-sec sec-type="description" id="SECID0EQKFM"><title>
              <italic><tp:taxon-name><tp:taxon-name-part taxon-name-part-type="genus" reg="Sericomyrmex">S.</tp:taxon-name-part> <tp:taxon-name-part taxon-name-part-type="species" reg="saramama">saramama</tp:taxon-name-part></tp:taxon-name></italic> worker description.</title><p>Measurements in mm, range (holotype): <abbrev xmlns:xlink="http://www.w3.org/1999/xlink" xlink:title="Head width" id="ABBRID0ECLFM" xlink:type="simple">HWe</abbrev> 0.9–1.13 (1) <abbrev xmlns:xlink="http://www.w3.org/1999/xlink" xlink:title="Head width" id="ABBRID0EGLFM" xlink:type="simple">HW</abbrev> 0.9–1.13 (0.98) <abbrev xmlns:xlink="http://www.w3.org/1999/xlink" xlink:title="Head width at the top of head" id="ABBRID0EKLFM" xlink:type="simple">HW1</abbrev> 0.6–1.05 (0.93) <abbrev xmlns:xlink="http://www.w3.org/1999/xlink" xlink:title="Head width posterior" id="ABBRID0EOLFM" xlink:type="simple">HW2</abbrev> 0.9–1.16 (1.02) <abbrev xmlns:xlink="http://www.w3.org/1999/xlink" xlink:title="Anterior head width most" id="ABBRID0ESLFM" xlink:type="simple">HW3</abbrev> 0.53–0.76 (0.65) <abbrev xmlns:xlink="http://www.w3.org/1999/xlink" xlink:title="Interfrontal width 1" id="ABBRID0EWLFM" xlink:type="simple">IFW1</abbrev> 0.58–0.78 (0.65) <abbrev xmlns:xlink="http://www.w3.org/1999/xlink" xlink:title="Interfrontal width 2" id="ABBRID0E1LFM" xlink:type="simple">IFW2</abbrev> 0.22–0.35 (0.31) <abbrev xmlns:xlink="http://www.w3.org/1999/xlink" xlink:title="Head length 1" id="ABBRID0E5LFM" xlink:type="simple">HL1</abbrev> 0.84–1.1 (0.96) <abbrev xmlns:xlink="http://www.w3.org/1999/xlink" xlink:title="Head length 2" id="ABBRID0ECMFM" xlink:type="simple">HL2</abbrev> 0.78–0.98 (0.87) <abbrev xmlns:xlink="http://www.w3.org/1999/xlink" xlink:title="Scape length" id="ABBRID0EGMFM" xlink:type="simple">SL</abbrev> 0.65–0.8 (0.72) EL 0.11–0.18 (0.16) <abbrev xmlns:xlink="http://www.w3.org/1999/xlink" xlink:title="Ommatidia count" id="ABBRID0EKMFM" xlink:type="simple">Om</abbrev> 7–9 (8) <abbrev xmlns:xlink="http://www.w3.org/1999/xlink" xlink:title="Weber’s length" id="ABBRID0EOMFM" xlink:type="simple">WL</abbrev> 1.12–1.4 (1.3) <abbrev xmlns:xlink="http://www.w3.org/1999/xlink" xlink:title="Petiole length" id="ABBRID0ESMFM" xlink:type="simple">PL</abbrev> 0.22–0.38 (0.28) <abbrev xmlns:xlink="http://www.w3.org/1999/xlink" xlink:title="Postpetiole length" id="ABBRID0EWMFM" xlink:type="simple">PPL</abbrev> 0.19–0.3 (0.25) <abbrev xmlns:xlink="http://www.w3.org/1999/xlink" xlink:title="Gaster length" id="ABBRID0E1MFM" xlink:type="simple">GL</abbrev> 0.78–0.98 (0.86) <abbrev xmlns:xlink="http://www.w3.org/1999/xlink" xlink:title="Hind femur length" id="ABBRID0E5MFM" xlink:type="simple">HFL</abbrev> 0.95–1.2 (1.13) <abbrev xmlns:xlink="http://www.w3.org/1999/xlink" xlink:title="Pronotal width" id="ABBRID0ECNFM" xlink:type="simple">PW</abbrev> 0.54–0.74 (0.65) <abbrev xmlns:xlink="http://www.w3.org/1999/xlink" xlink:title="Cephalic index worker and queen" id="ABBRID0EGNFM" xlink:type="simple">CI</abbrev> 97–109 (104) <abbrev xmlns:xlink="http://www.w3.org/1999/xlink" xlink:title="Frontal lobe index worker and queen" id="ABBRID0EKNFM" xlink:type="simple">FLI</abbrev> 61–82 (65) <abbrev xmlns:xlink="http://www.w3.org/1999/xlink" xlink:title="Scape index worker and queen" id="ABBRID0EONFM" xlink:type="simple">SI</abbrev> 68–78 (72) <abbrev xmlns:xlink="http://www.w3.org/1999/xlink" xlink:title="Ocular index" id="ABBRID0ESNFM" xlink:type="simple">OI</abbrev> 12–17 (16) <abbrev xmlns:xlink="http://www.w3.org/1999/xlink" xlink:title="Cephalic emargination index" id="ABBRID0EWNFM" xlink:type="simple">CEI</abbrev> 7–12 (9) [N=25]</p><p>
              <bold><italic>Pilosity.</italic></bold> Pubescence dense, lighter than integument, appressed to decumbent. Hairs curved, darker in color at base, appressed to suberect, mostly decumbent.</p><p>
              <bold><italic>Head.</italic></bold> In full-face view slightly broader than long (<abbrev xmlns:xlink="http://www.w3.org/1999/xlink" xlink:title="Cephalic index worker and queen" id="ABBRID0EIOFM" xlink:type="simple">CI</abbrev>=103 ± 3), posterior corner smoothly rounded to acute, lateral margin of head slightly convex, posterior cephalic emargination distinct (<abbrev xmlns:xlink="http://www.w3.org/1999/xlink" xlink:title="Cephalic emargination index" id="ABBRID0EMOFM" xlink:type="simple">CEI</abbrev>=10 ± 2), gradually impressed. Vertexal impression usually distinct, frontal tumuli faint. Mandible with 7–8 teeth, dorsally smooth and glossy, finely transversely striate only along masticatory margin. Eye medium-sized (<abbrev xmlns:xlink="http://www.w3.org/1999/xlink" xlink:title="Ocular index" id="ABBRID0EQOFM" xlink:type="simple">OI</abbrev> =15 ± 1), slightly convex, without white layer, 7–9 ommatidia across largest diameter. Frontal lobe moderately wide (<abbrev xmlns:xlink="http://www.w3.org/1999/xlink" xlink:title="Frontal lobe index worker and queen" id="ABBRID0EUOFM" xlink:type="simple">FLI</abbrev>=67 ± 3), triangular, weakly directed anterad, posterior margin shorter than medial. Frontal carina not very robust, usually complete, reaching posterior cephalic corner. Antennal scape moderately long (<abbrev xmlns:xlink="http://www.w3.org/1999/xlink" xlink:title="Scape index worker and queen" id="ABBRID0EYOFM" xlink:type="simple">SI</abbrev>=72 ± 3), sometimes almost reaching posterior cephalic corner.</p><p>
              <bold><italic>Mesosoma.</italic></bold> Mesosomal tubercles low and obtuse. Propodeal carinae low, rarely with posterodorsal denticles.</p><!--PageBreak--><p>
              <bold><italic>Metasoma.</italic></bold> Petiole with two low, reduced dorsal denticles; node of postpetiole with two faint, short dorsal carinae, both best seen in dorsolateral view. First gastral tergite with lateral carinae relatively weak, dorsal carinae from barely visible to well developed.</p></tp:treatment-sec><tp:treatment-sec sec-type="description" id="SECID0ELPFM"><title>
              <italic><tp:taxon-name><tp:taxon-name-part taxon-name-part-type="genus" reg="Sericomyrmex">S.</tp:taxon-name-part> <tp:taxon-name-part taxon-name-part-type="species" reg="saramama">saramama</tp:taxon-name-part></tp:taxon-name></italic> queen description.</title><p>Measurements in mm: <abbrev xmlns:xlink="http://www.w3.org/1999/xlink" xlink:title="Head width" id="ABBRID0E4PFM" xlink:type="simple">HWe</abbrev> 1.35 <abbrev xmlns:xlink="http://www.w3.org/1999/xlink" xlink:title="Head width" id="ABBRID0EBQFM" xlink:type="simple">HW</abbrev> 1.4 <abbrev xmlns:xlink="http://www.w3.org/1999/xlink" xlink:title="Head width at the top of head" id="ABBRID0EFQFM" xlink:type="simple">HW1</abbrev> 1.4 <abbrev xmlns:xlink="http://www.w3.org/1999/xlink" xlink:title="Head width posterior" id="ABBRID0EJQFM" xlink:type="simple">HW2</abbrev> 1.5 <abbrev xmlns:xlink="http://www.w3.org/1999/xlink" xlink:title="Anterior head width most" id="ABBRID0ENQFM" xlink:type="simple">HW3</abbrev> 0.95 <abbrev xmlns:xlink="http://www.w3.org/1999/xlink" xlink:title="Interfrontal width 1" id="ABBRID0ERQFM" xlink:type="simple">IFW1</abbrev> 0.93 <abbrev xmlns:xlink="http://www.w3.org/1999/xlink" xlink:title="Interfrontal width 2" id="ABBRID0EVQFM" xlink:type="simple">IFW2</abbrev> 0.38 <abbrev xmlns:xlink="http://www.w3.org/1999/xlink" xlink:title="Head length 1" id="ABBRID0EZQFM" xlink:type="simple">HL1</abbrev> 1.32 <abbrev xmlns:xlink="http://www.w3.org/1999/xlink" xlink:title="Head length 2" id="ABBRID0E4QFM" xlink:type="simple">HL2</abbrev> 1.16 <abbrev xmlns:xlink="http://www.w3.org/1999/xlink" xlink:title="Scape length" id="ABBRID0EBRFM" xlink:type="simple">SL</abbrev> 0.88 EL 0.22 <abbrev xmlns:xlink="http://www.w3.org/1999/xlink" xlink:title="Ommatidia count" id="ABBRID0EFRFM" xlink:type="simple">Om</abbrev> 15 EW 0.11 <abbrev xmlns:xlink="http://www.w3.org/1999/xlink" xlink:title="Weber’s length" id="ABBRID0EJRFM" xlink:type="simple">WL</abbrev> 1.92 <abbrev xmlns:xlink="http://www.w3.org/1999/xlink" xlink:title="Petiole length" id="ABBRID0ENRFM" xlink:type="simple">PL</abbrev> 0.48 <abbrev xmlns:xlink="http://www.w3.org/1999/xlink" xlink:title="Postpetiole length" id="ABBRID0ERRFM" xlink:type="simple">PPL</abbrev> 0.36 <abbrev xmlns:xlink="http://www.w3.org/1999/xlink" xlink:title="Gaster length" id="ABBRID0EVRFM" xlink:type="simple">GL</abbrev> 1.82 <abbrev xmlns:xlink="http://www.w3.org/1999/xlink" xlink:title="Hind femur length" id="ABBRID0EZRFM" xlink:type="simple">HFL</abbrev> 1.48 <abbrev xmlns:xlink="http://www.w3.org/1999/xlink" xlink:title="Pronotal width" id="ABBRID0E4RFM" xlink:type="simple">PW</abbrev> 1.08 <abbrev xmlns:xlink="http://www.w3.org/1999/xlink" xlink:title="Cephalic index worker and queen" id="ABBRID0EBSFM" xlink:type="simple">CI</abbrev> 102.27 <abbrev xmlns:xlink="http://www.w3.org/1999/xlink" xlink:title="Frontal lobe index worker and queen" id="ABBRID0EFSFM" xlink:type="simple">FLI</abbrev> 68.89 <abbrev xmlns:xlink="http://www.w3.org/1999/xlink" xlink:title="Scape index worker and queen" id="ABBRID0EJSFM" xlink:type="simple">SI</abbrev> 64.81 <abbrev xmlns:xlink="http://www.w3.org/1999/xlink" xlink:title="Ocular index" id="ABBRID0ENSFM" xlink:type="simple">OI</abbrev> 16 [N=1]</p><p>
              <bold><italic>Head.</italic></bold> Mandible with 8 teeth, dorsally striate, differing from worker. Preocular carina fading posterior to eye. Eye large, slightly convex, 15 ommatidia across largest diameter. Frontal lobe slightly more robust than in worker.</p><p>
              <bold><italic>Mesosoma.</italic></bold> Scutum in dorsal view with notauli very reduced, median mesoscutal line absent. Parapsidal lines thin, slightly curved. Scutellum in dorsal view narrowing posteriorly, posterior notch shallow. Propodeal denticles blunt and low, directed posterolaterad.</p><p>
              <bold><italic>Metasoma.</italic></bold> First gastral tergite with lateral carinae weakly to moderately developed, dorsal carinae absent, anteromedian dorsal groove visible.</p></tp:treatment-sec><tp:treatment-sec sec-type="S. saramama male" id="SECID0EGTFM"><title>
              <italic><tp:taxon-name><tp:taxon-name-part taxon-name-part-type="genus" reg="Sericomyrmex">S.</tp:taxon-name-part> <tp:taxon-name-part taxon-name-part-type="species" reg="saramama">saramama</tp:taxon-name-part></tp:taxon-name></italic> male.</title><p>Unknown.</p></tp:treatment-sec><tp:treatment-sec sec-type="description" id="SECID0EXTFM"><title>
              <italic><tp:taxon-name><tp:taxon-name-part taxon-name-part-type="genus" reg="Sericomyrmex">S.</tp:taxon-name-part> <tp:taxon-name-part taxon-name-part-type="species" reg="saramama">saramama</tp:taxon-name-part></tp:taxon-name></italic> larva description.</title><p>Setae on dorsal and lateral body surfaces and supra-antennal setae absent. Four genal setae on each side. Mandibular apical tooth divided. Labial denticles absent. First thoracic segment ventrally with multiple multi<!--PageBreak-->dentate spinules, arranged in transverse rows. Numbers of ventral setae: six on each thoracic segment, two on the abdomen (not including anal setae). Single pair of papilliform setae anterior to anal opening.</p></tp:treatment-sec><tp:treatment-sec sec-type="S. saramama geographic range" id="SECID0ELUFM"><title>
              <italic><tp:taxon-name><tp:taxon-name-part taxon-name-part-type="genus" reg="Sericomyrmex">S.</tp:taxon-name-part> <tp:taxon-name-part taxon-name-part-type="species" reg="saramama">saramama</tp:taxon-name-part></tp:taxon-name></italic> geographic range.</title><p>Colombia, Ecuador, Peru. Map: Figure <xref ref-type="fig" rid="F35">35</xref>.</p></tp:treatment-sec><tp:treatment-sec sec-type="S. saramama notes" id="SECID0EBVFM"><title>
              <italic><tp:taxon-name><tp:taxon-name-part taxon-name-part-type="genus" reg="Sericomyrmex">S.</tp:taxon-name-part> <tp:taxon-name-part taxon-name-part-type="species" reg="saramama">saramama</tp:taxon-name-part></tp:taxon-name></italic> notes.</title><p>
              <italic><tp:taxon-name><tp:taxon-name-part taxon-name-part-type="genus" reg="Sericomyrmex">S.</tp:taxon-name-part> <tp:taxon-name-part taxon-name-part-type="species" reg="saramama">saramama</tp:taxon-name-part></tp:taxon-name></italic> can be separated from the similar <italic><tp:taxon-name><tp:taxon-name-part taxon-name-part-type="genus" reg="Sericomyrmex">S.</tp:taxon-name-part> <tp:taxon-name-part taxon-name-part-type="species" reg="parvulus">parvulus</tp:taxon-name-part></tp:taxon-name></italic> and <italic><tp:taxon-name><tp:taxon-name-part taxon-name-part-type="genus" reg="Sericomyrmex">S.</tp:taxon-name-part> <tp:taxon-name-part taxon-name-part-type="species" reg="opacus">opacus</tp:taxon-name-part></tp:taxon-name></italic> by its larger size, complete frontal carinae, larger eyes that lack a white layer, and frontal lobe shape and size. The queen of <italic><tp:taxon-name><tp:taxon-name-part taxon-name-part-type="genus" reg="Sericomyrmex">S.</tp:taxon-name-part> <tp:taxon-name-part taxon-name-part-type="species" reg="saramama">saramama</tp:taxon-name-part></tp:taxon-name></italic> is similar in size to <italic><tp:taxon-name><tp:taxon-name-part taxon-name-part-type="genus" reg="Sericomyrmex">S.</tp:taxon-name-part> <tp:taxon-name-part taxon-name-part-type="species" reg="opacus">opacus</tp:taxon-name-part></tp:taxon-name></italic> and <italic><tp:taxon-name><tp:taxon-name-part taxon-name-part-type="genus" reg="Sericomyrmex">S.</tp:taxon-name-part> <tp:taxon-name-part taxon-name-part-type="species" reg="parvulus">parvulus</tp:taxon-name-part></tp:taxon-name></italic> queens, but it can be separated from them by its striate mandibles (smooth in <italic><tp:taxon-name><tp:taxon-name-part taxon-name-part-type="species" reg="parvulus">parvulus</tp:taxon-name-part></tp:taxon-name></italic> and <italic><tp:taxon-name><tp:taxon-name-part taxon-name-part-type="species" reg="opacus">opacus</tp:taxon-name-part></tp:taxon-name></italic>).</p><!--PageBreak--><p>Within-species variation includes the dorsal gastral carinae, which are robust in the Peru population but hardly visible in the Ecuador population. <italic><tp:taxon-name><tp:taxon-name-part taxon-name-part-type="genus" reg="Sericomyrmex">S.</tp:taxon-name-part> <tp:taxon-name-part taxon-name-part-type="species" reg="saramama">saramama</tp:taxon-name-part></tp:taxon-name></italic> occurs in forested habitats in Peru, Colombia, and Ecuador (Figure <xref ref-type="fig" rid="F35">35</xref>), but has never been collected in Amazonian Brazil. No other <italic><tp:taxon-name><tp:taxon-name-part taxon-name-part-type="genus" reg="Sericomyrmex">Sericomyrmex</tp:taxon-name-part></tp:taxon-name></italic> species has a similar distribution, although the known distribution could easily be an artifact of undersampling. <italic><tp:taxon-name><tp:taxon-name-part taxon-name-part-type="genus" reg="Sericomyrmex">S.</tp:taxon-name-part> <tp:taxon-name-part taxon-name-part-type="species" reg="saramama">saramama</tp:taxon-name-part></tp:taxon-name></italic> is the sister species of a clade containing <italic><tp:taxon-name><tp:taxon-name-part taxon-name-part-type="genus" reg="Sericomyrmex">S.</tp:taxon-name-part> <tp:taxon-name-part taxon-name-part-type="species" reg="maravalhas">maravalhas</tp:taxon-name-part></tp:taxon-name></italic> + <italic><tp:taxon-name><tp:taxon-name-part taxon-name-part-type="species" reg="scrobifer">scrobifer</tp:taxon-name-part></tp:taxon-name></italic>, Brazilian cerrado species that are also rarely collected (Figure <xref ref-type="fig" rid="F35">35</xref>). Together, <italic><tp:taxon-name><tp:taxon-name-part taxon-name-part-type="genus" reg="Sericomyrmex">S.</tp:taxon-name-part> <tp:taxon-name-part taxon-name-part-type="species" reg="saramama">saramama</tp:taxon-name-part></tp:taxon-name></italic> + (<italic><tp:taxon-name><tp:taxon-name-part taxon-name-part-type="genus" reg="Sericomyrmex">S.</tp:taxon-name-part> <tp:taxon-name-part taxon-name-part-type="species" reg="maravalhas">maravalhas</tp:taxon-name-part></tp:taxon-name></italic> + <italic><tp:taxon-name><tp:taxon-name-part taxon-name-part-type="genus" reg="Sericomyrmex">S.</tp:taxon-name-part> <tp:taxon-name-part taxon-name-part-type="species" reg="scrobifer">scrobifer</tp:taxon-name-part></tp:taxon-name>)</italic> form a clade that is the sister to all remaining <italic><tp:taxon-name><tp:taxon-name-part taxon-name-part-type="genus" reg="Sericomyrmex">Sericomyrmex</tp:taxon-name-part></tp:taxon-name></italic> species (Suppl. material <xref ref-type="supplementary-material" rid="S1">1</xref>). Morphologically, <italic><tp:taxon-name><tp:taxon-name-part taxon-name-part-type="genus" reg="Sericomyrmex">S.</tp:taxon-name-part> <tp:taxon-name-part taxon-name-part-type="species" reg="saramama">saramama</tp:taxon-name-part></tp:taxon-name></italic> resembles <italic><tp:taxon-name><tp:taxon-name-part taxon-name-part-type="species" reg="opacus">opacus</tp:taxon-name-part></tp:taxon-name></italic> more than its sister species. The fungal cultivar associated with this species, at least where it was collected in Peru, is a member of the diverse clade of generalized higher-attine fungi grown by species of <italic><tp:taxon-name><tp:taxon-name-part taxon-name-part-type="genus" reg="Sericomyrmex">Sericomyrmex</tp:taxon-name-part></tp:taxon-name></italic> and <italic><tp:taxon-name><tp:taxon-name-part taxon-name-part-type="genus" reg="Trachymyrmex">Trachymyrmex</tp:taxon-name-part></tp:taxon-name></italic>, but it occupies a long, separate branch from all other higher-attine cultivars (<xref ref-type="bibr" rid="B34">Ješovnik et al. 2017</xref>). <italic><tp:taxon-name><tp:taxon-name-part taxon-name-part-type="genus" reg="Sericomyrmex">S.</tp:taxon-name-part> <tp:taxon-name-part taxon-name-part-type="species" reg="saramama">saramama</tp:taxon-name-part></tp:taxon-name></italic> grows this cultivar species even when other cultivars are readily available; it was collected at the same locality in which two <italic><tp:taxon-name><tp:taxon-name-part taxon-name-part-type="genus" reg="Sericomyrmex">S.</tp:taxon-name-part> <tp:taxon-name-part taxon-name-part-type="species" reg="mayri">mayri</tp:taxon-name-part></tp:taxon-name></italic> and two <italic><tp:taxon-name><tp:taxon-name-part taxon-name-part-type="genus" reg="Sericomyrmex">S.</tp:taxon-name-part> <tp:taxon-name-part taxon-name-part-type="species" reg="parvulus">parvulus</tp:taxon-name-part></tp:taxon-name></italic> nests were growing a different fungal species, the “<tp:taxon-name><tp:taxon-name-part taxon-name-part-type="species" reg="amabilis">amabilis</tp:taxon-name-part></tp:taxon-name>-<tp:taxon-name><tp:taxon-name-part taxon-name-part-type="species" reg="mayri">mayri</tp:taxon-name-part></tp:taxon-name>” species, that is widely cultivated by <italic><tp:taxon-name><tp:taxon-name-part taxon-name-part-type="genus" reg="Sericomyrmex">Sericomyrmex</tp:taxon-name-part></tp:taxon-name></italic> species across the range of the genus.</p></tp:treatment-sec><tp:treatment-sec sec-type="S. saramama etymology" id="SECID0EU5FM"><title>
              <italic><tp:taxon-name><tp:taxon-name-part taxon-name-part-type="genus" reg="Sericomyrmex">S.</tp:taxon-name-part> <tp:taxon-name-part taxon-name-part-type="species" reg="saramama">saramama</tp:taxon-name-part></tp:taxon-name></italic> etymology.</title><p>This species is named after the Incan goddess of grain, Saramama, because the type locality is in the former Incan Empire (modern-day Peru) and because <italic><tp:taxon-name><tp:taxon-name-part taxon-name-part-type="genus" reg="Sericomyrmex">Sericomyrmex</tp:taxon-name-part></tp:taxon-name></italic> is an ant that practices agriculture. The species name is a noun in apposition.</p></tp:treatment-sec><tp:treatment-sec sec-type="material" id="SECID0EN6FM"><title>Material examined.</title><p>
              <bold>COLOMBIA</bold>: <bold>Amazonas</bold>: PNN Amacayacu, Matamata, <named-content xmlns:xlink="http://www.w3.org/1999/xlink" content-type="dwc:verbatimCoordinates" xlink:type="simple"><named-content content-type="geo-json" specific-use="{&#34;type&#34;:&#34;Point&#34;,&#34;coordinates&#34;:[-70.250000,-3.683300]}" id="NCID0E16FM" xlink:type="simple">-3.6833, -70.25</named-content></named-content>, 150m, 1 Oct 2001, D. Chota; <bold>ECUADOR: Orellana</bold>: Tiputini, Chorongo trail, <named-content xmlns:xlink="http://www.w3.org/1999/xlink" content-type="dwc:verbatimCoordinates" xlink:type="simple"><named-content content-type="geo-json" specific-use="{&#34;type&#34;:&#34;Point&#34;,&#34;coordinates&#34;:[-79.849000,-0.638200]}" id="NCID0EEAGM" xlink:type="simple">-0.6382, -79.8490</named-content></named-content>, 15 Jun 2003, N. M. Gerardo; <bold>PERU: Madre de Dios</bold>: Tambopata Reserve, <named-content xmlns:xlink="http://www.w3.org/1999/xlink" content-type="dwc:verbatimCoordinates" xlink:type="simple"><named-content content-type="geo-json" specific-use="{&#34;type&#34;:&#34;Point&#34;,&#34;coordinates&#34;:[-69.363640,-12.818670]}" id="NCID0EOAGM" xlink:type="simple">-12.81867, -69.36364</named-content></named-content>, 224m, 29 Jul 2012, A. Ješovnik.</p><fig id="F53" position="float" orientation="portrait"><label>Figure 53.</label><caption><p>
          <italic><tp:taxon-name><tp:taxon-name-part taxon-name-part-type="genus" reg="Sericomyrmex">S.</tp:taxon-name-part> <tp:taxon-name-part taxon-name-part-type="species" reg="saramama">saramama</tp:taxon-name-part></tp:taxon-name></italic> worker (<ext-link xmlns:xlink="http://www.w3.org/1999/xlink" xlink:type="simple" ext-link-type="uri" xlink:href="http://hol.osu.edu/spmInfo.html?id=USNMENT00924064">USNMENT00924064</ext-link>) and queen (<ext-link xmlns:xlink="http://www.w3.org/1999/xlink" xlink:type="simple" ext-link-type="uri" xlink:href="http://hol.osu.edu/spmInfo.html?id=USNMENT00924065">USNMENT00924065</ext-link>); head, profile and dorsal views. Worker: <bold>a</bold>, <bold>c</bold>, <bold>e</bold>. Queen: <bold>b</bold>, <bold>d</bold>, <bold>f</bold>.</p></caption><graphic xmlns:xlink="http://www.w3.org/1999/xlink" xlink:href="zookeys-670-001-g053.jpg" position="float" orientation="portrait" xlink:type="simple" id="oo_132940.jpg"/></fig><fig id="F54" position="float" orientation="portrait"><label>Figure 54.</label><caption><p>
          <italic><tp:taxon-name><tp:taxon-name-part taxon-name-part-type="genus" reg="Sericomyrmex">S.</tp:taxon-name-part> <tp:taxon-name-part taxon-name-part-type="species" reg="saramama">saramama</tp:taxon-name-part></tp:taxon-name></italic> worker (<ext-link xmlns:xlink="http://www.w3.org/1999/xlink" xlink:type="simple" ext-link-type="uri" xlink:href="http://hol.osu.edu/spmInfo.html?id=USNMENT01125262">USNMENT01125262</ext-link>), SEM images. <bold>a</bold> Head, full-face view <bold>b</bold> mandibles <bold>c</bold> metasoma, lateral view <bold>d</bold> eye.</p></caption><graphic xmlns:xlink="http://www.w3.org/1999/xlink" xlink:href="zookeys-670-001-g054.jpg" position="float" orientation="portrait" xlink:type="simple" id="oo_132942.jpg"/></fig><fig id="F55" position="float" orientation="portrait"><label>Figure 55.</label><caption><p>
          <italic><tp:taxon-name><tp:taxon-name-part taxon-name-part-type="genus" reg="Sericomyrmex">S.</tp:taxon-name-part> <tp:taxon-name-part taxon-name-part-type="species" reg="saramama">saramama</tp:taxon-name-part></tp:taxon-name></italic> larva (<ext-link xmlns:xlink="http://www.w3.org/1999/xlink" xlink:type="simple" ext-link-type="uri" xlink:href="http://hol.osu.edu/spmInfo.html?id=USNMENT01125266">USNMENT01125266</ext-link>), SEM images. <bold>a</bold> Lateral view <bold>b</bold> ventral view <bold>c</bold> head, frontodorsal view <bold>d</bold> head, lateral view <bold>e</bold> mouthparts <bold>f</bold> anal setae.</p></caption><graphic xmlns:xlink="http://www.w3.org/1999/xlink" xlink:href="zookeys-670-001-g055.jpg" position="float" orientation="portrait" xlink:type="simple" id="oo_132944.jpg"/></fig></tp:treatment-sec><tp:treatment-sec><!--Section generated to contain objects referenced in tp:taxon-treatment.--><fig id="F35" position="float" orientation="portrait"><label>Figure 35.</label><caption><p>Distribution map of <italic><tp:taxon-name><tp:taxon-name-part taxon-name-part-type="genus" reg="Sericomyrmex">S.</tp:taxon-name-part> <tp:taxon-name-part taxon-name-part-type="species" reg="maravalhas">maravalhas</tp:taxon-name-part></tp:taxon-name></italic>, <italic><tp:taxon-name><tp:taxon-name-part taxon-name-part-type="genus" reg="Sericomyrmex">S.</tp:taxon-name-part> <tp:taxon-name-part taxon-name-part-type="species" reg="saramama">saramama</tp:taxon-name-part></tp:taxon-name></italic>, and <italic><tp:taxon-name><tp:taxon-name-part taxon-name-part-type="genus" reg="Sericomyrmex">S.</tp:taxon-name-part> <tp:taxon-name-part taxon-name-part-type="species" reg="scrobifer">scrobifer</tp:taxon-name-part></tp:taxon-name></italic>.</p></caption><graphic xmlns:xlink="http://www.w3.org/1999/xlink" xlink:href="zookeys-670-001-g035.jpg" position="float" orientation="portrait" xlink:type="simple" id="oo_132902.jpg"/></fig><supplementary-material xmlns:xlink="http://www.w3.org/1999/xlink" id="S1" position="float" orientation="portrait" xlink:type="simple"><label>Supplementary material 1</label><p>Data type: Adobe PDF file</p><p>
          <bold>UCE phylogeny</bold>
        </p><p>Explanation note: The maximum-likelihood phylogeny of the 90% complete concatenated matrix containing 799 UCE loci (702,574 base pairs), adapted from <xref ref-type="bibr" rid="B34">Ješovnik et al. 2017</xref>.</p><media xlink:href="zookeys-670-001-s001.pdf" mimetype="application" mime-subtype="pdf" position="float" orientation="portrait" xlink:type="simple" id="oo_132947.pdf"/><permissions><license xlink:type="simple"><license-p>This dataset is made available under the Open Database License (http://opendatacommons.org/licenses/odbl/1.0/). The Open Database License (ODbL) is a license agreement intended to allow users to freely share, modify, and use this Dataset while maintaining this same freedom for others, provided that the original source and author(s) are credited.</license-p></license></permissions><attrib specific-use="authors">Ana Ješovnik, Ted R. Schultz</attrib></supplementary-material></tp:treatment-sec><ref-list><ref id="B34"><mixed-citation xmlns:xlink="http://www.w3.org/1999/xlink" xlink:type="simple">
          <person-group><name name-style="western"><surname>Ješovnik</surname><given-names>A</given-names></name><name name-style="western"><surname>Sosa-Calvo</surname><given-names>J</given-names></name><name name-style="western"><surname>Lloyd</surname><given-names>M</given-names></name><name name-style="western"><surname>Branstetter</surname><given-names>M</given-names></name><name name-style="western"><surname>Fernández</surname><given-names>F</given-names></name><name name-style="western"><surname>Schultz</surname><given-names>TR</given-names></name></person-group> (<year>2017</year>) Phylogenomic species delimitation and host-symbiont coevolution in the fungus-farming ant genus <italic><tp:taxon-name><tp:taxon-name-part taxon-name-part-type="genus">Sericomyrmex</tp:taxon-name-part></tp:taxon-name></italic> Mayr (<tp:taxon-name><tp:taxon-name-part taxon-name-part-type="order">Hymenoptera</tp:taxon-name-part></tp:taxon-name>: <tp:taxon-name><tp:taxon-name-part taxon-name-part-type="family">Formicidae</tp:taxon-name-part></tp:taxon-name>): Ultraconserved elements (UCEs) resolve a recent radiation. Systematic Entomology. <ext-link xlink:type="simple" ext-link-type="doi" xlink:href="10.1111/syen.12228">https://doi.org/10.1111/syen.12228</ext-link></mixed-citation></ref></ref-list></tp:taxon-treatment>
