# Supplementary material for: Revision of the fungus-farming ant genus Sericomyrmex Mayr (Hymenoptera, Formicidae, Myrmicinae)
Source: Zookeys. 2017 Apr 24;(670):1–109. doi: 10.3897/zookeys.670.11839 (PMC5523163; doi:10.3897/zookeys.670.11839)
Supplement: XML Treatment for Sericomyrmex saussurei [file zookeys.670.11839-treatment10.xml]

<!DOCTYPE tp:taxon-treatment
  PUBLIC "-//TaxonX//DTD Taxonomic Treatment Publishing DTD v0 20100105//EN" "tax-treatment-NSO.dtd">
<tp:taxon-treatment xmlns:tp="http://www.plazi.org/taxpub"><tp:treatment-meta><kwd-group><label>Taxon classification</label><kwd><named-content xmlns:xlink="http://www.w3.org/1999/xlink" content-type="kingdom">Animalia</named-content></kwd><kwd><named-content xmlns:xlink="http://www.w3.org/1999/xlink" content-type="order">Hymenoptera</named-content></kwd><kwd><named-content xmlns:xlink="http://www.w3.org/1999/xlink" content-type="family">Formicidae</named-content></kwd></kwd-group><mixed-citation publication-type="journal"><person-group><name><surname>Ješovnik</surname><given-names>Ana</given-names></name><name><surname>Schultz</surname><given-names>Ted R.</given-names></name></person-group><article-title>Revision of the fungus-farming ant genus <italic><tp:taxon-name><tp:taxon-name-part taxon-name-part-type="genus" reg="Sericomyrmex">Sericomyrmex</tp:taxon-name-part></tp:taxon-name></italic> Mayr (<tp:taxon-name><tp:taxon-name-part taxon-name-part-type="order">Hymenoptera</tp:taxon-name-part></tp:taxon-name>, <tp:taxon-name><tp:taxon-name-part taxon-name-part-type="family">Formicidae</tp:taxon-name-part></tp:taxon-name>, <tp:taxon-name><tp:taxon-name-part taxon-name-part-type="subfamily">Myrmicinae</tp:taxon-name-part></tp:taxon-name>)</article-title><source>Zookeys</source><day>24</day><month>4</month><year>2017</year><volume>2017</volume><issue>670</issue><fpage>1</fpage><lpage>109</lpage><pub-id pub-id-type="doi">10.3897/zookeys.670.11839</pub-id></mixed-citation></tp:treatment-meta><tp:nomenclature><tp:taxon-name>
              <tp:taxon-name-part taxon-name-part-type="genus" reg="Sericomyrmex">Sericomyrmex</tp:taxon-name-part>
              <tp:taxon-name-part taxon-name-part-type="species" reg="saussurei">saussurei</tp:taxon-name-part>
            </tp:taxon-name><tp:taxon-authority>Emery, 1894</tp:taxon-authority><xref ref-type="fig" rid="F56">Figures 56</xref><xref ref-type="fig" rid="F57">, 57</xref><xref ref-type="fig" rid="F58">(Worker); Figure 58</xref><xref ref-type="fig" rid="F59">(Queen and male); Figure 59</xref><xref ref-type="fig" rid="F21">(Larva); Figures 21</xref><xref ref-type="fig" rid="F60">, 60 (Map)</xref><!--PageBreak--><tp:nomenclature-citation-list><tp:nomenclature-citation><tp:taxon-name>
                  <tp:taxon-name-part taxon-name-part-type="genus" reg="Sericomyrmex">Sericomyrmex</tp:taxon-name-part> <tp:taxon-name-part taxon-name-part-type="species" reg="saussurei">saussurei</tp:taxon-name-part></tp:taxon-name><comment>Emery, 1894: 223. <italic>Holotype worker</italic>: BRAZIL, Mato Grosso, [-13, -56], ANTC25804, 1886, P. Germain (<abbrev xmlns:xlink="http://www.w3.org/1999/xlink" content-type="institution" xlink:title="Museo Civico di Storia Naturale “Giacomo Doria”, Genoa" id="ABBRID0E4GGM" xlink:type="simple">MSNG</abbrev>: 1w, USNM00445513).</comment></tp:nomenclature-citation><tp:nomenclature-citation><tp:taxon-name><tp:taxon-name-part taxon-name-part-type="genus" reg="Sericomyrmex">Sericomyrmex</tp:taxon-name-part> <tp:taxon-name-part taxon-name-part-type="species" reg="burchelli">burchelli</tp:taxon-name-part></tp:taxon-name><comment>= Forel, 1905: 183. <bold>syn. n.</bold> Type material examined: BRAZIL, Goiás [<named-content xmlns:xlink="http://www.w3.org/1999/xlink" content-type="dwc:verbatimCoordinates" xlink:type="simple"><named-content content-type="geo-json" specific-use="{&#34;type&#34;:&#34;Point&#34;,&#34;coordinates&#34;:[-50.300000,-15.900000]}" id="NCID0EWHGM" xlink:type="simple">-15.9, -50.3</named-content></named-content>], W. J. Burchell (<abbrev xmlns:xlink="http://www.w3.org/1999/xlink" content-type="institution" xlink:title="Museum d’Histoire Naturelle, Genève" id="ABBRID0E2HGM" xlink:type="simple">MHNG</abbrev>: 1q, USNM00445563; 1m, USNM00445564). </comment></tp:nomenclature-citation><tp:nomenclature-citation><tp:taxon-name><tp:taxon-name-part taxon-name-part-type="genus" reg="Sericomyrmex">Sericomyrmex</tp:taxon-name-part> <tp:taxon-name-part taxon-name-part-type="species" reg="impexus">impexus</tp:taxon-name-part></tp:taxon-name><comment>= Wheeler, 1925a: 54. <bold>syn. n.</bold> Type material examined: GUYANA, Cuyuni-Mazaruni, Kartabo [<named-content xmlns:xlink="http://www.w3.org/1999/xlink" content-type="dwc:verbatimCoordinates" xlink:type="simple"><named-content content-type="geo-json" specific-use="{&#34;type&#34;:&#34;Point&#34;,&#34;coordinates&#34;:[-58.694400,6.355100]}" id="NCID0EUIGM" xlink:type="simple">6.3551, -58.6944</named-content></named-content>], Jul-Aug 1920, W. M. M. Wheeler (<abbrev xmlns:xlink="http://www.w3.org/1999/xlink" content-type="institution" xlink:title="Museum of Comparative Zoology, Harvard University" id="ABBRID0EZIGM" xlink:type="simple">MCZ</abbrev>: 2w, <abbrev xmlns:xlink="http://www.w3.org/1999/xlink" content-type="institution" xlink:title="Museum of Comparative Zoology, Harvard University" id="ABBRID0E5IGM" xlink:type="simple">MCZ</abbrev>-ENT00021138). </comment></tp:nomenclature-citation><tp:nomenclature-citation><tp:taxon-name><tp:taxon-name-part taxon-name-part-type="genus" reg="Sericomyrmex">S.</tp:taxon-name-part> <tp:taxon-name-part taxon-name-part-type="species" reg="urichi">urichi</tp:taxon-name-part> <tp:taxon-name-part taxon-name-part-type="subspecies" reg="maracas">maracas</tp:taxon-name-part></tp:taxon-name><comment>= Weber, 1937: 395. <bold>syn. n.</bold> Type material examined: TRINIDAD AND TOBAGO, San Juan-Laventille, Maracas Valley [<named-content xmlns:xlink="http://www.w3.org/1999/xlink" content-type="dwc:verbatimCoordinates" xlink:type="simple"><named-content content-type="geo-json" specific-use="{&#34;type&#34;:&#34;Point&#34;,&#34;coordinates&#34;:[-61.430000,10.750000]}" id="NCID0E2JGM" xlink:type="simple">10.75, -61.43</named-content></named-content>], 1 Oct 1935, N. A. Weber, NAW373-1 (<abbrev xmlns:xlink="http://www.w3.org/1999/xlink" content-type="institution" xlink:title="Museum of Comparative Zoology, Harvard University" id="ABBRID0EAKGM" xlink:type="simple">MCZ</abbrev>: 2w, MCZ23048). </comment></tp:nomenclature-citation><!--PageBreak--></tp:nomenclature-citation-list></tp:nomenclature><tp:treatment-sec sec-type="S. saussurei worker diagnosis" id="SECID0EIKGM"><title>
              <italic><tp:taxon-name><tp:taxon-name-part taxon-name-part-type="genus" reg="Sericomyrmex">S.</tp:taxon-name-part> <tp:taxon-name-part taxon-name-part-type="species" reg="saussurei">saussurei</tp:taxon-name-part></tp:taxon-name></italic> worker diagnosis.</title><p>Medium-sized species; mandible usually dorsally striate, frontal carina complete; frontal lobe triangular; eye convex, moderately protruding from sides of head, covered with thick white layer; posterior cephalic emargination abruptly to gradually impressed, mesosomal tubercles from low and obtuse to well developed; first gastral tergite with lateral carinae well developed, dorsal carinae weak to well developed.</p></tp:treatment-sec><tp:treatment-sec sec-type="description" id="SECID0EZKGM"><title>
              <italic><tp:taxon-name><tp:taxon-name-part taxon-name-part-type="genus" reg="Sericomyrmex">S.</tp:taxon-name-part> <tp:taxon-name-part taxon-name-part-type="species" reg="saussurei">saussurei</tp:taxon-name-part></tp:taxon-name></italic> worker description.</title><p>Measurements in mm, range (holotype): <abbrev xmlns:xlink="http://www.w3.org/1999/xlink" xlink:title="Head width" id="ABBRID0ELLGM" xlink:type="simple">HWe</abbrev> 0.88–1.23 (0.98) <abbrev xmlns:xlink="http://www.w3.org/1999/xlink" xlink:title="Head width" id="ABBRID0EPLGM" xlink:type="simple">HW</abbrev> 0.88–1.23 (NA) <abbrev xmlns:xlink="http://www.w3.org/1999/xlink" xlink:title="Head width at the top of head" id="ABBRID0ETLGM" xlink:type="simple">HW1</abbrev> 0.82–1.32 (1) <abbrev xmlns:xlink="http://www.w3.org/1999/xlink" xlink:title="Head width posterior" id="ABBRID0EXLGM" xlink:type="simple">HW2</abbrev> 0.92–1.56 (1.13) <abbrev xmlns:xlink="http://www.w3.org/1999/xlink" xlink:title="Anterior head width most" id="ABBRID0E2LGM" xlink:type="simple">HW3</abbrev> 0.55–0.84 (0.7) <abbrev xmlns:xlink="http://www.w3.org/1999/xlink" xlink:title="Interfrontal width 1" id="ABBRID0E6LGM" xlink:type="simple">IFW1</abbrev> 0.59–0.88 (0.67) <abbrev xmlns:xlink="http://www.w3.org/1999/xlink" xlink:title="Interfrontal width 2" id="ABBRID0EDMGM" xlink:type="simple">IFW2</abbrev> 0.19–0.36 (0.24) <abbrev xmlns:xlink="http://www.w3.org/1999/xlink" xlink:title="Head length 1" id="ABBRID0EHMGM" xlink:type="simple">HL1</abbrev> 0.84–<!--PageBreak-->1.15 (0.96) <abbrev xmlns:xlink="http://www.w3.org/1999/xlink" xlink:title="Head length 2" id="ABBRID0ENMGM" xlink:type="simple">HL2</abbrev> 0.76–1.08 (0.87) <abbrev xmlns:xlink="http://www.w3.org/1999/xlink" xlink:title="Scape length" id="ABBRID0ERMGM" xlink:type="simple">SL</abbrev> 0.62–0.86 (0.73) EL 0.12–0.24 (0.14) <abbrev xmlns:xlink="http://www.w3.org/1999/xlink" xlink:title="Ommatidia count" id="ABBRID0EVMGM" xlink:type="simple">Om</abbrev> 7–11 (NA) <abbrev xmlns:xlink="http://www.w3.org/1999/xlink" xlink:title="Weber’s length" id="ABBRID0EZMGM" xlink:type="simple">WL</abbrev> 1.1–1.64 (1.35) <abbrev xmlns:xlink="http://www.w3.org/1999/xlink" xlink:title="Petiole length" id="ABBRID0E4MGM" xlink:type="simple">PL</abbrev> 0.21–0.38 (0.25) <abbrev xmlns:xlink="http://www.w3.org/1999/xlink" xlink:title="Postpetiole length" id="ABBRID0EBNGM" xlink:type="simple">PPL</abbrev> 0.15–0.3 (0.2) <abbrev xmlns:xlink="http://www.w3.org/1999/xlink" xlink:title="Gaster length" id="ABBRID0EFNGM" xlink:type="simple">GL</abbrev> 0.70–1.13 (1.13) <abbrev xmlns:xlink="http://www.w3.org/1999/xlink" xlink:title="Hind femur length" id="ABBRID0EJNGM" xlink:type="simple">HFL</abbrev> 0.75–1.38 (1.13) <abbrev xmlns:xlink="http://www.w3.org/1999/xlink" xlink:title="Pronotal width" id="ABBRID0ENNGM" xlink:type="simple">PW</abbrev> 0.61–0.85 (0.76) <abbrev xmlns:xlink="http://www.w3.org/1999/xlink" xlink:title="Cephalic index worker and queen" id="ABBRID0ERNGM" xlink:type="simple">CI</abbrev> 94–112 (102) <abbrev xmlns:xlink="http://www.w3.org/1999/xlink" xlink:title="Frontal lobe index worker and queen" id="ABBRID0EVNGM" xlink:type="simple">FLI</abbrev> 63–74 (69) <abbrev xmlns:xlink="http://www.w3.org/1999/xlink" xlink:title="Scape index worker and queen" id="ABBRID0EZNGM" xlink:type="simple">SI</abbrev> 65–81 (74) <abbrev xmlns:xlink="http://www.w3.org/1999/xlink" xlink:title="Ocular index" id="ABBRID0E4NGM" xlink:type="simple">OI</abbrev> 12–23 (15) <abbrev xmlns:xlink="http://www.w3.org/1999/xlink" xlink:title="Cephalic emargination index" id="ABBRID0EBOGM" xlink:type="simple">CEI</abbrev> 4–14 (9) [N=68]</p><p>
              <bold><italic>Pilosity.</italic></bold> Pubescence dense, often lighter than integument, appressed to decumbent. Hairs often curved, darker in color at base, yellow to gray, appressed to suberect, mostly decumbent.</p><!--PageBreak--><p>
              <bold><italic>Head.</italic></bold> In full-face view slightly broader than long (<abbrev xmlns:xlink="http://www.w3.org/1999/xlink" xlink:title="Cephalic index worker and queen" id="ABBRID0EUOGM" xlink:type="simple">CI</abbrev>=104 ± 3), posterior corner rounded to angular, posterior cephalic emargination distinct (<abbrev xmlns:xlink="http://www.w3.org/1999/xlink" xlink:title="Cephalic emargination index" id="ABBRID0EYOGM" xlink:type="simple">CEI</abbrev>=9 ± 2), gradually (Figure <xref ref-type="fig" rid="F7">7j</xref>) to abruptly (Figure <xref ref-type="fig" rid="F7">7k</xref>) impressed. Vertexal impression and frontal tumuli distinct. Mandible with 7–8 teeth, dorsally glossy and striate, sometimes striation reduced or absent (Figure <xref ref-type="fig" rid="F56">56b</xref>). Eye medium-sized (<abbrev xmlns:xlink="http://www.w3.org/1999/xlink" xlink:title="Ocular index" id="ABBRID0EIPGM" xlink:type="simple">OI</abbrev> =15 ± 1), conspicuously convex, protruding slightly from side of head in full-face view, 7–9 ommatidia across largest diameter, always covered with thick, white layer (Figure <xref ref-type="fig" rid="F6">6n–o</xref>), which makes discerning <!--PageBreak-->individual ommatidia difficult. Frontal lobe relatively wide (<abbrev xmlns:xlink="http://www.w3.org/1999/xlink" xlink:title="Frontal lobe index worker and queen" id="ABBRID0ESPGM" xlink:type="simple">FLI</abbrev>=69 ± 2), triangular, slightly laterally expanded, with posterior margin shorter than medial. Frontal carina complete, reaching posterior cephalic corner. Antennal scape relatively short (<abbrev xmlns:xlink="http://www.w3.org/1999/xlink" xlink:title="Scape index worker and queen" id="ABBRID0EWPGM" xlink:type="simple">SI</abbrev>=71 ± 2), not reaching posterior cephalic corner.</p><p>
              <bold><italic>Mesosoma.</italic></bold> Mesosomal tubercles from low and obtuse to moderately pronounced. Propodeal carinae low, reduced, sometimes with posterodorsal denticle.</p><p>
              <bold><italic>Metasoma.</italic></bold> Petiole and postpetiole with two low, short, serrate, longitudinal carinae dorsally, in petiole sometimes reduced to low denticles, best seen in dorsolateral view. Postpetiole usually with another pair of low carinae laterally. First gastral tergite with lateral carinae well developed, dorsal carinae weak to well developed.</p></tp:treatment-sec><tp:treatment-sec sec-type="description" id="SECID0EIQGM"><title>
              <italic><tp:taxon-name><tp:taxon-name-part taxon-name-part-type="genus" reg="Sericomyrmex">S.</tp:taxon-name-part> <tp:taxon-name-part taxon-name-part-type="species" reg="saussurei">saussurei</tp:taxon-name-part></tp:taxon-name></italic> queen description.</title><p>Measurements in mm, range: <abbrev xmlns:xlink="http://www.w3.org/1999/xlink" xlink:title="Head width" id="ABBRID0E1QGM" xlink:type="simple">HWe</abbrev> 1.3–1.38 <abbrev xmlns:xlink="http://www.w3.org/1999/xlink" xlink:title="Head width" id="ABBRID0E5QGM" xlink:type="simple">HW</abbrev> 1.27–1.4 <abbrev xmlns:xlink="http://www.w3.org/1999/xlink" xlink:title="Head width at the top of head" id="ABBRID0ECRGM" xlink:type="simple">HW1</abbrev> 1.4–1.46 <abbrev xmlns:xlink="http://www.w3.org/1999/xlink" xlink:title="Head width posterior" id="ABBRID0EGRGM" xlink:type="simple">HW2</abbrev> 1.49–1.56 <abbrev xmlns:xlink="http://www.w3.org/1999/xlink" xlink:title="Anterior head width most" id="ABBRID0EKRGM" xlink:type="simple">HW3</abbrev> 0.9–0.93 <abbrev xmlns:xlink="http://www.w3.org/1999/xlink" xlink:title="Interfrontal width 1" id="ABBRID0EORGM" xlink:type="simple">IFW1</abbrev> 0.95–1 <abbrev xmlns:xlink="http://www.w3.org/1999/xlink" xlink:title="Interfrontal width 2" id="ABBRID0ESRGM" xlink:type="simple">IFW2</abbrev> 0.35–0.4 <abbrev xmlns:xlink="http://www.w3.org/1999/xlink" xlink:title="Head length 1" id="ABBRID0EWRGM" xlink:type="simple">HL1</abbrev> 1.27–1.33 <abbrev xmlns:xlink="http://www.w3.org/1999/xlink" xlink:title="Head length 2" id="ABBRID0E1RGM" xlink:type="simple">HL2</abbrev> 1.18–1.25 <abbrev xmlns:xlink="http://www.w3.org/1999/xlink" xlink:title="Scape length" id="ABBRID0E5RGM" xlink:type="simple">SL</abbrev> 0.9–0.96 EL 0.23–0.29 <abbrev xmlns:xlink="http://www.w3.org/1999/xlink" xlink:title="Ommatidia count" id="ABBRID0ECSGM" xlink:type="simple">Om</abbrev> 20–24 EW 0.08–0.1 <abbrev xmlns:xlink="http://www.w3.org/1999/xlink" xlink:title="Weber’s length" id="ABBRID0EGSGM" xlink:type="simple">WL</abbrev> 2–2.16 <abbrev xmlns:xlink="http://www.w3.org/1999/xlink" xlink:title="Petiole length" id="ABBRID0EKSGM" xlink:type="simple">PL</abbrev> 0.43–0.56 <abbrev xmlns:xlink="http://www.w3.org/1999/xlink" xlink:title="Postpetiole length" id="ABBRID0EOSGM" xlink:type="simple">PPL</abbrev> 0.25–0.3 <abbrev xmlns:xlink="http://www.w3.org/1999/xlink" xlink:title="Gaster length" id="ABBRID0ESSGM" xlink:type="simple">GL</abbrev> 1.83–1.95 <abbrev xmlns:xlink="http://www.w3.org/1999/xlink" xlink:title="Hind femur length" id="ABBRID0EWSGM" xlink:type="simple">HFL</abbrev> 1.22–1.6 <abbrev xmlns:xlink="http://www.w3.org/1999/xlink" xlink:title="Pronotal width" id="ABBRID0E1SGM" xlink:type="simple">PW</abbrev> 1.15–1.2 <abbrev xmlns:xlink="http://www.w3.org/1999/xlink" xlink:title="Front wing length" id="ABBRID0E5SGM" xlink:type="simple">FWg</abbrev> 7.04–7.37 <abbrev xmlns:xlink="http://www.w3.org/1999/xlink" xlink:title="Hind wing length" id="ABBRID0ECTGM" xlink:type="simple">HWg</abbrev> 4.73–4.73 <abbrev xmlns:xlink="http://www.w3.org/1999/xlink" xlink:title="Cephalic index worker and queen" id="ABBRID0EGTGM" xlink:type="simple">CI</abbrev> 98–106 <abbrev xmlns:xlink="http://www.w3.org/1999/xlink" xlink:title="Frontal lobe index worker and queen" id="ABBRID0EKTGM" xlink:type="simple">FLI</abbrev> 70–75 <abbrev xmlns:xlink="http://www.w3.org/1999/xlink" xlink:title="Scape index worker and queen" id="ABBRID0EOTGM" xlink:type="simple">SI</abbrev> 65–72 <abbrev xmlns:xlink="http://www.w3.org/1999/xlink" xlink:title="Ocular index" id="ABBRID0ESTGM" xlink:type="simple">OI</abbrev> 17–21 [N=6].</p><p>
              <bold><italic>Head.</italic></bold> Mandible with 8–9 teeth, dorsally glossy and smooth, finely transversely striate only along masticatory margin. Preocular carina fading posterior to eyes. Eye large (<abbrev xmlns:xlink="http://www.w3.org/1999/xlink" xlink:title="Ocular index" id="ABBRID0E4TGM" xlink:type="simple">OI</abbrev>=19 ± 2), convex, partially covered with white layer, layer thinner than in workers, 20–24 ommatidia across largest diameter. Frontal lobe as in worker, antennal scape not reaching posterior cephalic corner.</p><p>
              <bold><italic>Mesosoma.</italic></bold> Scutum in dorsal view notauli faint, median mesoscutal line visible only anteriorly. Parapsidal lines thin, slightly curved. Groove separating axillae in dorsal view weakly transversely costate. Scutellum in dorsal view narrowing posteriorly, posterior margin medially with wide, shallow V-shaped notch. Propodeal carinae low, posteriorly diverging, with posterodorsal denticles.</p><p>
              <bold><italic>Metasoma.</italic></bold> First gastral tergite with lateral carinae strongly developed, dorsal carinae weak, anteromedian groove visible.</p></tp:treatment-sec><tp:treatment-sec sec-type="description" id="SECID0EPUGM"><title>
              <italic><tp:taxon-name><tp:taxon-name-part taxon-name-part-type="genus" reg="Sericomyrmex">S.</tp:taxon-name-part> <tp:taxon-name-part taxon-name-part-type="species" reg="saussurei">saussurei</tp:taxon-name-part></tp:taxon-name></italic> male description.</title><p>Measurements in mm, range: <abbrev xmlns:xlink="http://www.w3.org/1999/xlink" xlink:title="Head width" id="ABBRID0EBVGM" xlink:type="simple">HWe</abbrev> 0.74–0.9 <abbrev xmlns:xlink="http://www.w3.org/1999/xlink" xlink:title="Head width" id="ABBRID0EFVGM" xlink:type="simple">HW</abbrev> 0.62–0.7 <abbrev xmlns:xlink="http://www.w3.org/1999/xlink" xlink:title="Interfrontal width 1" id="ABBRID0EJVGM" xlink:type="simple">IFW1</abbrev> 0.3–0.32 <abbrev xmlns:xlink="http://www.w3.org/1999/xlink" xlink:title="Interfrontal width 2" id="ABBRID0ENVGM" xlink:type="simple">IFW2</abbrev> 0.16–0.19 <abbrev xmlns:xlink="http://www.w3.org/1999/xlink" xlink:title="Head length 1" id="ABBRID0ERVGM" xlink:type="simple">HL1</abbrev> 0.66–0.68 <abbrev xmlns:xlink="http://www.w3.org/1999/xlink" xlink:title="Scape length" id="ABBRID0EVVGM" xlink:type="simple">SL</abbrev> 0.65–0.74 EL 0.25–0.3 <abbrev xmlns:xlink="http://www.w3.org/1999/xlink" xlink:title="Ommatidia count" id="ABBRID0EZVGM" xlink:type="simple">Om</abbrev> 23–26 EW 0.13–0.14 <abbrev xmlns:xlink="http://www.w3.org/1999/xlink" xlink:title="Weber’s length" id="ABBRID0E4VGM" xlink:type="simple">WL</abbrev> 1.6–1.72 <abbrev xmlns:xlink="http://www.w3.org/1999/xlink" xlink:title="Petiole length" id="ABBRID0EBWGM" xlink:type="simple">PL</abbrev> 0.28–0.38 <abbrev xmlns:xlink="http://www.w3.org/1999/xlink" xlink:title="Postpetiole length" id="ABBRID0EFWGM" xlink:type="simple">PPL</abbrev> 0.18–0.22 <abbrev xmlns:xlink="http://www.w3.org/1999/xlink" xlink:title="Gaster length" id="ABBRID0EJWGM" xlink:type="simple">GL</abbrev> 1.18–1.4 <abbrev xmlns:xlink="http://www.w3.org/1999/xlink" xlink:title="Hind femur length" id="ABBRID0ENWGM" xlink:type="simple">HFL</abbrev> 1.52–1.78 <abbrev xmlns:xlink="http://www.w3.org/1999/xlink" xlink:title="Pronotal width" id="ABBRID0ERWGM" xlink:type="simple">PW</abbrev> 0.74–0.88 <abbrev xmlns:xlink="http://www.w3.org/1999/xlink" xlink:title="Interocular distance (male only)" id="ABBRID0EVWGM" xlink:type="simple">IOD</abbrev> 0.56–0.61 <abbrev xmlns:xlink="http://www.w3.org/1999/xlink" xlink:title="Front wing length" id="ABBRID0EZWGM" xlink:type="simple">FWg</abbrev> 4.73–5.23 <abbrev xmlns:xlink="http://www.w3.org/1999/xlink" xlink:title="Hind wing length" id="ABBRID0E4WGM" xlink:type="simple">HWg</abbrev> 3.15–3.4 <abbrev xmlns:xlink="http://www.w3.org/1999/xlink" xlink:title="Cephalic index worker and queen" id="ABBRID0EBXGM" xlink:type="simple">CI</abbrev> 112–133 <abbrev xmlns:xlink="http://www.w3.org/1999/xlink" xlink:title="Frontal lobe index worker and queen" id="ABBRID0EFXGM" xlink:type="simple">FLI</abbrev> 34–41 <abbrev xmlns:xlink="http://www.w3.org/1999/xlink" xlink:title="Scape index worker and queen" id="ABBRID0EJXGM" xlink:type="simple">SI</abbrev> 79–91 <abbrev xmlns:xlink="http://www.w3.org/1999/xlink" xlink:title="Ocular index" id="ABBRID0ENXGM" xlink:type="simple">OI</abbrev> 32–36 [N=6]</p><p>Head longer than broad (<abbrev xmlns:xlink="http://www.w3.org/1999/xlink" xlink:title="Cephalic index worker and queen" id="ABBRID0ETXGM" xlink:type="simple">CI</abbrev>=125 ± 7), eye large (<abbrev xmlns:xlink="http://www.w3.org/1999/xlink" xlink:title="Ocular index" id="ABBRID0EXXGM" xlink:type="simple">OI</abbrev>=34 ± 1) and convex, 23–26 ommatidia across the largest diameter. Preocular carina long, extending posteriorly almost to lateral ocellus, slightly curved medially before fading. Notauli and mesoscutal line well developed, integument surrounding parapsidal lines sometimes darker colored, groove between axillae sometimes with one short costa. Propodeum smooth, without protuberances except small spiracular tubercle. Petiole with lateral and dorsal serrate carinae, postpetiole with reduced lateral denticles.</p></tp:treatment-sec><tp:treatment-sec sec-type="S. saussurei larva" id="SECID0E2XGM"><title>
              <italic><tp:taxon-name><tp:taxon-name-part taxon-name-part-type="genus" reg="Sericomyrmex">S.</tp:taxon-name-part> <tp:taxon-name-part taxon-name-part-type="species" reg="saussurei">saussurei</tp:taxon-name-part></tp:taxon-name></italic> larva.</title><p>Around eight setae on each side of lateral and dorsal body surfaces (i.e., ~16 total). Supra-antennal setae absent. Four genal setae on each side. Mandibular apical tooth divided. Labial denticles present anterior to sericteries. First thoracic segment without multidentate spinules. Numbers of ventral setae: two on T1, <!--PageBreak-->two on T2, three on T3, and around 10 on abdomen (not including anal setae). Single pair of setae anterior to anal opening.</p></tp:treatment-sec><tp:treatment-sec sec-type="S. saussurei geographic range" id="SECID0EPYGM"><title>
              <italic><tp:taxon-name><tp:taxon-name-part taxon-name-part-type="genus" reg="Sericomyrmex">S.</tp:taxon-name-part> <tp:taxon-name-part taxon-name-part-type="species" reg="saussurei">saussurei</tp:taxon-name-part></tp:taxon-name></italic> geographic range.</title><p>Bolivia, Brazil, Ecuador, French Guiana, Guyana, Peru, Suriname, Trinidad and Tobago, Venezuela. Map: Figure <xref ref-type="fig" rid="F21">21</xref>, Figure <xref ref-type="fig" rid="F60">60</xref>.</p></tp:treatment-sec><tp:treatment-sec sec-type="S. saussurei notes" id="SECID0EJZGM"><title>
              <italic><tp:taxon-name><tp:taxon-name-part taxon-name-part-type="genus" reg="Sericomyrmex">S.</tp:taxon-name-part> <tp:taxon-name-part taxon-name-part-type="species" reg="saussurei">saussurei</tp:taxon-name-part></tp:taxon-name></italic> notes.</title><p>The species most similar to <italic><tp:taxon-name><tp:taxon-name-part taxon-name-part-type="genus" reg="Sericomyrmex">S.</tp:taxon-name-part> <tp:taxon-name-part taxon-name-part-type="species" reg="saussurei">saussurei</tp:taxon-name-part></tp:taxon-name></italic> is its sister species <italic><tp:taxon-name><tp:taxon-name-part taxon-name-part-type="genus" reg="Sericomyrmex">S.</tp:taxon-name-part> <tp:taxon-name-part taxon-name-part-type="species" reg="amabilis">amabilis</tp:taxon-name-part></tp:taxon-name></italic>, but <italic><tp:taxon-name><tp:taxon-name-part taxon-name-part-type="species" reg="amabilis">amabilis</tp:taxon-name-part></tp:taxon-name></italic> can easily be distinguished by its more or less flat eyes lacking the white layer, and usually by geography (Figure <xref ref-type="fig" rid="F21">21</xref>). <italic><tp:taxon-name><tp:taxon-name-part taxon-name-part-type="genus" reg="Sericomyrmex">S.</tp:taxon-name-part> <tp:taxon-name-part taxon-name-part-type="species" reg="mayri">mayri</tp:taxon-name-part></tp:taxon-name></italic>, which, like <italic><tp:taxon-name><tp:taxon-name-part taxon-name-part-type="genus" reg="Sericomyrmex">S.</tp:taxon-name-part> <tp:taxon-name-part taxon-name-part-type="species" reg="saussurei">saussurei</tp:taxon-name-part></tp:taxon-name></italic> has striate mandibles, is larger, has a wider head, and flat eyes without a white <!--PageBreak-->layer. The smaller species <italic><tp:taxon-name><tp:taxon-name-part taxon-name-part-type="genus" reg="Sericomyrmex">S.</tp:taxon-name-part> <tp:taxon-name-part taxon-name-part-type="species" reg="parvulus">parvulus</tp:taxon-name-part></tp:taxon-name></italic> and <italic><tp:taxon-name><tp:taxon-name-part taxon-name-part-type="genus" reg="Sericomyrmex">S.</tp:taxon-name-part> <tp:taxon-name-part taxon-name-part-type="species" reg="opacus">opacus</tp:taxon-name-part></tp:taxon-name></italic> may have a similar white layer over the eyes, but their eyes are small and flat, and the white layer is thinner than in <italic><tp:taxon-name><tp:taxon-name-part taxon-name-part-type="species" reg="saussurei">saussurei</tp:taxon-name-part></tp:taxon-name></italic>, sometimes incomplete and with individual ommatidia still distinguishable (Figure <xref ref-type="fig" rid="F6">6l–m</xref>). Also, both <italic><tp:taxon-name><tp:taxon-name-part taxon-name-part-type="species" reg="parvulus">parvulus</tp:taxon-name-part></tp:taxon-name></italic> and <italic><tp:taxon-name><tp:taxon-name-part taxon-name-part-type="species" reg="opacus">opacus</tp:taxon-name-part></tp:taxon-name></italic> have smooth mandibles. The white layer is not as distinct in the queen of <italic><tp:taxon-name><tp:taxon-name-part taxon-name-part-type="genus" reg="Sericomyrmex">S.</tp:taxon-name-part> <tp:taxon-name-part taxon-name-part-type="species" reg="saussurei">saussurei</tp:taxon-name-part></tp:taxon-name></italic>, but the combination of body size, pilosity, and frontal lobe shape are enough to separate the <italic><tp:taxon-name><tp:taxon-name-part taxon-name-part-type="genus" reg="Sericomyrmex">S.</tp:taxon-name-part> <tp:taxon-name-part taxon-name-part-type="species" reg="saussurei">saussurei</tp:taxon-name-part></tp:taxon-name></italic> queen from those of the sympatric <italic><tp:taxon-name><tp:taxon-name-part taxon-name-part-type="species" reg="mayri">mayri</tp:taxon-name-part></tp:taxon-name></italic>, <italic><tp:taxon-name><tp:taxon-name-part taxon-name-part-type="species" reg="bondari">bondari</tp:taxon-name-part></tp:taxon-name></italic>, and <italic><tp:taxon-name><tp:taxon-name-part taxon-name-part-type="species" reg="parvulus">parvulus</tp:taxon-name-part></tp:taxon-name></italic>.</p><p>Several populations of <italic><tp:taxon-name><tp:taxon-name-part taxon-name-part-type="genus" reg="Sericomyrmex">S.</tp:taxon-name-part> <tp:taxon-name-part taxon-name-part-type="species" reg="saussurei">saussurei</tp:taxon-name-part></tp:taxon-name></italic> have faintly striate or completely smooth mandibles. The atypical smooth-mandibled state was in at least one case consistent within an entire nest; all individuals in a colony collected in Viçosa (Brazil) have smooth mandibles. Individuals with intermediate states are sometimes encountered, with mandibles faintly or partly striate. Smooth-mandibled <italic><tp:taxon-name><tp:taxon-name-part taxon-name-part-type="species" reg="saussurei">saussurei</tp:taxon-name-part></tp:taxon-name></italic> are distributed more or less across the entire range of the species, but are more concentrated in eastern Brazil (Figure <xref ref-type="fig" rid="F60">60</xref>). However, in the molecular phylogeny the two forms cluster into two imperfect subclades in which some striate-mandibled forms mix with predominantly smooth-mandibled forms and vice versa, and a similar pattern is observed in principal component analyses of the morphological measurement data (Figure <xref ref-type="fig" rid="F5">5h</xref>). More data are clearly needed to determine if the smooth-mandibled variant represents a separate species. Here we choose to include both forms in a single species because they are morphologically very similar, the molecular evidence is indecisive, and this character is generally plastic (e.g., both <italic><tp:taxon-name><tp:taxon-name-part taxon-name-part-type="species" reg="amabilis">amabilis</tp:taxon-name-part></tp:taxon-name></italic> and <italic><tp:taxon-name><tp:taxon-name-part taxon-name-part-type="species" reg="mayri">mayri</tp:taxon-name-part></tp:taxon-name></italic>, which typically have striate mandibles, likewise have a few populations with smooth or smoother mandibles).</p><!--PageBreak--><p>Interestingly, the white layer on the eyes of <italic><tp:taxon-name><tp:taxon-name-part taxon-name-part-type="species" reg="saussurei">saussurei</tp:taxon-name-part></tp:taxon-name></italic> is exceptionally consistent compared to character-state distributions in other <italic><tp:taxon-name><tp:taxon-name-part taxon-name-part-type="genus" reg="Sericomyrmex">Sericomyrmex</tp:taxon-name-part></tp:taxon-name></italic> species. In fact, it is among the most consistent of all morphological characters across all <italic><tp:taxon-name><tp:taxon-name-part taxon-name-part-type="genus" reg="Sericomyrmex">Sericomyrmex</tp:taxon-name-part></tp:taxon-name></italic> species. In all specimens of <italic><tp:taxon-name><tp:taxon-name-part taxon-name-part-type="genus" reg="Sericomyrmex">S.</tp:taxon-name-part> <tp:taxon-name-part taxon-name-part-type="species" reg="saussurei">saussurei</tp:taxon-name-part></tp:taxon-name></italic> examined, from across a large geographic range (Figure <xref ref-type="fig" rid="F21">21</xref>), the eyes are convex and covered with a thick white layer. Similar white layers are also seen in <italic><tp:taxon-name><tp:taxon-name-part taxon-name-part-type="species" reg="parvulus">parvulus</tp:taxon-name-part></tp:taxon-name></italic> and <italic><tp:taxon-name><tp:taxon-name-part taxon-name-part-type="species" reg="opacus">opacus</tp:taxon-name-part></tp:taxon-name></italic>. In those species, however, the layer itself is thinner and often incomplete, and the eyes are generally smaller and flat, creating a distinctly different appearance (Figure <xref ref-type="fig" rid="F6">6l–m</xref>). Also, in both <italic><tp:taxon-name><tp:taxon-name-part taxon-name-part-type="species" reg="parvulus">parvulus</tp:taxon-name-part></tp:taxon-name></italic> and <italic><tp:taxon-name><tp:taxon-name-part taxon-name-part-type="species" reg="opacus">opacus</tp:taxon-name-part></tp:taxon-name></italic> the layer is completely absent in some individuals or populations. In the remaining species of <italic><tp:taxon-name><tp:taxon-name-part taxon-name-part-type="genus" reg="Sericomyrmex">Sericomyrmex</tp:taxon-name-part></tp:taxon-name></italic> the eyes are uncoated, without a white layer. It would be interesting to determine the biological significance of this layer and to analyze its chemical properties. Based on our SEM images it seems to be an extension of the waxy, crystal-like cuticular layer found on the integuments of workers and queens in all <italic><tp:taxon-name><tp:taxon-name-part taxon-name-part-type="genus" reg="Sericomyrmex">Sericomyrmex</tp:taxon-name-part></tp:taxon-name></italic> species (Figure <xref ref-type="fig" rid="F6">6b–c</xref>), but which is absent in males and in callow workers (Figure <xref ref-type="fig" rid="F6">6d–f</xref>), as well as in some individuals of <italic><tp:taxon-name><tp:taxon-name-part taxon-name-part-type="genus" reg="Sericomyrmex">S.</tp:taxon-name-part> <tp:taxon-name-part taxon-name-part-type="species" reg="maravalhas">maravalhas</tp:taxon-name-part></tp:taxon-name></italic>. Why this layer extends to and completely covers the eyes in some species but not others remains unknown.</p><p>
              <italic>Synonymies</italic>. No character states in <italic><tp:taxon-name><tp:taxon-name-part taxon-name-part-type="genus" reg="Sericomyrmex">S.</tp:taxon-name-part> <tp:taxon-name-part taxon-name-part-type="species" reg="impexus">impexus</tp:taxon-name-part></tp:taxon-name></italic> and <italic><tp:taxon-name><tp:taxon-name-part taxon-name-part-type="genus" reg="Sericomyrmex">S.</tp:taxon-name-part> <tp:taxon-name-part taxon-name-part-type="species" reg="urichi">urichi</tp:taxon-name-part> <tp:taxon-name-part taxon-name-part-type="subspecies" reg="maracas">maracas</tp:taxon-name-part></tp:taxon-name></italic> distinguish them from <italic><tp:taxon-name><tp:taxon-name-part taxon-name-part-type="genus" reg="Sericomyrmex">S.</tp:taxon-name-part> <tp:taxon-name-part taxon-name-part-type="species" reg="saussurei">saussurei</tp:taxon-name-part></tp:taxon-name></italic>. The two examined syntypes of <italic><tp:taxon-name><tp:taxon-name-part taxon-name-part-type="species" reg="impexus">impexus</tp:taxon-name-part></tp:taxon-name></italic> are only slightly larger in size than the single <italic><tp:taxon-name><tp:taxon-name-part taxon-name-part-type="species" reg="saussurei">saussurei</tp:taxon-name-part></tp:taxon-name></italic> type specimen, but well within the size range for the species. When describing <italic><tp:taxon-name><tp:taxon-name-part taxon-name-part-type="species" reg="impexus">impexus</tp:taxon-name-part></tp:taxon-name></italic> <xref ref-type="bibr" rid="B71">Wheeler (1925a)</xref> only distinguishes it from <italic><tp:taxon-name><tp:taxon-name-part taxon-name-part-type="species" reg="urichi">urichi</tp:taxon-name-part></tp:taxon-name></italic> and <italic><tp:taxon-name><tp:taxon-name-part taxon-name-part-type="species" reg="lutzi">lutzi</tp:taxon-name-part></tp:taxon-name></italic>. Likewise, in his description of <italic><tp:taxon-name><tp:taxon-name-part taxon-name-part-type="species" reg="urichi">urichi</tp:taxon-name-part></tp:taxon-name><tp:taxon-name><tp:taxon-name-part taxon-name-part-type="species" reg="maracas">maracas</tp:taxon-name-part></tp:taxon-name></italic> <xref ref-type="bibr" rid="B64">Weber (1937)</xref> simply lists differences from <italic><tp:taxon-name><tp:taxon-name-part taxon-name-part-type="species" reg="urichi">urichi</tp:taxon-name-part></tp:taxon-name></italic>, to which this species is not very closely related (<italic><tp:taxon-name><tp:taxon-name-part taxon-name-part-type="genus" reg="Sericomyrmex">S.</tp:taxon-name-part> <tp:taxon-name-part taxon-name-part-type="species" reg="urichi">urichi</tp:taxon-name-part></tp:taxon-name></italic> is a junior synonym of <italic><tp:taxon-name><tp:taxon-name-part taxon-name-part-type="genus" reg="Sericomyrmex">S.</tp:taxon-name-part> <tp:taxon-name-part taxon-name-part-type="species" reg="mayri">mayri</tp:taxon-name-part></tp:taxon-name></italic>). <italic><tp:taxon-name><tp:taxon-name-part taxon-name-part-type="genus" reg="Sericomyrmex">S.</tp:taxon-name-part> <tp:taxon-name-part taxon-name-part-type="species" reg="burchelli">burchelli</tp:taxon-name-part></tp:taxon-name></italic>, described only from a queen and a male, can be recognized as belonging to <italic><tp:taxon-name><tp:taxon-name-part taxon-name-part-type="species" reg="saussurei">saussurei</tp:taxon-name-part></tp:taxon-name></italic> based on morphological measurements, and in the queen also by a thin white layer partially covering the eye. <xref ref-type="bibr" rid="B25">Forel (1905)</xref> separates the queen of <italic><tp:taxon-name><tp:taxon-name-part taxon-name-part-type="species" reg="burchelli">burchelli</tp:taxon-name-part></tp:taxon-name></italic> from <italic><tp:taxon-name><tp:taxon-name-part taxon-name-part-type="species" reg="saussurei">saussurei</tp:taxon-name-part></tp:taxon-name></italic> by its sparser hair, more developed petiole and postpetiole, and less developed metanotal tubercles. However, this comparison must have been made to a<tp:taxon-name><tp:taxon-name-part taxon-name-part-type="aberration" reg="saussurei">saussurei</tp:taxon-name-part></tp:taxon-name> worker, because the queen of <italic><tp:taxon-name><tp:taxon-name-part taxon-name-part-type="genus" reg="Sericomyrmex">S.</tp:taxon-name-part> <tp:taxon-name-part taxon-name-part-type="species" reg="saussurei">saussurei</tp:taxon-name-part></tp:taxon-name></italic> was unknown prior to the present study. Consequently, <xref ref-type="bibr" rid="B25">Forel’s (1905)</xref> differences are due both to differences between the worker and queen castes as well as to observed within-species variation.</p></tp:treatment-sec><tp:treatment-sec sec-type="material" id="SECID0EILHM"><title>Material examined.</title><p>
              <bold>BOLIVIA: Santa Cruz</bold>: 10 km NW Terevinto, <named-content xmlns:xlink="http://www.w3.org/1999/xlink" content-type="dwc:verbatimCoordinates" xlink:type="simple"><named-content content-type="geo-json" specific-use="{&#34;type&#34;:&#34;Point&#34;,&#34;coordinates&#34;:[-63.450000,-17.666700]}" id="NCID0ETLHM" xlink:type="simple">-17.6667, -63.45</named-content></named-content>, 380m, 9 Dec 1993, P. S. Ward; Aserradero Moira, <named-content xmlns:xlink="http://www.w3.org/1999/xlink" content-type="dwc:verbatimCoordinates" xlink:type="simple"><named-content content-type="geo-json" specific-use="{&#34;type&#34;:&#34;Point&#34;,&#34;coordinates&#34;:[-61.200000,-14.566700]}" id="NCID0E2LHM" xlink:type="simple">-14.5667, -61.2</named-content></named-content>, 180m, 27 Nov 1993, P. S. Ward; <bold>BRAZIL: Amazonas</bold>: Floresta de Tapauá, km 4, <named-content xmlns:xlink="http://www.w3.org/1999/xlink" content-type="dwc:verbatimCoordinates" xlink:type="simple"><named-content content-type="geo-json" specific-use="{&#34;type&#34;:&#34;Point&#34;,&#34;coordinates&#34;:[-63.100000,-6.010000]}" id="NCID0EFMHM" xlink:type="simple">-6.01, -63.1</named-content></named-content>, 69m, 13 Oct 2013, I. O. Fernandes; Manaus, Br 174, Km.70, [<named-content xmlns:xlink="http://www.w3.org/1999/xlink" content-type="dwc:verbatimCoordinates" xlink:type="simple"><named-content content-type="geo-json" specific-use="{&#34;type&#34;:&#34;Point&#34;,&#34;coordinates&#34;:[-60.040000,-2.260000]}" id="NCID0ENMHM" xlink:type="simple">-2.26, -60.04</named-content></named-content>], 95m, 30 Aug 1995, H. Vasconcelos; Pres. Figueredo, I. Pe Inchado, [<named-content xmlns:xlink="http://www.w3.org/1999/xlink" content-type="dwc:verbatimCoordinates" xlink:type="simple"><named-content content-type="geo-json" specific-use="{&#34;type&#34;:&#34;Point&#34;,&#34;coordinates&#34;:[-60.020000,-2.020000]}" id="NCID0EVMHM" xlink:type="simple">-2.02, -60.02</named-content></named-content>], 26 Aug 1994, Queiroz; <bold>Bahia</bold>: CEPLAC, arboreto, <named-content xmlns:xlink="http://www.w3.org/1999/xlink" content-type="dwc:verbatimCoordinates" xlink:type="simple"><named-content content-type="geo-json" specific-use="{&#34;type&#34;:&#34;Point&#34;,&#34;coordinates&#34;:[-39.231300,-14.753500]}" id="NCID0E6MHM" xlink:type="simple">-14.7535, -39.2313</named-content></named-content>, 11 Oct 2013, J. H. C. Delabie; Ilhéus, Ponta do Ramo, Cacau 02, <named-content xmlns:xlink="http://www.w3.org/1999/xlink" content-type="dwc:verbatimCoordinates" xlink:type="simple"><named-content content-type="geo-json" specific-use="{&#34;type&#34;:&#34;Point&#34;,&#34;coordinates&#34;:[-39.061900,-14.529400]}" id="NCID0EHNHM" xlink:type="simple">-14.5294, -39.0619</named-content></named-content>, 28 Aug 1998, J. R. Maia; Itabuna, Ferradas A27, <named-content xmlns:xlink="http://www.w3.org/1999/xlink" content-type="dwc:verbatimCoordinates" xlink:type="simple"><named-content content-type="geo-json" specific-use="{&#34;type&#34;:&#34;Point&#34;,&#34;coordinates&#34;:[-39.404400,-14.825800]}" id="NCID0EPNHM" xlink:type="simple">-14.8258, -39.4044</named-content></named-content>, 21 Sep 2000, J. R. M. Santos; Itororó, <named-content xmlns:xlink="http://www.w3.org/1999/xlink" content-type="dwc:verbatimCoordinates" xlink:type="simple"><named-content content-type="geo-json" specific-use="{&#34;type&#34;:&#34;Point&#34;,&#34;coordinates&#34;:[-40.050200,-14.974400]}" id="NCID0EXNHM" xlink:type="simple">-14.9744, -40.0502</named-content></named-content>, 11 Aug 2000, J. R. M. Santos; Maraú, Fazenda Água Boa, <named-content xmlns:xlink="http://www.w3.org/1999/xlink" content-type="dwc:verbatimCoordinates" xlink:type="simple"><named-content content-type="geo-json" specific-use="{&#34;type&#34;:&#34;Point&#34;,&#34;coordinates&#34;:[-39.267200,-14.584700]}" id="NCID0E6NHM" xlink:type="simple">-14.5847, -39.2672</named-content></named-content>, 1 Jul 1997, J. R. M. Santos; Salvador, [<named-content xmlns:xlink="http://www.w3.org/1999/xlink" content-type="dwc:verbatimCoordinates" xlink:type="simple"><named-content content-type="geo-json" specific-use="{&#34;type&#34;:&#34;Point&#34;,&#34;coordinates&#34;:[-38.516700,-12.983300]}" id="NCID0EHOHM" xlink:type="simple">-12.9833, -38.5167</named-content></named-content>], 1 Oct 2012, T. S. Melo; Uruçuca, <named-content xmlns:xlink="http://www.w3.org/1999/xlink" content-type="dwc:verbatimCoordinates" xlink:type="simple"><named-content content-type="geo-json" specific-use="{&#34;type&#34;:&#34;Point&#34;,&#34;coordinates&#34;:[-39.267200,-14.584700]}" id="NCID0EPOHM" xlink:type="simple">-14.5847, -39.2672</named-content></named-content>, 16 Dec 1997, J. R. M. Santos; <bold>Goiás</bold>: Cavalcante, Serra da Contenda, <named-content xmlns:xlink="http://www.w3.org/1999/xlink" content-type="dwc:verbatimCoordinates" xlink:type="simple"><named-content content-type="geo-json" specific-use="{&#34;type&#34;:&#34;Point&#34;,&#34;coordinates&#34;:[-47.550400,-13.495100]}" id="NCID0EZOHM" xlink:type="simple">-13.4951, -47.5504</named-content></named-content>, 15 Oct 2004, R. R. Silva, B. H. Dietz; Niquelândia, <named-content xmlns:xlink="http://www.w3.org/1999/xlink" content-type="dwc:verbatimCoordinates" xlink:type="simple"><named-content content-type="geo-json" specific-use="{&#34;type&#34;:&#34;Point&#34;,&#34;coordinates&#34;:[-48.300000,-14.016600]}" id="NCID0EBPHM" xlink:type="simple">-14.0166, -48.3</named-content></named-content>, 24 Sep 1995, R. Silvestre, B. H. Dietz, <!--PageBreak-->C. R. F. Brandão; <bold>Maranhão</bold>: Bom Jardim, REBIO Gurupi Parcela 01 A2, <named-content xmlns:xlink="http://www.w3.org/1999/xlink" content-type="dwc:verbatimCoordinates" xlink:type="simple"><named-content content-type="geo-json" specific-use="{&#34;type&#34;:&#34;Point&#34;,&#34;coordinates&#34;:[-46.771200,-3.925800]}" id="NCID0ENPHM" xlink:type="simple">-3.9258, -46.7712</named-content></named-content>, 19 Sep 2014, A. Y. Harada; Estreito, Fazenda Itaueiras, <named-content xmlns:xlink="http://www.w3.org/1999/xlink" content-type="dwc:verbatimCoordinates" xlink:type="simple"><named-content content-type="geo-json" specific-use="{&#34;type&#34;:&#34;Point&#34;,&#34;coordinates&#34;:[-47.371100,-6.531700]}" id="NCID0EVPHM" xlink:type="simple">-6.5317, -47.3711</named-content></named-content>, 1 Jun 2005, R. R. Silva, R. M. Feitosa; Estreito, João Lisboa, <named-content xmlns:xlink="http://www.w3.org/1999/xlink" content-type="dwc:verbatimCoordinates" xlink:type="simple"><named-content content-type="geo-json" specific-use="{&#34;type&#34;:&#34;Point&#34;,&#34;coordinates&#34;:[-47.371100,-6.531700]}" id="NCID0E4PHM" xlink:type="simple">-6.5317, -47.3711</named-content></named-content>, 1 Jun 2005, R. R. Silva, R. M. Feitosa; <bold>Minas Gerais</bold>: Camacan, Serra Bonita, <named-content xmlns:xlink="http://www.w3.org/1999/xlink" content-type="dwc:verbatimCoordinates" xlink:type="simple"><named-content content-type="geo-json" specific-use="{&#34;type&#34;:&#34;Point&#34;,&#34;coordinates&#34;:[-39.563400,-15.390700]}" id="NCID0EHQHM" xlink:type="simple">-15.3907, -39.5634</named-content></named-content> ±6m, 789m, 20 Mar 2009, J. Sosa-Calvo; Serra de Ricardo Franco State Park, <named-content xmlns:xlink="http://www.w3.org/1999/xlink" content-type="dwc:verbatimCoordinates" xlink:type="simple"><named-content content-type="geo-json" specific-use="{&#34;type&#34;:&#34;Point&#34;,&#34;coordinates&#34;:[-60.064600,-14.907600]}" id="NCID0EPQHM" xlink:type="simple">-14.9076, -60.0646</named-content></named-content>, 200m, 7 Feb 2014, J. Maravalhas; Viçosa, Mata do Seu Nico, <named-content xmlns:xlink="http://www.w3.org/1999/xlink" content-type="dwc:verbatimCoordinates" xlink:type="simple"><named-content content-type="geo-json" specific-use="{&#34;type&#34;:&#34;Point&#34;,&#34;coordinates&#34;:[-42.833300,-20.783300]}" id="NCID0EXQHM" xlink:type="simple">-20.7833, -42.8333</named-content></named-content>, 8 May 2013, R. Jesus, J. Chaul; Viçosa, UFV Mata da Biologia, <named-content xmlns:xlink="http://www.w3.org/1999/xlink" content-type="dwc:verbatimCoordinates" xlink:type="simple"><named-content content-type="geo-json" specific-use="{&#34;type&#34;:&#34;Point&#34;,&#34;coordinates&#34;:[-42.863600,-20.757800]}" id="NCID0E6QHM" xlink:type="simple">-20.7578, -42.8636</named-content></named-content>, 10 Oct 2015, J. Chaul, S. Epifânio; <bold>Pará</bold>: Alter do Chão, <named-content xmlns:xlink="http://www.w3.org/1999/xlink" content-type="dwc:verbatimCoordinates" xlink:type="simple"><named-content content-type="geo-json" specific-use="{&#34;type&#34;:&#34;Point&#34;,&#34;coordinates&#34;:[-54.926000,-2.460700]}" id="NCID0EJRHM" xlink:type="simple">-2.4607, -54.926</named-content></named-content> ±6m, 39m, 27 Jan 2009, J. Sosa-Calvo; Goianésia, Faz. Rio Capim, [<named-content xmlns:xlink="http://www.w3.org/1999/xlink" content-type="dwc:verbatimCoordinates" xlink:type="simple"><named-content content-type="geo-json" specific-use="{&#34;type&#34;:&#34;Point&#34;,&#34;coordinates&#34;:[-49.098600,-3.838400]}" id="NCID0ERRHM" xlink:type="simple">-3.8384, -49.0986</named-content></named-content>], 16 Jun 2003, A. M. Elizabeth; Gurupá, [<named-content xmlns:xlink="http://www.w3.org/1999/xlink" content-type="dwc:verbatimCoordinates" xlink:type="simple"><named-content content-type="geo-json" specific-use="{&#34;type&#34;:&#34;Point&#34;,&#34;coordinates&#34;:[-51.700000,-1.197000]}" id="NCID0EZRHM" xlink:type="simple">-1.197, -51.7</named-content></named-content>], 18 Oct 2003, J. M. S. Vilhena; Marituba, Cacau, [<named-content xmlns:xlink="http://www.w3.org/1999/xlink" content-type="dwc:verbatimCoordinates" xlink:type="simple"><named-content content-type="geo-json" specific-use="{&#34;type&#34;:&#34;Point&#34;,&#34;coordinates&#34;:[-48.333300,-1.366600]}" id="NCID0EBSHM" xlink:type="simple">-1.3666, -48.3333</named-content></named-content>], 16 Oct 2004, J. R. M. Santos; Melgaço, Caxiuanã, ECFPn IV Transecto 9-100) Winkler #5, <named-content xmlns:xlink="http://www.w3.org/1999/xlink" content-type="dwc:verbatimCoordinates" xlink:type="simple"><named-content content-type="geo-json" specific-use="{&#34;type&#34;:&#34;Point&#34;,&#34;coordinates&#34;:[-51.423000,-1.724800]}" id="NCID0EJSHM" xlink:type="simple">-1.7248, -51.4230</named-content></named-content>, 27 Jun 2003, A. Y. Harada; Paranapuebas Palmares, Lote BPR Mensa Ponto: 35583, <named-content xmlns:xlink="http://www.w3.org/1999/xlink" content-type="dwc:verbatimCoordinates" xlink:type="simple"><named-content content-type="geo-json" specific-use="{&#34;type&#34;:&#34;Point&#34;,&#34;coordinates&#34;:[-49.832500,-5.807200]}" id="NCID0ERSHM" xlink:type="simple">-5.8072, -49.8325</named-content></named-content>, 9 Apr 2008, M. Martíns; Tailândia, Faz. Marupiara, Parcela 05, <named-content xmlns:xlink="http://www.w3.org/1999/xlink" content-type="dwc:verbatimCoordinates" xlink:type="simple"><named-content content-type="geo-json" specific-use="{&#34;type&#34;:&#34;Point&#34;,&#34;coordinates&#34;:[-48.512200,-2.812100]}" id="NCID0EZSHM" xlink:type="simple">-2.8121, -48.5122</named-content></named-content>, 25 Apr 2013, M. Tavares, A. Palmeira; <bold>Rio de Janeiro</bold>: Nova Iguaçu, ReBio Tinguá, <named-content xmlns:xlink="http://www.w3.org/1999/xlink" content-type="dwc:verbatimCoordinates" xlink:type="simple"><named-content content-type="geo-json" specific-use="{&#34;type&#34;:&#34;Point&#34;,&#34;coordinates&#34;:[-43.414100,-22.570500]}" id="NCID0EDTHM" xlink:type="simple">-22.5705, -43.4141</named-content></named-content>, 2 Feb 2002, A. Mayhe, S. Veiga-Ferreira; Restinga da Marambaia, [<named-content xmlns:xlink="http://www.w3.org/1999/xlink" content-type="dwc:verbatimCoordinates" xlink:type="simple"><named-content content-type="geo-json" specific-use="{&#34;type&#34;:&#34;Point&#34;,&#34;coordinates&#34;:[-43.953100,-23.068500]}" id="NCID0ELTHM" xlink:type="simple">-23.0685, -43.9531</named-content></named-content>], P. S. Meneguete; Teresopólis, PN Serra dos Órgãos, <named-content xmlns:xlink="http://www.w3.org/1999/xlink" content-type="dwc:verbatimCoordinates" xlink:type="simple"><named-content content-type="geo-json" specific-use="{&#34;type&#34;:&#34;Point&#34;,&#34;coordinates&#34;:[-47.371100,-6.531700]}" id="NCID0ETTHM" xlink:type="simple">-6.5317, -47.3711</named-content></named-content>, 23 Nov 1999, Racha, B. H. Dietz, Rosa; <bold>Rondônia</bold>: Jaci-Paraná, km 0, subparcela 100, <named-content xmlns:xlink="http://www.w3.org/1999/xlink" content-type="dwc:verbatimCoordinates" xlink:type="simple"><named-content content-type="geo-json" specific-use="{&#34;type&#34;:&#34;Point&#34;,&#34;coordinates&#34;:[-64.212500,-9.265600]}" id="NCID0E4THM" xlink:type="simple">-9.2656, -64.2125</named-content></named-content>, 94m, 27 Jan 2013, I. O. Fernandes; Ji- Paraná, <named-content xmlns:xlink="http://www.w3.org/1999/xlink" content-type="dwc:verbatimCoordinates" xlink:type="simple"><named-content content-type="geo-json" specific-use="{&#34;type&#34;:&#34;Point&#34;,&#34;coordinates&#34;:[-61.594700,-10.799700]}" id="NCID0EFUHM" xlink:type="simple">-10.7997, -61.5947</named-content></named-content>, 273m, 7 Oct 2008, T. R. Schultz; <bold>São Paulo</bold>: Cananéia, Ilha do Cardoso, <named-content xmlns:xlink="http://www.w3.org/1999/xlink" content-type="dwc:verbatimCoordinates" xlink:type="simple"><named-content content-type="geo-json" specific-use="{&#34;type&#34;:&#34;Point&#34;,&#34;coordinates&#34;:[-47.929800,-28.096800]}" id="NCID0EPUHM" xlink:type="simple">-28.0968, -47.9298</named-content></named-content>, 24 Dec 2002, R. R. Silva, C. R. F. Brandão, C. Scott; Jacupiranga, [<named-content xmlns:xlink="http://www.w3.org/1999/xlink" content-type="dwc:verbatimCoordinates" xlink:type="simple"><named-content content-type="geo-json" specific-use="{&#34;type&#34;:&#34;Point&#34;,&#34;coordinates&#34;:[-48.016700,-24.705500]}" id="NCID0EXUHM" xlink:type="simple">-24.7055, -48.0167</named-content></named-content>], 1 Nov 1963, F. Plaumann, C. Kempf; Jureia-Itantins, <named-content xmlns:xlink="http://www.w3.org/1999/xlink" content-type="dwc:verbatimCoordinates" xlink:type="simple"><named-content content-type="geo-json" specific-use="{&#34;type&#34;:&#34;Point&#34;,&#34;coordinates&#34;:[-47.235000,-24.544160]}" id="NCID0E6UHM" xlink:type="simple">-24.54416, -47.235</named-content></named-content>; Picinguaba, P.E. Serra do Mar, <named-content xmlns:xlink="http://www.w3.org/1999/xlink" content-type="dwc:verbatimCoordinates" xlink:type="simple"><named-content content-type="geo-json" specific-use="{&#34;type&#34;:&#34;Point&#34;,&#34;coordinates&#34;:[-44.837500,-23.336100]}" id="NCID0EHVHM" xlink:type="simple">-23.3361, -44.8375</named-content></named-content>, 1 Apr 2001, C. R. F. Brandão; <bold>Tocantins</bold>: Aguiarnopólis, <named-content xmlns:xlink="http://www.w3.org/1999/xlink" content-type="dwc:verbatimCoordinates" xlink:type="simple"><named-content content-type="geo-json" specific-use="{&#34;type&#34;:&#34;Point&#34;,&#34;coordinates&#34;:[-47.481400,-6.613700]}" id="NCID0ERVHM" xlink:type="simple">-6.6137, -47.4814</named-content></named-content>, 14 Jan 2005, R. R. Silva, R. Silvestre; Araguacema, Rio Tiririca, <named-content xmlns:xlink="http://www.w3.org/1999/xlink" content-type="dwc:verbatimCoordinates" xlink:type="simple"><named-content content-type="geo-json" specific-use="{&#34;type&#34;:&#34;Point&#34;,&#34;coordinates&#34;:[-49.667500,-8.988600]}" id="NCID0EZVHM" xlink:type="simple">-8.9886, -49.6675</named-content></named-content>, 16 Nov 2005, R. R. Silva, R. M. Feitosa; Babaçulândia, <named-content xmlns:xlink="http://www.w3.org/1999/xlink" content-type="dwc:verbatimCoordinates" xlink:type="simple"><named-content content-type="geo-json" specific-use="{&#34;type&#34;:&#34;Point&#34;,&#34;coordinates&#34;:[-47.828600,-7.087800]}" id="NCID0EBWHM" xlink:type="simple">-7.0878, -47.8286</named-content></named-content>, 10 Dec 2001, R. R. Silva, N. L. Albuquerque; Goiatins, <named-content xmlns:xlink="http://www.w3.org/1999/xlink" content-type="dwc:verbatimCoordinates" xlink:type="simple"><named-content content-type="geo-json" specific-use="{&#34;type&#34;:&#34;Point&#34;,&#34;coordinates&#34;:[-47.158600,-7.941300]}" id="NCID0EJWHM" xlink:type="simple">-7.9413, -47.1586</named-content></named-content>, 3 May 2005, R. R. Silva, B. H. Dietz; Paraná, <named-content xmlns:xlink="http://www.w3.org/1999/xlink" content-type="dwc:verbatimCoordinates" xlink:type="simple"><named-content content-type="geo-json" specific-use="{&#34;type&#34;:&#34;Point&#34;,&#34;coordinates&#34;:[-47.961800,-12.934300]}" id="NCID0ERWHM" xlink:type="simple">-12.9343, -47.9618</named-content></named-content>, 13 Oct 2004, R. R. Silva, B. H. Dietz; Recursolândia, <named-content xmlns:xlink="http://www.w3.org/1999/xlink" content-type="dwc:verbatimCoordinates" xlink:type="simple"><named-content content-type="geo-json" specific-use="{&#34;type&#34;:&#34;Point&#34;,&#34;coordinates&#34;:[-47.038800,-8.757900]}" id="NCID0EZWHM" xlink:type="simple">-8.7579, -47.0388</named-content></named-content>, 9 May 2005, R. R. Silva, B. H. Dietz; <bold>COLOMBIA: Amazonas</bold>: Leticia, Reserva Forestal Del Río Calderón, Estac. Biol. El Zafire, <named-content xmlns:xlink="http://www.w3.org/1999/xlink" content-type="dwc:verbatimCoordinates" xlink:type="simple"><named-content content-type="geo-json" specific-use="{&#34;type&#34;:&#34;Point&#34;,&#34;coordinates&#34;:[-69.912500,-4.005800]}" id="NCID0EDXHM" xlink:type="simple">-4.0058, -69.9125</named-content></named-content>, 146m, 1 Dec 2007, L.E. Franco, S. Florez; PNN Amacayacu Matamata, <named-content xmlns:xlink="http://www.w3.org/1999/xlink" content-type="dwc:verbatimCoordinates" xlink:type="simple"><named-content content-type="geo-json" specific-use="{&#34;type&#34;:&#34;Point&#34;,&#34;coordinates&#34;:[-70.250000,-3.683300]}" id="NCID0ELXHM" xlink:type="simple">-3.6833, -70.25</named-content></named-content>, 150m, 15 Oct 2000, A. Parente; <bold>Putumayo</bold>: PNN La Paya Cabaña Viviano Cocha, <named-content xmlns:xlink="http://www.w3.org/1999/xlink" content-type="dwc:verbatimCoordinates" xlink:type="simple"><named-content content-type="geo-json" specific-use="{&#34;type&#34;:&#34;Point&#34;,&#34;coordinates&#34;:[-74.966600,-0.116600]}" id="NCID0EVXHM" xlink:type="simple">-0.1166, -74.9666</named-content></named-content>, 350m, 1 Jun 2003, R. Cobete; <bold>ECUADOR: Orellana</bold>: Tiputini Biodiversity Station, <named-content xmlns:xlink="http://www.w3.org/1999/xlink" content-type="dwc:verbatimCoordinates" xlink:type="simple"><named-content content-type="geo-json" specific-use="{&#34;type&#34;:&#34;Point&#34;,&#34;coordinates&#34;:[-76.133300,-0.633300]}" id="NCID0E6XHM" xlink:type="simple">-0.6333, -76.1333</named-content></named-content>, 220m, 14 Feb 2002, K. T. Ryder Wilkie; <bold>FRENCH GUIANA: Cayenne</bold>: Kourou, <named-content xmlns:xlink="http://www.w3.org/1999/xlink" content-type="dwc:verbatimCoordinates" xlink:type="simple"><named-content content-type="geo-json" specific-use="{&#34;type&#34;:&#34;Point&#34;,&#34;coordinates&#34;:[-52.404000,5.096000]}" id="NCID0EJYHM" xlink:type="simple">5.096, -52.404</named-content></named-content>, 18 Dec 2014, M. Fichaux, Orivel; <bold>GUYANA: Potaro-Siparuni</bold>: Iwokrama, Kurapakari base camp, [<named-content xmlns:xlink="http://www.w3.org/1999/xlink" content-type="dwc:verbatimCoordinates" xlink:type="simple"><named-content content-type="geo-json" specific-use="{&#34;type&#34;:&#34;Point&#34;,&#34;coordinates&#34;:[-58.685400,4.669800]}" id="NCID0ETYHM" xlink:type="simple">4.6698, -58.6854</named-content></named-content>], 60m, 9 Apr 1996, T. R. Schultz, U. G. Mueller; <bold>Upper Takutu-Upper Essequibo</bold>: <tp:taxon-name><tp:taxon-name-part taxon-name-part-type="subclass">Acari</tp:taxon-name-part></tp:taxon-name> Mountains, nr. Romeo’s camp, <named-content xmlns:xlink="http://www.w3.org/1999/xlink" content-type="dwc:verbatimCoordinates" xlink:type="simple"><named-content content-type="geo-json" specific-use="{&#34;type&#34;:&#34;Point&#34;,&#34;coordinates&#34;:[-58.933300,1.383300]}" id="NCID0ECZHM" xlink:type="simple">1.3833, -58.9333</named-content></named-content>, 282m, 10 Oct 2006, J. Sosa-Calvo; <bold>PERU: Cajamarca</bold>: Cajamarca, 32 km W Jaen, <named-content xmlns:xlink="http://www.w3.org/1999/xlink" content-type="dwc:verbatimCoordinates" xlink:type="simple"><named-content content-type="geo-json" specific-use="{&#34;type&#34;:&#34;Point&#34;,&#34;coordinates&#34;:[-78.516700,-7.166700]}" id="NCID0EMZHM" xlink:type="simple">-7.1667, -78.5167</named-content></named-content>, 600m, 19 Jan 1955, E. I. Schlinger, E. S. Ross; <bold>Madre de Dios</bold>: PN Pampas de Heath, Río Heath, <named-content xmlns:xlink="http://www.w3.org/1999/xlink" content-type="dwc:verbatimCoordinates" xlink:type="simple"><named-content content-type="geo-json" specific-use="{&#34;type&#34;:&#34;Point&#34;,&#34;coordinates&#34;:[-68.833300,-12.833300]}" id="NCID0EWZHM" xlink:type="simple">-12.8333, -68.8333</named-content></named-content>, 26 Jul 1991, B. L. Fisher; Puerto Maldonado, Los Amigos Biol. Station, trail 3, Huangana, <named-content xmlns:xlink="http://www.w3.org/1999/xlink" content-type="dwc:verbatimCoordinates" xlink:type="simple"><named-content content-type="geo-json" specific-use="{&#34;type&#34;:&#34;Point&#34;,&#34;coordinates&#34;:[-70.100800,-12.569000]}" id="NCID0E5ZHM" xlink:type="simple">-12.569, -70.1008</named-content></named-content>, 277m, 9 Oct 2004, T. R. Schultz, J. Sosa-Calvo; Tambopata Reserve, <named-content xmlns:xlink="http://www.w3.org/1999/xlink" content-type="dwc:verbatimCoordinates" xlink:type="simple"><named-content content-type="geo-json" specific-use="{&#34;type&#34;:&#34;Point&#34;,&#34;coordinates&#34;:[-69.363600,-12.818700]}" id="NCID0EG1HM" xlink:type="simple">-12.8187, -69.3636</named-content></named-content>, 224m, 1 Aug 2012, A. Ješovnik; <bold>SURINAME: Sipaliwini</bold>: Lely Mountains, <named-content xmlns:xlink="http://www.w3.org/1999/xlink" content-type="dwc:verbatimCoordinates" xlink:type="simple"><named-content content-type="geo-json" specific-use="{&#34;type&#34;:&#34;Point&#34;,&#34;coordinates&#34;:[-55.230200,4.450700]}" id="NCID0EQ1HM" xlink:type="simple">4.4507, -55.2302</named-content></named-content>, <!--PageBreak-->550 m, 29 Oct 2005, J. Sosa-Calvo, R. Badal; Nassau Mountains, <named-content xmlns:xlink="http://www.w3.org/1999/xlink" content-type="dwc:verbatimCoordinates" xlink:type="simple"><named-content content-type="geo-json" specific-use="{&#34;type&#34;:&#34;Point&#34;,&#34;coordinates&#34;:[-54.606700,4.817200]}" id="NCID0E11HM" xlink:type="simple">4.8172, -54.6067</named-content></named-content>, 514m, 3 Nov 2005, J. Sosa-Calvo; <bold>VENEZUELA: Bolívar</bold>: Río Tawadu, Nichare Field St., <named-content xmlns:xlink="http://www.w3.org/1999/xlink" content-type="dwc:verbatimCoordinates" xlink:type="simple"><named-content content-type="geo-json" specific-use="{&#34;type&#34;:&#34;Point&#34;,&#34;coordinates&#34;:[-64.883300,6.433300]}" id="NCID0EE2HM" xlink:type="simple">6.4333, -64.8833</named-content></named-content>, 200m, 9 Feb 1966, D. M. Olson.</p><fig id="F56" position="float" orientation="portrait"><label>Figure 56.</label><caption><p>
          <italic><tp:taxon-name><tp:taxon-name-part taxon-name-part-type="genus" reg="Sericomyrmex">S.</tp:taxon-name-part> <tp:taxon-name-part taxon-name-part-type="species" reg="saussurei">saussurei</tp:taxon-name-part></tp:taxon-name></italic> worker; head, profile, and dorsal view. Striate-mandibled form (<ext-link xmlns:xlink="http://www.w3.org/1999/xlink" xlink:type="simple" ext-link-type="uri" xlink:href="http://hol.osu.edu/spmInfo.html?id=USNMENT01125217">USNMENT01125217</ext-link>) (<bold>a, c, e</bold>). Smooth-mandibled form (<ext-link xmlns:xlink="http://www.w3.org/1999/xlink" xlink:type="simple" ext-link-type="uri" xlink:href="http://hol.osu.edu/spmInfo.html?id=USNMENT01125221">USNMENT01125221</ext-link>) (<bold>b, d, f</bold>).</p></caption><graphic xmlns:xlink="http://www.w3.org/1999/xlink" xlink:href="zookeys-670-001-g056.jpg" position="float" orientation="portrait" xlink:type="simple" id="oo_132932.jpg"/></fig><fig id="F57" position="float" orientation="portrait"><label>Figure 57.</label><caption><p>
          <italic><tp:taxon-name><tp:taxon-name-part taxon-name-part-type="genus" reg="Sericomyrmex">S.</tp:taxon-name-part> <tp:taxon-name-part taxon-name-part-type="species" reg="saussurei">saussurei</tp:taxon-name-part></tp:taxon-name></italic> worker (<ext-link xmlns:xlink="http://www.w3.org/1999/xlink" xlink:type="simple" ext-link-type="uri" xlink:href="http://hol.osu.edu/spmInfo.html?id=USNMENT01126237">USNMENT01126237</ext-link>), SEM images. <bold>a</bold> Head, full-face view <bold>b</bold> mandibles <bold>c</bold> mesosoma, lateral view <bold>d</bold> metasoma, lateral view <bold>e</bold> eyes completely covered with white layer, individual ommatidia not visible <bold>f</bold> eyes with thick white layer, ommatidia visible through small holes in the layer.</p></caption><graphic xmlns:xlink="http://www.w3.org/1999/xlink" xlink:href="zookeys-670-001-g057.jpg" position="float" orientation="portrait" xlink:type="simple" id="oo_132935.jpg"/></fig><fig id="F58" position="float" orientation="portrait"><label>Figure 58.</label><caption><p>
          <italic><tp:taxon-name><tp:taxon-name-part taxon-name-part-type="genus" reg="Sericomyrmex">S.</tp:taxon-name-part> <tp:taxon-name-part taxon-name-part-type="species" reg="saussurei">saussurei</tp:taxon-name-part></tp:taxon-name></italic> queen and male; head, lateral profile, and dorsal view. Queen (<ext-link xmlns:xlink="http://www.w3.org/1999/xlink" xlink:type="simple" ext-link-type="uri" xlink:href="http://hol.osu.edu/spmInfo.html?id=USNMENT01125514">USNMENT01125514</ext-link>) (<bold>a, c, e</bold>) Male (<ext-link xmlns:xlink="http://www.w3.org/1999/xlink" xlink:type="simple" ext-link-type="uri" xlink:href="http://hol.osu.edu/spmInfo.html?id=USNMENT01125515">USNMENT01125515</ext-link>) (<bold>b, d, f</bold>).</p></caption><graphic xmlns:xlink="http://www.w3.org/1999/xlink" xlink:href="zookeys-670-001-g058.jpg" position="float" orientation="portrait" xlink:type="simple" id="oo_132937.jpg"/></fig><fig id="F59" position="float" orientation="portrait"><label>Figure 59.</label><caption><p>
          <italic><tp:taxon-name><tp:taxon-name-part taxon-name-part-type="genus" reg="Sericomyrmex">S.</tp:taxon-name-part> <tp:taxon-name-part taxon-name-part-type="species" reg="saussurei">saussurei</tp:taxon-name-part></tp:taxon-name></italic> larva (<ext-link xmlns:xlink="http://www.w3.org/1999/xlink" xlink:type="simple" ext-link-type="uri" xlink:href="http://hol.osu.edu/spmInfo.html?id=USNMENT01126236">USNMENT01126236</ext-link>), SEM images. <bold>a</bold> Lateral view <bold>b</bold> ventral view <bold>c</bold> head, frontolateral view <bold>d</bold> head, dorsal view <bold>e</bold> mouthparts <bold>f</bold> anal setae.</p></caption><graphic xmlns:xlink="http://www.w3.org/1999/xlink" xlink:href="zookeys-670-001-g059.jpg" position="float" orientation="portrait" xlink:type="simple" id="oo_132939.jpg"/></fig><fig id="F60" position="float" orientation="portrait"><label>Figure 60.</label><caption><p>Distribution map of <italic><tp:taxon-name><tp:taxon-name-part taxon-name-part-type="genus" reg="Sericomyrmex">S.</tp:taxon-name-part> <tp:taxon-name-part taxon-name-part-type="species" reg="saussurei">saussurei</tp:taxon-name-part></tp:taxon-name></italic> indicating smooth-mandibled (black triangles) and striate-mandibled (red circles) forms.</p></caption><graphic xmlns:xlink="http://www.w3.org/1999/xlink" xlink:href="zookeys-670-001-g060.jpg" position="float" orientation="portrait" xlink:type="simple" id="oo_132941.jpg"/></fig></tp:treatment-sec><tp:treatment-sec><!--Section generated to contain objects referenced in tp:taxon-treatment.--><fig id="F21" position="float" orientation="portrait"><label>Figure 21.</label><caption><p>Distribution map of <italic><tp:taxon-name><tp:taxon-name-part taxon-name-part-type="genus" reg="Sericomyrmex">S.</tp:taxon-name-part> <tp:taxon-name-part taxon-name-part-type="species" reg="amabilis">amabilis</tp:taxon-name-part></tp:taxon-name></italic> and <italic><tp:taxon-name><tp:taxon-name-part taxon-name-part-type="genus" reg="Sericomyrmex">S.</tp:taxon-name-part> <tp:taxon-name-part taxon-name-part-type="species" reg="saussurei">saussurei</tp:taxon-name-part></tp:taxon-name></italic>.</p></caption><graphic xmlns:xlink="http://www.w3.org/1999/xlink" xlink:href="zookeys-670-001-g021.jpg" position="float" orientation="portrait" xlink:type="simple" id="oo_132840.jpg"/></fig><fig id="F7" position="float" orientation="portrait"><label>Figure 7.</label><caption><p>
          <italic><tp:taxon-name><tp:taxon-name-part taxon-name-part-type="genus" reg="Sericomyrmex">Sericomyrmex</tp:taxon-name-part></tp:taxon-name></italic> worker morphology and terminology. <bold>a</bold> Head, full-face view <bold>b</bold> petiole and postpetiole, lateral view; <bold>c</bold> metasoma, lateral view. Posterior cephalic corner shapes: <bold>d</bold> acute <bold>e</bold> rectangular <bold>f</bold> rounded. Frontal lobe shapes: <bold>g</bold> trapeziform <bold>h</bold> rectangular <bold>i</bold> triangular. Posterior cephalic border shapes: <bold>j</bold> posterior cephalic border gradually impressed <bold>k</bold> posterior cephalic border abruptly impressed. Mesosoma morphology: <bold>l</bold> mesosoma, lateral view <bold>m</bold> mesosoma, dorsal view. <bold>PCC</bold> Posterior cephalic corner <bold>PCE</bold> posterior cephalic emargination <bold>Tu</bold> tumulus <bold>V</bold> vertexal impression <bold>FrC</bold> frontal carina <bold>FrL</bold> frontal lobe <bold>post</bold> posterior frontal lobe margin <bold>lat</bold> lateral frontal lobe margin <bold>med</bold> medial frontal lobe margin <bold>vs</bold> postpetiolar ventral sternite <bold>LC</bold> longitudinal lateral gastral carina <bold>DC</bold> anteromedial dorsal gastral carina <bold>IFC</bold> incomplete frontal carina <bold>CFC</bold> complete frontal carina <bold>Fe</bold> frontal lobe fenestra <bold>APT</bold> anterior pronotal tumulus <bold>LPT</bold> lateral pronotal tubercle <bold>LMT</bold> lateral mesonotal tubercle <bold>PMT</bold> posterior mesonotal tubercle.</p></caption><graphic xmlns:xlink="http://www.w3.org/1999/xlink" xlink:href="zookeys-670-001-g007.jpg" position="float" orientation="portrait" xlink:type="simple" id="oo_132782.jpg"/></fig><fig id="F6" position="float" orientation="portrait"><label>Figure 6.</label><caption><p>
          <italic><tp:taxon-name><tp:taxon-name-part taxon-name-part-type="genus" reg="Sericomyrmex">Sericomyrmex</tp:taxon-name-part></tp:taxon-name></italic> morphology, SEM images: integument, mandibles, and eyes. Integument: <bold>a</bold>, <bold>b, c</bold> adult worker integument <bold>d</bold>, <bold>e</bold> callow worker integument; <bold>f</bold> male integument. Mandibles: <bold>g</bold> smooth (<italic><tp:taxon-name><tp:taxon-name-part taxon-name-part-type="genus" reg="Sericomyrmex">S.</tp:taxon-name-part> <tp:taxon-name-part taxon-name-part-type="species" reg="parvulus">parvulus</tp:taxon-name-part></tp:taxon-name></italic> worker) <bold>MCS</bold> median clypeal seta <bold>h</bold> striate (<italic><tp:taxon-name><tp:taxon-name-part taxon-name-part-type="genus" reg="Sericomyrmex">S.</tp:taxon-name-part> <tp:taxon-name-part taxon-name-part-type="species" reg="saussurei">saussurei</tp:taxon-name-part></tp:taxon-name></italic> worker) <bold>i</bold> faintly striate (<italic><tp:taxon-name><tp:taxon-name-part taxon-name-part-type="genus" reg="Sericomyrmex">S.</tp:taxon-name-part> <tp:taxon-name-part taxon-name-part-type="species" reg="mayri">mayri</tp:taxon-name-part></tp:taxon-name></italic> callow worker). Eyes: <bold>j, k</bold> eyes without white layer; <bold>l</bold> partially covered eye (<italic><tp:taxon-name><tp:taxon-name-part taxon-name-part-type="genus" reg="Sericomyrmex">S.</tp:taxon-name-part> <tp:taxon-name-part taxon-name-part-type="species" reg="parvulus">parvulus</tp:taxon-name-part></tp:taxon-name></italic>) <bold>m</bold> completely covered eye, but individual ommatidia still discernible (<italic><tp:taxon-name><tp:taxon-name-part taxon-name-part-type="genus" reg="Sericomyrmex">S.</tp:taxon-name-part> <tp:taxon-name-part taxon-name-part-type="species" reg="opacus">opacus</tp:taxon-name-part></tp:taxon-name></italic>) <bold>n</bold> eye with thick white layer, ommatidia visible through narrow holes (<italic><tp:taxon-name><tp:taxon-name-part taxon-name-part-type="genus" reg="Sericomyrmex">S.</tp:taxon-name-part> <tp:taxon-name-part taxon-name-part-type="species" reg="saussurei">saussurei</tp:taxon-name-part></tp:taxon-name></italic>) <bold>o</bold> eye completely covered with white layer, individual ommatidia not visible (<italic><tp:taxon-name><tp:taxon-name-part taxon-name-part-type="genus" reg="Sericomyrmex">S.</tp:taxon-name-part> <tp:taxon-name-part taxon-name-part-type="species" reg="saussurei">saussurei</tp:taxon-name-part></tp:taxon-name></italic>).</p></caption><graphic xmlns:xlink="http://www.w3.org/1999/xlink" xlink:href="zookeys-670-001-g006.jpg" position="float" orientation="portrait" xlink:type="simple" id="oo_132780.jpg"/></fig><fig id="F5" position="float" orientation="portrait"><label>Figure 5.</label><caption><p>Principal component analysis of reduced data sets, scatter plots. <bold>a</bold> <italic><tp:taxon-name><tp:taxon-name-part taxon-name-part-type="genus" reg="Sericomyrmex">S.</tp:taxon-name-part> <tp:taxon-name-part taxon-name-part-type="species" reg="amabilis">amabilis</tp:taxon-name-part></tp:taxon-name></italic> and <italic><tp:taxon-name><tp:taxon-name-part taxon-name-part-type="genus" reg="Sericomyrmex">S.</tp:taxon-name-part> <tp:taxon-name-part taxon-name-part-type="species" reg="opacus">opacus</tp:taxon-name-part></tp:taxon-name></italic> <bold>b</bold> <italic><tp:taxon-name><tp:taxon-name-part taxon-name-part-type="genus" reg="Sericomyrmex">S.</tp:taxon-name-part> <tp:taxon-name-part taxon-name-part-type="species" reg="opacus">opacus</tp:taxon-name-part></tp:taxon-name></italic> and <italic><tp:taxon-name><tp:taxon-name-part taxon-name-part-type="genus" reg="Sericomyrmex">S.</tp:taxon-name-part> <tp:taxon-name-part taxon-name-part-type="species" reg="parvulus">parvulus</tp:taxon-name-part></tp:taxon-name></italic> <bold>c</bold> populations of <italic><tp:taxon-name><tp:taxon-name-part taxon-name-part-type="genus" reg="Sericomyrmex">S.</tp:taxon-name-part> <tp:taxon-name-part taxon-name-part-type="species" reg="mayri">mayri</tp:taxon-name-part></tp:taxon-name></italic> <bold>d</bold> <italic><tp:taxon-name><tp:taxon-name-part taxon-name-part-type="genus" reg="Sericomyrmex">S.</tp:taxon-name-part> <tp:taxon-name-part taxon-name-part-type="species" reg="maravalhas">maravalhas</tp:taxon-name-part></tp:taxon-name></italic> and <italic><tp:taxon-name><tp:taxon-name-part taxon-name-part-type="genus" reg="Sericomyrmex">S.</tp:taxon-name-part> <tp:taxon-name-part taxon-name-part-type="species" reg="scrobifer">scrobifer</tp:taxon-name-part></tp:taxon-name></italic> <bold>e</bold> populations of striate-mandibled <italic><tp:taxon-name><tp:taxon-name-part taxon-name-part-type="genus" reg="Sericomyrmex">S.</tp:taxon-name-part> <tp:taxon-name-part taxon-name-part-type="species" reg="amabilis">amabilis</tp:taxon-name-part></tp:taxon-name></italic> vs. smooth-mandibled (SM) <italic><tp:taxon-name><tp:taxon-name-part taxon-name-part-type="genus" reg="Sericomyrmex">S.</tp:taxon-name-part> <tp:taxon-name-part taxon-name-part-type="species" reg="amabilis">amabilis</tp:taxon-name-part></tp:taxon-name></italic> <bold>f</bold> populations of <italic><tp:taxon-name><tp:taxon-name-part taxon-name-part-type="genus" reg="Sericomyrmex">S.</tp:taxon-name-part> <tp:taxon-name-part taxon-name-part-type="species" reg="opacus">opacus</tp:taxon-name-part></tp:taxon-name></italic> <bold>g</bold> populations of typical <italic><tp:taxon-name><tp:taxon-name-part taxon-name-part-type="genus" reg="Sericomyrmex">S.</tp:taxon-name-part> <tp:taxon-name-part taxon-name-part-type="species" reg="bondari">bondari</tp:taxon-name-part></tp:taxon-name></italic> vs. reduced-hair (RH) <italic><tp:taxon-name><tp:taxon-name-part taxon-name-part-type="genus" reg="Sericomyrmex">S.</tp:taxon-name-part> <tp:taxon-name-part taxon-name-part-type="species" reg="bondari">bondari</tp:taxon-name-part></tp:taxon-name></italic> <bold>h</bold> populations striate-mandibled <italic><tp:taxon-name><tp:taxon-name-part taxon-name-part-type="genus" reg="Sericomyrmex">S.</tp:taxon-name-part> <tp:taxon-name-part taxon-name-part-type="species" reg="saussurei">saussurei</tp:taxon-name-part></tp:taxon-name></italic> vs. smooth-mandibled (SM) <italic><tp:taxon-name><tp:taxon-name-part taxon-name-part-type="genus" reg="Sericomyrmex">S.</tp:taxon-name-part> <tp:taxon-name-part taxon-name-part-type="species" reg="saussurei">saussurei</tp:taxon-name-part></tp:taxon-name></italic>.</p></caption><graphic xmlns:xlink="http://www.w3.org/1999/xlink" xlink:href="zookeys-670-001-g005.jpg" position="float" orientation="portrait" xlink:type="simple" id="oo_132778.jpg"/></fig></tp:treatment-sec><ref-list><ref id="B71"><mixed-citation xmlns:xlink="http://www.w3.org/1999/xlink" xlink:type="simple">
          <person-group><name name-style="western"><surname>Wheeler</surname><given-names>WM</given-names></name></person-group> (<year>1925a</year>) Neotropical ants in the collections of the Royal Museum of Stockholm. Arkiv för Zoologi 17A(8): 1–55.</mixed-citation></ref><ref id="B64"><mixed-citation xmlns:xlink="http://www.w3.org/1999/xlink" xlink:type="simple">
          <person-group><name name-style="western"><surname>Weber</surname><given-names>NA</given-names></name></person-group> (<year>1937</year>) <article-title>The biology of the fungus-growing ants Part 1. New forms.</article-title> <source>Revista de Entomologia</source> <volume>7</volume>(<issue>4</issue>): <fpage>378</fpage>–<lpage>40</lpage>.</mixed-citation></ref><ref id="B25"><mixed-citation xmlns:xlink="http://www.w3.org/1999/xlink" xlink:type="simple">
          <person-group><name name-style="western"><surname>Forel</surname><given-names>A</given-names></name></person-group> (<year>1905</year>) <article-title>Miscellanea myrmécologiques II.</article-title> <source>Annales de la Société Entomologique de Belgique</source> <volume>49</volume>: <fpage>155</fpage>–<lpage>185</lpage>.</mixed-citation></ref></ref-list></tp:taxon-treatment>
