# Supplementary material for: Revision of the fungus-farming ant genus Sericomyrmex Mayr (Hymenoptera, Formicidae, Myrmicinae)
Source: Zookeys. 2017 Apr 24;(670):1–109. doi: 10.3897/zookeys.670.11839 (PMC5523163; doi:10.3897/zookeys.670.11839)
Supplement: XML Treatment for Sericomyrmex scrobifer [file zookeys.670.11839-treatment11.xml]

<!DOCTYPE tp:taxon-treatment
  PUBLIC "-//TaxonX//DTD Taxonomic Treatment Publishing DTD v0 20100105//EN" "tax-treatment-NSO.dtd">
<tp:taxon-treatment xmlns:tp="http://www.plazi.org/taxpub"><tp:treatment-meta><kwd-group><label>Taxon classification</label><kwd><named-content xmlns:xlink="http://www.w3.org/1999/xlink" content-type="kingdom">Animalia</named-content></kwd><kwd><named-content xmlns:xlink="http://www.w3.org/1999/xlink" content-type="order">Hymenoptera</named-content></kwd><kwd><named-content xmlns:xlink="http://www.w3.org/1999/xlink" content-type="family">Formicidae</named-content></kwd></kwd-group><mixed-citation publication-type="journal"><person-group><name><surname>Ješovnik</surname><given-names>Ana</given-names></name><name><surname>Schultz</surname><given-names>Ted R.</given-names></name></person-group><article-title>Revision of the fungus-farming ant genus <italic><tp:taxon-name><tp:taxon-name-part taxon-name-part-type="genus" reg="Sericomyrmex">Sericomyrmex</tp:taxon-name-part></tp:taxon-name></italic> Mayr (<tp:taxon-name><tp:taxon-name-part taxon-name-part-type="order">Hymenoptera</tp:taxon-name-part></tp:taxon-name>, <tp:taxon-name><tp:taxon-name-part taxon-name-part-type="family">Formicidae</tp:taxon-name-part></tp:taxon-name>, <tp:taxon-name><tp:taxon-name-part taxon-name-part-type="subfamily">Myrmicinae</tp:taxon-name-part></tp:taxon-name>)</article-title><source>Zookeys</source><day>24</day><month>4</month><year>2017</year><volume>2017</volume><issue>670</issue><fpage>1</fpage><lpage>109</lpage><pub-id pub-id-type="doi">10.3897/zookeys.670.11839</pub-id></mixed-citation></tp:treatment-meta><tp:nomenclature><tp:taxon-name>
              <tp:taxon-name-part taxon-name-part-type="genus" reg="Sericomyrmex">Sericomyrmex</tp:taxon-name-part>
              <tp:taxon-name-part taxon-name-part-type="species" reg="scrobifer">scrobifer</tp:taxon-name-part>
            </tp:taxon-name><tp:taxon-authority>Forel, 1911</tp:taxon-authority><xref ref-type="fig" rid="F61">Figures 61</xref><xref ref-type="fig" rid="F62">, 62</xref><xref ref-type="fig" rid="F35">(Worker); Figure 35 (Map)</xref><tp:nomenclature-citation-list><tp:nomenclature-citation><tp:taxon-name>
                  <tp:taxon-name-part taxon-name-part-type="genus" reg="Sericomyrmex">Sericomyrmex</tp:taxon-name-part> <tp:taxon-name-part taxon-name-part-type="species" reg="scrobifer">scrobifer</tp:taxon-name-part></tp:taxon-name><comment>Forel, 1911: 296. <tp:taxon-name><tp:taxon-name-part taxon-name-part-type="genus" reg="Lectotype">Lectotype</tp:taxon-name-part> <tp:taxon-name-part taxon-name-part-type="species" reg="worker">worker</tp:taxon-name-part></tp:taxon-name> (here designated): BRAZIL, São Paulo,Ypiranga, [<named-content xmlns:xlink="http://www.w3.org/1999/xlink" content-type="dwc:verbatimCoordinates" xlink:type="simple"><named-content content-type="geo-json" specific-use="{&#34;type&#34;:&#34;Point&#34;,&#34;coordinates&#34;:[-46.600000,-23.500000]}" id="NCID0ELDIM" xlink:type="simple">-23.5, -46.6</named-content></named-content>], ANTC35980, Luederwaldt (<abbrev xmlns:xlink="http://www.w3.org/1999/xlink" content-type="institution" xlink:title="Naturhistorisches Museum, Basel" id="ABBRID0EQDIM" xlink:type="simple">NHMB</abbrev>, 1w, <ext-link xmlns:xlink="http://www.w3.org/1999/xlink" xlink:type="simple" ext-link-type="uri" xlink:href="http://data.antweb.org/specimen/CASENT0912518">CASENT0912518</ext-link>). <italic>Paralectotypes</italic>: same data as lectotype (<abbrev xmlns:xlink="http://www.w3.org/1999/xlink" content-type="institution" xlink:title="Museum d’Histoire Naturelle, Genève" id="ABBRID0E3DIM" xlink:type="simple">MHNG</abbrev>: 3w, <ext-link xmlns:xlink="http://www.w3.org/1999/xlink" xlink:type="simple" ext-link-type="uri" xlink:href="http://hol.osu.edu/spmInfo.html?id=USNMENT00445578">USNMENT00445578</ext-link>).</comment></tp:nomenclature-citation></tp:nomenclature-citation-list></tp:nomenclature><tp:treatment-sec sec-type="S. scrobifer worker diagnosis" id="SECID0EGEIM"><title>
              <italic><tp:taxon-name><tp:taxon-name-part taxon-name-part-type="genus" reg="Sericomyrmex">S.</tp:taxon-name-part> <tp:taxon-name-part taxon-name-part-type="species" reg="scrobifer">scrobifer</tp:taxon-name-part></tp:taxon-name></italic> worker diagnosis.</title><p>Medium-sized species; mandible dorsally smooth and glossy; frontal lobe robust, wide, trapeziform to rectangular; frontal carina strongly developed; eye large, convex, protruding laterally in full-face view, lateral mesonotal tubercles sharp, first gastral tergite with both lateral and dorsal carinae strongly developed.</p></tp:treatment-sec><tp:treatment-sec sec-type="description" id="SECID0EXEIM"><title>
              <italic><tp:taxon-name><tp:taxon-name-part taxon-name-part-type="genus" reg="Sericomyrmex">S.</tp:taxon-name-part> <tp:taxon-name-part taxon-name-part-type="species" reg="scrobifer">scrobifer</tp:taxon-name-part></tp:taxon-name></italic> worker description.</title><p>Measurements in mm, range (lectotype): <abbrev xmlns:xlink="http://www.w3.org/1999/xlink" xlink:title="Head width" id="ABBRID0EJFIM" xlink:type="simple">HWe</abbrev> 0.83–1.12 (1) <abbrev xmlns:xlink="http://www.w3.org/1999/xlink" xlink:title="Head width" id="ABBRID0ENFIM" xlink:type="simple">HW</abbrev> 0.78–1.05 (NA) <abbrev xmlns:xlink="http://www.w3.org/1999/xlink" xlink:title="Head width at the top of head" id="ABBRID0ERFIM" xlink:type="simple">HW1</abbrev> 0.83–1.13 (1.03) <abbrev xmlns:xlink="http://www.w3.org/1999/xlink" xlink:title="Head width posterior" id="ABBRID0EVFIM" xlink:type="simple">HW2</abbrev> 0.88–1.2 (1.1) <!--PageBreak--><abbrev xmlns:xlink="http://www.w3.org/1999/xlink" xlink:title="Anterior head width most" id="ABBRID0E1FIM" xlink:type="simple">HW3</abbrev> 0.55–0.85 (0.7) <abbrev xmlns:xlink="http://www.w3.org/1999/xlink" xlink:title="Interfrontal width 1" id="ABBRID0E5FIM" xlink:type="simple">IFW1</abbrev> 0.66–0.84 (0.78) <abbrev xmlns:xlink="http://www.w3.org/1999/xlink" xlink:title="Interfrontal width 2" id="ABBRID0ECGIM" xlink:type="simple">IFW2</abbrev> 0.22–0.32 (0.22) <abbrev xmlns:xlink="http://www.w3.org/1999/xlink" xlink:title="Head length 1" id="ABBRID0EGGIM" xlink:type="simple">HL1</abbrev> 0.8–1.1 (1) <abbrev xmlns:xlink="http://www.w3.org/1999/xlink" xlink:title="Head length 2" id="ABBRID0EKGIM" xlink:type="simple">HL2</abbrev> 0.7–0.98 (0.9) <abbrev xmlns:xlink="http://www.w3.org/1999/xlink" xlink:title="Scape length" id="ABBRID0EOGIM" xlink:type="simple">SL</abbrev> 0.62–0.78 (0.68) EL 0.15–0.24 (0.17) <abbrev xmlns:xlink="http://www.w3.org/1999/xlink" xlink:title="Ommatidia count" id="ABBRID0ESGIM" xlink:type="simple">Om</abbrev> 10–14 (13) <abbrev xmlns:xlink="http://www.w3.org/1999/xlink" xlink:title="Weber’s length" id="ABBRID0EWGIM" xlink:type="simple">WL</abbrev> 1.12–1.4 (1.25) <abbrev xmlns:xlink="http://www.w3.org/1999/xlink" xlink:title="Petiole length" id="ABBRID0E1GIM" xlink:type="simple">PL</abbrev> 0.24–0.38 (0.24) <abbrev xmlns:xlink="http://www.w3.org/1999/xlink" xlink:title="Postpetiole length" id="ABBRID0E5GIM" xlink:type="simple">PPL</abbrev> 0.2–0.28 (0.25) <abbrev xmlns:xlink="http://www.w3.org/1999/xlink" xlink:title="Gaster length" id="ABBRID0ECHIM" xlink:type="simple">GL</abbrev> 0.74–1.68 (0.95) <abbrev xmlns:xlink="http://www.w3.org/1999/xlink" xlink:title="Hind femur length" id="ABBRID0EGHIM" xlink:type="simple">HFL</abbrev> 0.93–1.26 (1.07) <abbrev xmlns:xlink="http://www.w3.org/1999/xlink" xlink:title="Pronotal width" id="ABBRID0EKHIM" xlink:type="simple">PW</abbrev> 0.63–0.8 (0.7) <abbrev xmlns:xlink="http://www.w3.org/1999/xlink" xlink:title="Cephalic index worker and queen" id="ABBRID0EOHIM" xlink:type="simple">CI</abbrev> 97–111 (100) <abbrev xmlns:xlink="http://www.w3.org/1999/xlink" xlink:title="Frontal lobe index worker and queen" id="ABBRID0ESHIM" xlink:type="simple">FLI</abbrev> 72–83 (78) <abbrev xmlns:xlink="http://www.w3.org/1999/xlink" xlink:title="Scape index worker and queen" id="ABBRID0EWHIM" xlink:type="simple">SI</abbrev> 62–77 (68) <abbrev xmlns:xlink="http://www.w3.org/1999/xlink" xlink:title="Ocular index" id="ABBRID0E1HIM" xlink:type="simple">OI</abbrev> 16–23 (17) <abbrev xmlns:xlink="http://www.w3.org/1999/xlink" xlink:title="Cephalic emargination index" id="ABBRID0E5HIM" xlink:type="simple">CEI</abbrev> 8–15 (10) [N=31]</p><p>
              <bold><italic>Pilosity.</italic></bold> Pubescence dense, often lighter than integument, appressed to decumbent. Setae often curved, darker in color at base, appressed to suberect, mostly decumbent.</p><p>
              <bold><italic>Head.</italic></bold> In full-face view slightly broader than long (<abbrev xmlns:xlink="http://www.w3.org/1999/xlink" xlink:title="Cephalic index worker and queen" id="ABBRID0EQIIM" xlink:type="simple">CI</abbrev>=104 ± 3), posterior corner angular to acute. Lateral margin of head straight to slightly convex, posterior cephalic emargination distinct, relatively deep (<abbrev xmlns:xlink="http://www.w3.org/1999/xlink" xlink:title="Cephalic emargination index" id="ABBRID0EUIIM" xlink:type="simple">CEI</abbrev>=11 ± 1), gradually impressed. Vertexal impression usually distinct, frontal tumuli faint. Mandible with 7–8 teeth, dorsally smooth and glossy, finely transversely striate only along masticatory margin. Eye large (<abbrev xmlns:xlink="http://www.w3.org/1999/xlink" xlink:title="Ocular index" id="ABBRID0EYIIM" xlink:type="simple">OI</abbrev>=20 ± 2), distinctly convex, protruding from sides of head in full-face view, without white layer, 10–14 ommatidia across largest diameter. Frontal lobe wide (<abbrev xmlns:xlink="http://www.w3.org/1999/xlink" xlink:title="Frontal lobe index worker and queen" id="ABBRID0E3IIM" xlink:type="simple">FLI</abbrev>=76 ± 3), laterally expanded, trapeziform to rectangular, posterior margin as long as medial, slightly shorter in some specimens, lateral margin sometimes mildly concave and serrate (Figure <xref ref-type="fig" rid="F61">61b</xref>). Frontal carina robust, complete, straight to slightly curved laterally. Antennal scape relatively short, not reaching posterior cephalic corner (<abbrev xmlns:xlink="http://www.w3.org/1999/xlink" xlink:title="Scape index worker and queen" id="ABBRID0EEJIM" xlink:type="simple">SI</abbrev>=70 ± 3).</p><!--PageBreak--><p>
              <bold><italic>Mesosoma.</italic></bold> Lateral mesonotal tubercles well developed, acute, sometimes weakly tuberculate apically. Propodeal carinae low, sometimes serrate, with low posterodorsal denticles.</p><p>
              <bold><italic>Metasoma.</italic></bold> Petiole with two low, reduced dorsal denticles, node of postpetiole with two faint, short dorsal carinae, and two low lateral carinae, best seen in dorsolateral view. Postpetiole in dorsal view sometimes slightly posteriorly emarginate. First gastral tergite with lateral and dorsal carinae strongly developed.</p></tp:treatment-sec><tp:treatment-sec sec-type="S. scrobifer queen, male, and larva" id="SECID0EXJIM"><title>
              <italic><tp:taxon-name><tp:taxon-name-part taxon-name-part-type="genus" reg="Sericomyrmex">S.</tp:taxon-name-part> <tp:taxon-name-part taxon-name-part-type="species" reg="scrobifer">scrobifer</tp:taxon-name-part></tp:taxon-name></italic> queen, male, and larva.</title><p>Unknown.</p></tp:treatment-sec><tp:treatment-sec sec-type="S. scrobifer geographic range" id="SECID0EIKIM"><title>
              <italic><tp:taxon-name><tp:taxon-name-part taxon-name-part-type="genus" reg="Sericomyrmex">S.</tp:taxon-name-part> <tp:taxon-name-part taxon-name-part-type="species" reg="scrobifer">scrobifer</tp:taxon-name-part></tp:taxon-name></italic> geographic range.</title><p>Brazil, Paraguay. Map: Figure <xref ref-type="fig" rid="F35">35</xref>.</p></tp:treatment-sec><tp:treatment-sec sec-type="S. scrobifer notes" id="SECID0E5KIM"><title>
              <italic><tp:taxon-name><tp:taxon-name-part taxon-name-part-type="genus" reg="Sericomyrmex">S.</tp:taxon-name-part> <tp:taxon-name-part taxon-name-part-type="species" reg="scrobifer">scrobifer</tp:taxon-name-part></tp:taxon-name></italic> notes.</title><p>
              <italic><tp:taxon-name><tp:taxon-name-part taxon-name-part-type="genus" reg="Sericomyrmex">S.</tp:taxon-name-part> <tp:taxon-name-part taxon-name-part-type="species" reg="scrobifer">scrobifer</tp:taxon-name-part></tp:taxon-name></italic> is most similar to its sister species, <italic><tp:taxon-name><tp:taxon-name-part taxon-name-part-type="genus" reg="Sericomyrmex">S.</tp:taxon-name-part> <tp:taxon-name-part taxon-name-part-type="species" reg="maravalhas">maravalhas</tp:taxon-name-part></tp:taxon-name></italic>, from which <italic><tp:taxon-name><tp:taxon-name-part taxon-name-part-type="species" reg="scrobifer">scrobifer</tp:taxon-name-part></tp:taxon-name></italic> can be separated by its larger size; much wider, trapeziform frontal lobes; larger, more protruding eyes; and stronger frontal carinae. The combination of large eyes, trapeziform frontal lobes, and four carinae on the gaster will separate it from all other <italic><tp:taxon-name><tp:taxon-name-part taxon-name-part-type="genus" reg="Sericomyrmex">Sericomyrmex</tp:taxon-name-part></tp:taxon-name></italic> species. Smaller individuals can have less pronounced mesonotal tubercles and weaker dorsal and lateral gastral carinae.</p></tp:treatment-sec><tp:treatment-sec sec-type="material" id="SECID0EXMIM"><title>
              <italic><tp:taxon-name><tp:taxon-name-part taxon-name-part-type="genus" reg="Sericomyrmex">S.</tp:taxon-name-part> <tp:taxon-name-part taxon-name-part-type="species" reg="scrobifer">scrobifer</tp:taxon-name-part></tp:taxon-name></italic> material examined.</title><p>
              <bold>BRAZIL: Bahia</bold>: Vitória da Conquista, <named-content xmlns:xlink="http://www.w3.org/1999/xlink" content-type="dwc:verbatimCoordinates" xlink:type="simple"><named-content content-type="geo-json" specific-use="{&#34;type&#34;:&#34;Point&#34;,&#34;coordinates&#34;:[-40.840000,-14.840000]}" id="NCID0EONIM" xlink:type="simple">-14.84, -40.84</named-content></named-content>, 27 Jan 1997, J. H. C. Delabie; <bold>Goiás</bold>: Faz. Cachoeirinha, Jataí, [<named-content xmlns:xlink="http://www.w3.org/1999/xlink" content-type="dwc:verbatimCoordinates" xlink:type="simple"><named-content content-type="geo-json" specific-use="{&#34;type&#34;:&#34;Point&#34;,&#34;coordinates&#34;:[-51.700000,-17.890000]}" id="NCID0EYNIM" xlink:type="simple">-17.89, -51.70</named-content></named-content>], 28 Oct 1962, Exp. Dep. Zool.; <bold>Mato Grosso</bold>: Utiariti, Rio Papagaio, [<named-content xmlns:xlink="http://www.w3.org/1999/xlink" content-type="dwc:verbatimCoordinates" xlink:type="simple"><named-content content-type="geo-json" specific-use="{&#34;type&#34;:&#34;Point&#34;,&#34;coordinates&#34;:[-58.280000,-13.030000]}" id="NCID0ECOIM" xlink:type="simple">-13.03, -58.28</named-content></named-content>], 23 Oct 1966, Lenko, Pereira; <bold>Minas Gerais</bold>: Santana do Riacho, <named-content xmlns:xlink="http://www.w3.org/1999/xlink" content-type="dwc:verbatimCoordinates" xlink:type="simple"><named-content content-type="geo-json" specific-use="{&#34;type&#34;:&#34;Point&#34;,&#34;coordinates&#34;:[-43.720000,-19.170000]}" id="NCID0EMOIM" xlink:type="simple">-19.17, -43.72</named-content></named-content>, 19 Feb 2001, S. M. Soares; Uberlândia, Clube Caça, Pesca, [<named-content xmlns:xlink="http://www.w3.org/1999/xlink" content-type="dwc:verbatimCoordinates" xlink:type="simple"><named-content content-type="geo-json" specific-use="{&#34;type&#34;:&#34;Point&#34;,&#34;coordinates&#34;:[-48.280000,-18.970000]}" id="NCID0EUOIM" xlink:type="simple">-18.97, -48.28</named-content></named-content>], 14 Sep 2007, R. M. Feitosa; Uberlândia, Panga, <named-content xmlns:xlink="http://www.w3.org/1999/xlink" content-type="dwc:verbatimCoordinates" xlink:type="simple"><named-content content-type="geo-json" specific-use="{&#34;type&#34;:&#34;Point&#34;,&#34;coordinates&#34;:[-48.383300,-19.166700]}" id="NCID0E3OIM" xlink:type="simple">-19.1667, -48.3833</named-content></named-content>, 816m, 2 Sep 2008, T. R. Schultz; <bold>Paraná</bold>: Jaguariaíva, <named-content xmlns:xlink="http://www.w3.org/1999/xlink" content-type="dwc:verbatimCoordinates" xlink:type="simple"><named-content content-type="geo-json" specific-use="{&#34;type&#34;:&#34;Point&#34;,&#34;coordinates&#34;:[-49.667000,-24.168000]}" id="NCID0EGPIM" xlink:type="simple">-24.168, -49.667</named-content></named-content>, 804m, 15 Jan 2015; <bold>Piaui</bold>: Rio Uruçuí-Preto, [<named-content xmlns:xlink="http://www.w3.org/1999/xlink" content-type="dwc:verbatimCoordinates" xlink:type="simple"><named-content content-type="geo-json" specific-use="{&#34;type&#34;:&#34;Point&#34;,&#34;coordinates&#34;:[-44.616800,-7.343100]}" id="NCID0EQPIM" xlink:type="simple">-7.3431, -44.6168</named-content></named-content>], 20 Feb 1976, R. Negrett; <bold>São Paulo</bold>: São Paulo, [<named-content xmlns:xlink="http://www.w3.org/1999/xlink" content-type="dwc:verbatimCoordinates" xlink:type="simple"><named-content content-type="geo-json" specific-use="{&#34;type&#34;:&#34;Point&#34;,&#34;coordinates&#34;:[-48.500000,-21.800000]}" id="NCID0E1PIM" xlink:type="simple">-21.8, -48.5</named-content></named-content>], 26 May 1905, N. A. Weber; Agudos, [<named-content xmlns:xlink="http://www.w3.org/1999/xlink" content-type="dwc:verbatimCoordinates" xlink:type="simple"><named-content content-type="geo-json" specific-use="{&#34;type&#34;:&#34;Point&#34;,&#34;coordinates&#34;:[-48.970000,-22.460000]}" id="NCID0ECQIM" xlink:type="simple">-22.46, -48.97</named-content></named-content>], 27 Apr 1952, W. W. Kempf; Faz. Itaquerê, Boa Esperança do Sul, [<named-content xmlns:xlink="http://www.w3.org/1999/xlink" content-type="dwc:verbatimCoordinates" xlink:type="simple"><named-content content-type="geo-json" specific-use="{&#34;type&#34;:&#34;Point&#34;,&#34;coordinates&#34;:[-48.388100,-21.980200]}" id="NCID0EKQIM" xlink:type="simple">-21.9802, -48.3881</named-content></named-content>], 25 Jan 1964, K. Lenko; Mogi Guaçu, <named-content xmlns:xlink="http://www.w3.org/1999/xlink" content-type="dwc:verbatimCoordinates" xlink:type="simple"><named-content content-type="geo-json" specific-use="{&#34;type&#34;:&#34;Point&#34;,&#34;coordinates&#34;:[-46.940000,-22.370000]}" id="NCID0ESQIM" xlink:type="simple">-22.37, -46.94</named-content></named-content>, 570m, 6 Feb 1997, I. R. Leal; <bold>Tocantins</bold>: Cartucho e Goiatins, [<named-content xmlns:xlink="http://www.w3.org/1999/xlink" content-type="dwc:verbatimCoordinates" xlink:type="simple"><named-content content-type="geo-json" specific-use="{&#34;type&#34;:&#34;Point&#34;,&#34;coordinates&#34;:[-47.640000,-8.100000]}" id="NCID0E3QIM" xlink:type="simple">-8.10, -47.64</named-content></named-content>], 9 Nov 1998, C. R. F. Brandão, C. I. Yamamoto. <bold>PARAGUAY</bold>: Canindeyú: Reserva Mbaracayú, Aguara Ñu, <named-content xmlns:xlink="http://www.w3.org/1999/xlink" content-type="dwc:verbatimCoordinates" xlink:type="simple"><named-content content-type="geo-json" specific-use="{&#34;type&#34;:&#34;Point&#34;,&#34;coordinates&#34;:[-55.283300,-24.183300]}" id="NCID0EGRIM" xlink:type="simple">-24.1833, -55.2833</named-content></named-content>, 240m, 16 Nov 2002, A. L. Wild.</p><fig id="F61" position="float" orientation="portrait"><label>Figure 61.</label><caption><p>
          <italic><tp:taxon-name><tp:taxon-name-part taxon-name-part-type="genus" reg="Sericomyrmex">S.</tp:taxon-name-part> <tp:taxon-name-part taxon-name-part-type="species" reg="scrobifer">scrobifer</tp:taxon-name-part></tp:taxon-name></italic> worker (<ext-link xmlns:xlink="http://www.w3.org/1999/xlink" xlink:type="simple" ext-link-type="uri" xlink:href="http://hol.osu.edu/spmInfo.html?id=USNMENT01125115">USNMENT01125115</ext-link>). <bold>a</bold> Head <bold>b</bold> head (detail) (<ext-link xmlns:xlink="http://www.w3.org/1999/xlink" xlink:type="simple" ext-link-type="uri" xlink:href="http://hol.osu.edu/spmInfo.html?id=USNMENT01125290">USNMENT01125290</ext-link>) <bold>c</bold> lateral profile; and <bold>d</bold> dorsal view.</p></caption><graphic xmlns:xlink="http://www.w3.org/1999/xlink" xlink:href="zookeys-670-001-g061.jpg" position="float" orientation="portrait" xlink:type="simple" id="oo_132943.jpg"/></fig><fig id="F62" position="float" orientation="portrait"><label>Figure 62.</label><caption><p>
          <italic><tp:taxon-name><tp:taxon-name-part taxon-name-part-type="genus" reg="Sericomyrmex">S.</tp:taxon-name-part> <tp:taxon-name-part taxon-name-part-type="species" reg="scrobifer">scrobifer</tp:taxon-name-part></tp:taxon-name></italic> worker (<ext-link xmlns:xlink="http://www.w3.org/1999/xlink" xlink:type="simple" ext-link-type="uri" xlink:href="http://hol.osu.edu/spmInfo.html?id=USNMENT01125273">USNMENT01125273</ext-link>), SEM images. <bold>a</bold> Head, full-face view <bold>b</bold> eye <bold>c</bold> mesosoma, lateral view <bold>d</bold> metasoma (partial), dorsolateral view.</p></caption><graphic xmlns:xlink="http://www.w3.org/1999/xlink" xlink:href="zookeys-670-001-g062.jpg" position="float" orientation="portrait" xlink:type="simple" id="oo_132945.jpg"/></fig></tp:treatment-sec><tp:treatment-sec><!--Section generated to contain objects referenced in tp:taxon-treatment.--><fig id="F35" position="float" orientation="portrait"><label>Figure 35.</label><caption><p>Distribution map of <italic><tp:taxon-name><tp:taxon-name-part taxon-name-part-type="genus" reg="Sericomyrmex">S.</tp:taxon-name-part> <tp:taxon-name-part taxon-name-part-type="species" reg="maravalhas">maravalhas</tp:taxon-name-part></tp:taxon-name></italic>, <italic><tp:taxon-name><tp:taxon-name-part taxon-name-part-type="genus" reg="Sericomyrmex">S.</tp:taxon-name-part> <tp:taxon-name-part taxon-name-part-type="species" reg="saramama">saramama</tp:taxon-name-part></tp:taxon-name></italic>, and <italic><tp:taxon-name><tp:taxon-name-part taxon-name-part-type="genus" reg="Sericomyrmex">S.</tp:taxon-name-part> <tp:taxon-name-part taxon-name-part-type="species" reg="scrobifer">scrobifer</tp:taxon-name-part></tp:taxon-name></italic>.</p></caption><graphic xmlns:xlink="http://www.w3.org/1999/xlink" xlink:href="zookeys-670-001-g035.jpg" position="float" orientation="portrait" xlink:type="simple" id="oo_132902.jpg"/></fig></tp:treatment-sec></tp:taxon-treatment>
